# Supplementary material for: Three-dimensional topology of the SMC2/SMC4 subcomplex from chicken condensin I revealed by cross-linking and molecular modelling
Source: Open Biol. 2015 Feb 25;5(2):150005. doi: 10.1098/rsob.150005 (PMC4345284; doi:10.1098/rsob.150005)
Supplement: Barysz Supplementary Table 2 - Inclusion List [file rsob150005supp3.xls]

## Sheet: SMC2-SMC4_F3
run_name	scan_number	precursor_mz	precursor_charge	precursor_intensity	rank	match_score	spectrum_intensity_coverage	total_fragment_matches	delta	error	peptide1	display_protein1	peptide_position1	pep1_link_pos	peptide2	display_protein2	peptide_position2	pep2_link_pos	autovalidated	validated	rejected	notes
101103_03_Orbi1_HB_IN_180_F3_xl_condensin.sil0.msm	1399	403.463	4	-1	1	9.19729	0.650047	20	6.58984	0.539471	SSKLADEMoxK	'IPI00573837 SMC4 148 kDa protein'	351	2	SKSK	'IPI00573837 SMC4 148 kDa protein'	360	2	FALSE	?		low con beta; high noise
101103_03_Orbi1_HB_IN_180_F3_xl_condensin.sil0.msm	1942	522.946	3	-1	1	11.8583	0.803307	22	5.308	0.72363	SDLDHR	'IPI00579121 SMC2'	314	0	VDAKVR	'IPI00579121 SMC2'	308	3	TRUE	A
101103_03_Orbi1_HB_IN_180_F3_xl_condensin.sil0.msm	4890	708.373	4	-1	1	11.1671	0.827598	26	4.11316	0.804431	FTQLDLQDVKVR	'IPI00573837 SMC4 148 kDa protein'	386	9	KQNLNSEENR	'IPI00579121 SMC2'	320	0	TRUE	A
101103_03_Orbi1_HB_IN_180_F3_xl_condensin.sil0.msm	4874	708.373	4	-1	1	11.1294	0.774117	30	3.47753	0.804431	FTQLDLQDVKVR	'IPI00573837 SMC4 148 kDa protein'	386	9	KQNLNSEENR	'IPI00579121 SMC2'	320	0	TRUE	A
101103_03_Orbi1_HB_IN_180_F3_xl_condensin.sil0.msm	4880	944.162	3	-1	1	11.0585	0.964084	28	3.05183	1.14083	KQNLNSEENR	'IPI00579121 SMC2'	320	0	FTQLDLQDVKVR	'IPI00573837 SMC4 148 kDa protein'	386	9	TRUE	A
101103_03_Orbi1_HB_IN_180_F3_xl_condensin.sil0.msm	2288	758.065	3	-1	1	10.8062	0.894994	26	9.19359	1.44873	STNALKEAQANK	'IPI00579121 SMC2'	248	5	AEEIKDR	'IPI00579121 SMC2'	241	4	TRUE	A
101103_03_Orbi1_HB_IN_180_F3_xl_condensin.sil0.msm	2888	648.836	4	-1	1	10.6704	0.798007	29	3.05841	-2.62223	LKQVMSSLQEETR	'IPI00573837 SMC4 148 kDa protein'	456	1	KKADDSSR	'IPI00579121 SMC2'	802	0	TRUE	A
101103_03_Orbi1_HB_IN_180_F3_xl_condensin.sil0.msm	4906	708.373	4	-1	1	10.4674	0.766879	27	3.58811	0.804431	FTQLDLQDVKVR	'IPI00573837 SMC4 148 kDa protein'	386	9	KQNLNSEENR	'IPI00579121 SMC2'	320	0	TRUE	A
101103_03_Orbi1_HB_IN_180_F3_xl_condensin.sil0.msm	6270	794.915	4	-1	1	10.4141	0.828201	28	7.07553	1.64224	FTQLDLQDVKVR	'IPI00573837 SMC4 148 kDa protein'	386	9	ESLKNAENELSSEK	'IPI00579121 SMC2'	865	3	TRUE	A
101103_03_Orbi1_HB_IN_180_F3_xl_condensin.sil0.msm	6259	794.915	4	-1	1	10.3382	0.797648	28	6.78658	1.64224	ESLKNAENELSSEK	'IPI00579121 SMC2'	865	3	FTQLDLQDVKVR	'IPI00573837 SMC4 148 kDa protein'	386	9	TRUE	A
101103_03_Orbi1_HB_IN_180_F3_xl_condensin.sil0.msm	2659	583.522	4	-1	1	10.2881	0.842075	18	8.6884	-0.509953	EKELMoxEFCcmK	'IPI00573837 SMC4 148 kDa protein'	478	1	MoxKNAEAER	'IPI00579121 SMC2'	779	1	TRUE	A
101103_03_Orbi1_HB_IN_180_F3_xl_condensin.sil0.msm	6185	794.915	4	-1	1	10.2272	0.800877	29	5.97082	1.64224	ESLKNAENELSSEK	'IPI00579121 SMC2'	865	3	FTQLDLQDVKVR	'IPI00573837 SMC4 148 kDa protein'	386	9	TRUE	A
101103_03_Orbi1_HB_IN_180_F3_xl_condensin.sil0.msm	2958	547.798	4	-1	1	10.173	0.655502	25	3.47964	0.0474183	KSEDSVLR	'IPI00573837 SMC4 148 kDa protein'	932	0	DKEKVEELK	'IPI00573837 SMC4 148 kDa protein'	417	3	TRUE	A
101103_03_Orbi1_HB_IN_180_F3_xl_condensin.sil0.msm	1895	529.636	3	-1	1	10.1083	0.720247	17	4.96974	0.612665	VKMVEK	'IPI00573837 SMC4 148 kDa protein'	284	1	GEKLNR	'IPI00573837 SMC4 148 kDa protein'	278	2	TRUE	A
101103_03_Orbi1_HB_IN_180_F3_xl_condensin.sil0.msm	1938	392.462	4	-1	1	10.0734	0.841944	20	4.78773	0.931857	SDLDHR	'IPI00579121 SMC2'	314	0	VDAKVR	'IPI00579121 SMC2'	308	3	TRUE	A
101103_03_Orbi1_HB_IN_180_F3_xl_condensin.sil0.msm	3442	579.523	4	-1	1	9.9503	0.898252	19	4.60812	0.222748	EKELMEFCcmK	'IPI00573837 SMC4 148 kDa protein'	478	1	MoxKNAEAER	'IPI00579121 SMC2'	779	1	TRUE	A
101103_03_Orbi1_HB_IN_180_F3_xl_condensin.sil0.msm	2974	579.523	4	-1	1	9.78038	0.790259	20	3.38821	0.142802	EKELMoxEFCcmK	'IPI00573837 SMC4 148 kDa protein'	478	1	MKNAEAER	'IPI00579121 SMC2'	779	1	TRUE	A
101103_03_Orbi1_HB_IN_180_F3_xl_condensin.sil0.msm	2660	812.106	3	-1	1	9.76062	0.674381	23	2.41435	0.719519	AATEAKQAQMK	'IPI00579121 SMC2'	411	5	LKYAQQELK	'IPI00579121 SMC2'	422	2	TRUE	A
101103_03_Orbi1_HB_IN_180_F3_xl_condensin.sil0.msm	2809	536.057	4	-1	1	9.43053	0.692733	21	2.06406	0.58882	LEKQLQK	'IPI00573837 SMC4 148 kDa protein'	410	2	DKEKVEELK	'IPI00573837 SMC4 148 kDa protein'	417	3	TRUE	A
101103_03_Orbi1_HB_IN_180_F3_xl_condensin.sil0.msm	4687	680.352	4	-1	1	9.41636	0.835855	24	2.26281	0.454486	VKELAQQIEETEK	'IPI00579121 SMC2'	273	10	KNNEEFGAK	'IPI00579121 SMC2'	286	0	TRUE	A
101103_03_Orbi1_HB_IN_180_F3_xl_condensin.sil0.msm	5083	840.184	4	-1	1	9.31572	0.885729	28	2.12796	2.35125	TSQLEATEKELANLK	'IPI00579121 SMC2'	691	8	YEEAEQEAHLAKK	'IPI00579121 SMC2'	469	11	TRUE	A
101103_03_Orbi1_HB_IN_180_F3_xl_condensin.sil0.msm	5787	677.6	4	-1	1	9.30245	0.713579	24	4.51694	1.2735	ELIKIMQEEFK	'IPI00579121 SMC2'	332	3	TEKEIGDNEK	'IPI00573837 SMC4 148 kDa protein'	940	2	TRUE	A
101103_03_Orbi1_HB_IN_180_F3_xl_condensin.sil0.msm	3854	707.393	3	-1	1	9.2698	0.925831	19	3.00238	0.171465	FEYKNPEK	'IPI00579121 SMC2'	507	3	ILEKGQLK	'IPI00579121 SMC2'	562	3	TRUE	A
101103_03_Orbi1_HB_IN_180_F3_xl_condensin.sil0.msm	1673	565.644	3	-1	1	9.25938	0.719038	19	3.26458	0.067896	SDLDHRK	'IPI00579121 SMC2'	314	0	VDAKVR	'IPI00579121 SMC2'	308	3	TRUE	A
101103_03_Orbi1_HB_IN_180_F3_xl_condensin.sil0.msm	5346	877.815	3	-1	1	9.25103	0.916299	24	2.8123	0.667055	EALMTTSETLKQR	'IPI00573837 SMC4 148 kDa protein'	521	10	AAIKDIDIK	'IPI00573837 SMC4 148 kDa protein'	535	3	TRUE	A
101103_03_Orbi1_HB_IN_180_F3_xl_condensin.sil0.msm	6153	794.915	4	-1	1	9.23833	0.815289	23	5.32334	1.64224	ESLKNAENELSSEK	'IPI00579121 SMC2'	865	3	FTQLDLQDVKVR	'IPI00573837 SMC4 148 kDa protein'	386	9	TRUE	A
101103_03_Orbi1_HB_IN_180_F3_xl_condensin.sil0.msm	4902	944.162	3	-1	1	9.21174	0.944574	20	3.3408	1.14083	FTQLDLQDVKVR	'IPI00573837 SMC4 148 kDa protein'	386	9	KQNLNSEENR	'IPI00579121 SMC2'	320	0	TRUE	A
101103_03_Orbi1_HB_IN_180_F3_xl_condensin.sil0.msm	3842	707.393	3	-1	1	9.18601	0.923117	19	3.68721	0.171465	FEYKNPEK	'IPI00579121 SMC2'	507	3	ILEKGQLK	'IPI00579121 SMC2'	562	3	TRUE	A
101103_03_Orbi1_HB_IN_180_F3_xl_condensin.sil0.msm	4827	883.147	3	-1	1	9.12975	0.84692	22	3.68748	1.41834	EALMoxTTSETLKQR	'IPI00573837 SMC4 148 kDa protein'	521	10	AAIKDIDIK	'IPI00573837 SMC4 148 kDa protein'	535	3	TRUE	A
101103_03_Orbi1_HB_IN_180_F3_xl_condensin.sil0.msm	1950	392.462	4	-1	1	10.098	0.838219	21	5.50518	0.931857	SDLDHR	'IPI00579121 SMC2'	314	0	VDAKVR	'IPI00579121 SMC2'	308	3	FALSE	A
101103_03_Orbi1_HB_IN_180_F3_xl_condensin.sil0.msm	5842	585.579	4	-1	1	9.74272	0.88755	22	7.40583	0.965249	IMQEEFKAFTSK	'IPI00579121 SMC2'	336	6	LKELIK	'IPI00579121 SMC2'	330	1	FALSE	A
101103_03_Orbi1_HB_IN_180_F3_xl_condensin.sil0.msm	2051	454.01	4	-1	1	9.58964	0.711228	24	1.46673	-0.314199	NAQQKLNSAK	'IPI00579121 SMC2'	792	4	GKEIK	'IPI00579121 SMC2'	787	1	FALSE	A
101103_03_Orbi1_HB_IN_180_F3_xl_condensin.sil0.msm	1613	447.294	3	-1	1	9.51522	0.601041	15	4.80099	0.0159267	KAAIK	'IPI00573837 SMC4 148 kDa protein'	534	0	LKGQVK	'IPI00573837 SMC4 148 kDa protein'	831	1	FALSE	A
101103_03_Orbi1_HB_IN_180_F3_xl_condensin.sil0.msm	2027	454.01	4	-1	1	9.18845	0.71938	21	1.56954	-0.314199	NAQQKLNSAK	'IPI00579121 SMC2'	792	4	GKEIK	'IPI00579121 SMC2'	787	1	FALSE	A
101103_03_Orbi1_HB_IN_180_F3_xl_condensin.sil0.msm	1951	522.946	3	-1	1	9.18787	0.664251	17	3.98052	0.72363	SDLDHR	'IPI00579121 SMC2'	314	0	VDAKVR	'IPI00579121 SMC2'	308	3	FALSE	A
101103_03_Orbi1_HB_IN_180_F3_xl_condensin.sil0.msm	4735	476.526	4	-1	1	9.74268	0.71134	20	3.7013	1.63088	YTIIPLSK	'IPI00579121 SMC2'	572	0	QKVEEAK	'IPI00573837 SMC4 148 kDa protein'	577	1	TRUE	B
101103_03_Orbi1_HB_IN_180_F3_xl_condensin.sil0.msm	1391	427.495	4	-1	1	10.0596	0.675422	21	5.44574	0.993271	QKVEEAK	'IPI00573837 SMC4 148 kDa protein'	577	1	GQLKHR	'IPI00579121 SMC2'	566	3	FALSE	B
101103_03_Orbi1_HB_IN_180_F3_xl_condensin.sil0.msm	4706	748.061	3	-1	1	9.78818	0.938048	24	0.62802	0.579527	IMQEEFKAFTSK	'IPI00579121 SMC2'	336	6	EKEIK	'IPI00579121 SMC2'	348	1	FALSE	B
101103_03_Orbi1_HB_IN_180_F3_xl_condensin.sil0.msm	2083	401.979	4	-1	1	9.34662	0.833856	17	1.32022	0.764714	LADEMKSK	'IPI00573837 SMC4 148 kDa protein'	354	5	SKALK	'IPI00573837 SMC4 148 kDa protein'	362	0	FALSE	B
101103_03_Orbi1_HB_IN_180_F3_xl_condensin.sil0.msm	2679	390.233	4	-1	1	9.3295	0.624768	20	1.46819	0.121581	ALKDLEK	'IPI00573837 SMC4 148 kDa protein'	364	2	TKDIK	'IPI00579121 SMC2'	885	1	FALSE	B
101103_03_Orbi1_HB_IN_180_F3_xl_condensin.sil0.msm	2055	605.01	3	-1	1	9.29222	0.856281	20	1.89749	-0.57371	NAQQKLNSAK	'IPI00579121 SMC2'	792	4	GKEIK	'IPI00579121 SMC2'	787	1	FALSE	B
101103_03_Orbi1_HB_IN_180_F3_xl_condensin.sil0.msm	2216	485.847	5	-1	1	9.14511	0.836145	25	2.87114	0.55779	VSEQAGKMESEVKR	'IPI00573837 SMC4 148 kDa protein'	869	6	KDYER	'IPI00573837 SMC4 148 kDa protein'	864	0	FALSE	B
101103_03_Orbi1_HB_IN_180_F3_xl_condensin.sil0.msm	2237	817.438	3	-1	1	9.85555	0.508101	24	3.08067	1.04105	AATEAKQAQMoxK	'IPI00579121 SMC2'	411	5	LKYAQQELK	'IPI00579121 SMC2'	422	2	TRUE	C
101103_03_Orbi1_HB_IN_180_F3_xl_condensin.sil0.msm	2220	817.438	3	-1	1	9.11297	0.520582	26	2.92515	1.04105	LKYAQQELK	'IPI00579121 SMC2'	422	2	AATEAKQAQMoxK	'IPI00579121 SMC2'	411	5	TRUE
101103_03_Orbi1_HB_IN_180_F3_xl_condensin.sil0.msm	4804	883.146	3	-1	1	9.09263	0.867958	23	3.51669	0.749285	EALMoxTTSETLKQR	'IPI00573837 SMC4 148 kDa protein'	521	10	AAIKDIDIK	'IPI00573837 SMC4 148 kDa protein'	535	3	TRUE
101103_03_Orbi1_HB_IN_180_F3_xl_condensin.sil0.msm	1995	639.068	4	-1	1	9.0639	0.644835	20	2.88879	-0.131217	MoxKNAEAER	'IPI00579121 SMC2'	779	1	KAEEEYKALENK	'IPI00579121 SMC2'	767	5	TRUE
101103_03_Orbi1_HB_IN_180_F3_xl_condensin.sil0.msm	2639	812.106	3	-1	1	9.06041	0.678562	21	3.03206	0.719519	AATEAKQAQMK	'IPI00579121 SMC2'	411	5	LKYAQQELK	'IPI00579121 SMC2'	422	2	TRUE
101103_03_Orbi1_HB_IN_180_F3_xl_condensin.sil0.msm	3804	530.797	4	-1	1	9.02543	0.843621	19	3.84057	0.829089	FEYKNPEK	'IPI00579121 SMC2'	507	3	ILEKGQLK	'IPI00579121 SMC2'	562	3	TRUE
101103_03_Orbi1_HB_IN_180_F3_xl_condensin.sil0.msm	5068	840.184	4	-1	1	8.99643	0.887026	28	2.34616	2.35125	TSQLEATEKELANLK	'IPI00579121 SMC2'	691	8	YEEAEQEAHLAKK	'IPI00579121 SMC2'	469	11	TRUE
101103_03_Orbi1_HB_IN_180_F3_xl_condensin.sil0.msm	2287	568.8	4	-1	1	8.97014	0.75127	20	7.17261	-0.763172	STNALKEAQANK	'IPI00579121 SMC2'	248	5	AEEIKDR	'IPI00579121 SMC2'	241	4	TRUE
101103_03_Orbi1_HB_IN_180_F3_xl_condensin.sil0.msm	3811	707.393	3	-1	1	8.94463	0.909175	20	2.73953	0.171465	FEYKNPEK	'IPI00579121 SMC2'	507	3	ILEKGQLK	'IPI00579121 SMC2'	562	3	TRUE
101103_03_Orbi1_HB_IN_180_F3_xl_condensin.sil0.msm	5298	589.578	4	-1	1	8.94366	0.784683	22	7.24812	1.60202	IMoxQEEFKAFTSK	'IPI00579121 SMC2'	336	6	LKELIK	'IPI00579121 SMC2'	330	1	TRUE
101103_03_Orbi1_HB_IN_180_F3_xl_condensin.sil0.msm	4832	883.147	3	-1	1	8.91238	0.884534	21	3.19152	1.41834	EALMoxTTSETLKQR	'IPI00573837 SMC4 148 kDa protein'	521	10	AAIKDIDIK	'IPI00573837 SMC4 148 kDa protein'	535	3	TRUE
101103_03_Orbi1_HB_IN_180_F3_xl_condensin.sil0.msm	3819	575.526	4	-1	1	8.82941	0.866996	16	3.2583	2.24614	EKELMEFCcmK	'IPI00573837 SMC4 148 kDa protein'	478	1	MKNAEAER	'IPI00579121 SMC2'	779	1	TRUE
101103_03_Orbi1_HB_IN_180_F3_xl_condensin.sil0.msm	3222	625.677	3	-1	1	8.69582	0.949001	19	2.98268	0.529608	LADEMKSK	'IPI00573837 SMC4 148 kDa protein'	354	5	ALKDLEK	'IPI00573837 SMC4 148 kDa protein'	364	2	TRUE
101103_03_Orbi1_HB_IN_180_F3_xl_condensin.sil0.msm	4970	680.352	4	-1	1	8.64875	0.810424	20	3.303	1.01228	VKELAQQIEETEK	'IPI00579121 SMC2'	273	10	KNNEEFGAK	'IPI00579121 SMC2'	286	0	TRUE
101103_03_Orbi1_HB_IN_180_F3_xl_condensin.sil0.msm	1671	424.485	4	-1	1	8.64085	0.869072	16	3.01225	0.940183	SDLDHRK	'IPI00579121 SMC2'	314	0	VDAKVR	'IPI00579121 SMC2'	308	3	TRUE
101103_03_Orbi1_HB_IN_180_F3_xl_condensin.sil0.msm	2990	579.523	4	-1	1	8.58635	0.861338	15	3.32816	0.142802	EKELMoxEFCcmK	'IPI00573837 SMC4 148 kDa protein'	478	1	MKNAEAER	'IPI00579121 SMC2'	779	1	TRUE
101103_03_Orbi1_HB_IN_180_F3_xl_condensin.sil0.msm	3476	716.035	3	-1	1	8.57998	0.675056	18	3.71702	0.478803	YWQKEISK	'IPI00573837 SMC4 148 kDa protein'	1030	3	YNDLMoxKK	'IPI00579121 SMC2'	997	5	TRUE
101103_03_Orbi1_HB_IN_180_F3_xl_condensin.sil0.msm	6545	870.94	4	-1	1	8.53228	0.864535	18	4.02396	-0.425239	KQLSSEISSLR	'IPI00579121 SMC2'	482	0	AVQCcmEEEKFQLEEDITK	'IPI00573837 SMC4 148 kDa protein'	786	7	TRUE
101103_03_Orbi1_HB_IN_180_F3_xl_condensin.sil0.msm	1641	490.291	3	-1	1	8.50273	0.638068	14	3.70233	-1.3505	GEKLNR	'IPI00573837 SMC4 148 kDa protein'	278	2	AQKIR	'IPI00573837 SMC4 148 kDa protein'	130	2	TRUE
101103_03_Orbi1_HB_IN_180_F3_xl_condensin.sil0.msm	4834	662.612	4	-1	1	8.46132	0.805993	23	3.42748	1.15615	EALMoxTTSETLKQR	'IPI00573837 SMC4 148 kDa protein'	521	10	AAIKDIDIK	'IPI00573837 SMC4 148 kDa protein'	535	3	TRUE
101103_03_Orbi1_HB_IN_180_F3_xl_condensin.sil0.msm	5238	831.079	3	-1	1	8.39568	0.902537	16	2.94787	1.03207	KNNEEFGAK	'IPI00579121 SMC2'	286	0	ELAQQIEETEK	'IPI00579121 SMC2'	275	8	TRUE
101103_03_Orbi1_HB_IN_180_F3_xl_condensin.sil0.msm	2203	467.494	4	-1	1	8.27847	0.842148	17	3.4635	0.816001	KAEEEYK	'IPI00579121 SMC2'	767	0	ALENKMK	'IPI00579121 SMC2'	774	4	TRUE
101103_03_Orbi1_HB_IN_180_F3_xl_condensin.sil0.msm	3858	530.797	4	-1	1	8.27842	0.842017	18	2.08127	0.829089	FEYKNPEK	'IPI00579121 SMC2'	507	3	ILEKGQLK	'IPI00579121 SMC2'	562	3	TRUE
101103_03_Orbi1_HB_IN_180_F3_xl_condensin.sil0.msm	3874	530.797	4	-1	1	8.26975	0.844953	16	3.12907	0.829089	ILEKGQLK	'IPI00579121 SMC2'	562	3	FEYKNPEK	'IPI00579121 SMC2'	507	3	TRUE
101103_03_Orbi1_HB_IN_180_F3_xl_condensin.sil0.msm	2219	613.33	4	-1	1	8.22355	0.479087	22	2.99347	0.111348	AATEAKQAQMoxK	'IPI00579121 SMC2'	411	5	LKYAQQELK	'IPI00579121 SMC2'	422	2	TRUE
101103_03_Orbi1_HB_IN_180_F3_xl_condensin.sil0.msm	3923	536.795	4	-1	1	8.21421	0.81095	22	1.93984	1.16198	ITITNDKGR	'IPI00818933 HSPA8 71 kDa protein'	501	6	LSKEDIER	'IPI00818933 HSPA8 71 kDa protein'	510	2	TRUE
101103_03_Orbi1_HB_IN_180_F3_xl_condensin.sil0.msm	1769	602.307	4	-1	1	8.1987	0.733059	22	1.8984	0.177459	VSEQAGKMESEVK	'IPI00573837 SMC4 148 kDa protein'	869	9	EKEGKEK	'IPI00573837 SMC4 148 kDa protein'	473	4	TRUE
101103_03_Orbi1_HB_IN_180_F3_xl_condensin.sil0.msm	1719	773.421	3	-1	1	8.18151	0.766046	24	4.26629	0.925908	AKDKEEEKLK	'IPI00573837 SMC4 148 kDa protein'	448	3	NISDATSKK	'IPI00573837 SMC4 148 kDa protein'	434	7	TRUE
101103_03_Orbi1_HB_IN_180_F3_xl_condensin.sil0.msm	3850	530.797	4	-1	1	8.0719	0.829912	16	2.273	0.829089	FEYKNPEK	'IPI00579121 SMC2'	507	3	ILEKGQLK	'IPI00579121 SMC2'	562	3	TRUE
101103_03_Orbi1_HB_IN_180_F3_xl_condensin.sil0.msm	4530	608.592	4	-1	1	8.0413	0.754204	20	3.62352	1.40587	YAQQELKTK	'IPI00579121 SMC2'	424	7	QQEDLLALKK	'IPI00579121 SMC2'	740	8	TRUE
101103_03_Orbi1_HB_IN_180_F3_xl_condensin.sil0.msm	2040	594.314	3	-1	1	8.00165	0.653114	15	3.99952	-0.0909294	GEKLNR	'IPI00573837 SMC4 148 kDa protein'	278	2	YNDLMoxKK	'IPI00579121 SMC2'	997	5	TRUE
101103_03_Orbi1_HB_IN_180_F3_xl_condensin.sil0.msm	1661	611.055	4	-1	1	7.97812	0.581219	18	4.42616	0.358819	VSEQAGKMoxESEVKR	'IPI00573837 SMC4 148 kDa protein'	869	12	KDYER	'IPI00573837 SMC4 148 kDa protein'	864	0	TRUE
101103_03_Orbi1_HB_IN_180_F3_xl_condensin.sil0.msm	4123	533.279	4	-1	1	7.97802	0.616991	18	2.82068	0.721661	YWQKEISK	'IPI00573837 SMC4 148 kDa protein'	1030	3	YNDLMKK	'IPI00579121 SMC2'	997	5	TRUE
101103_03_Orbi1_HB_IN_180_F3_xl_condensin.sil0.msm	2627	483.779	4	-1	1	7.96742	0.65406	15	2.38661	0.575076	GEKLNR	'IPI00573837 SMC4 148 kDa protein'	278	2	KEELYLKR	'IPI00573837 SMC4 148 kDa protein'	1095	6	TRUE
101103_03_Orbi1_HB_IN_180_F3_xl_condensin.sil0.msm	5769	677.6	4	-1	1	7.96655	0.70569	17	3.86619	1.2735	ELIKIMQEEFK	'IPI00579121 SMC2'	332	3	TEKEIGDNEK	'IPI00573837 SMC4 148 kDa protein'	940	2	TRUE
101103_03_Orbi1_HB_IN_180_F3_xl_condensin.sil0.msm	3948	536.795	4	-1	1	7.94305	0.839554	20	1.53442	1.16198	ITITNDKGR	'IPI00818933 HSPA8 71 kDa protein'	501	6	LSKEDIER	'IPI00818933 HSPA8 71 kDa protein'	510	2	TRUE
101103_03_Orbi1_HB_IN_180_F3_xl_condensin.sil0.msm	6183	652.865	4	-1	1	7.87873	0.731554	23	4.99752	1.98932	DYILKQIR	'IPI005830301 ACACA Acetyl-CoA carboxylase'	2274	4	SVVDENIKYISR	'IPI005830301 ACACA Acetyl-CoA carboxylase'	2262	7	TRUE
101103_03_Orbi1_HB_IN_180_F3_xl_condensin.sil0.msm	4510	608.592	4	-1	1	7.79603	0.784695	18	3.16367	1.40587	YAQQELKTK	'IPI00579121 SMC2'	424	6	QQEDLLALKK	'IPI00579121 SMC2'	740	8	TRUE
101103_03_Orbi1_HB_IN_180_F3_xl_condensin.sil0.msm	4320	525.901	5	-1	1	7.75568	0.733256	19	3.1195	1.4854	VKELAQQIEETEKK	'IPI00579121 SMC2'	273	1	KEALNIK	'IPI00573837 SMC4 148 kDa protein'	1005	0	TRUE
101103_03_Orbi1_HB_IN_180_F3_xl_condensin.sil0.msm	4102	533.279	4	-1	1	7.71143	0.634522	16	3.16053	0.721661	YWQKEISK	'IPI00573837 SMC4 148 kDa protein'	1030	3	YNDLMKK	'IPI00579121 SMC2'	997	5	TRUE
101103_03_Orbi1_HB_IN_180_F3_xl_condensin.sil0.msm	4799	883.146	3	-1	1	7.69913	0.857578	19	3.01122	0.749285	EALMoxTTSETLKQR	'IPI00573837 SMC4 148 kDa protein'	521	10	AAIKDIDIK	'IPI00573837 SMC4 148 kDa protein'	535	3	TRUE
101103_03_Orbi1_HB_IN_180_F3_xl_condensin.sil0.msm	1711	641.333	4	-1	1	7.693	0.699514	18	2.55507	0.938377	VSEQAGKMESEVKR	'IPI00573837 SMC4 148 kDa protein'	869	12	EKEGKEK	'IPI00573837 SMC4 148 kDa protein'	473	4	TRUE
101103_03_Orbi1_HB_IN_180_F3_xl_condensin.sil0.msm	2209	586.353	3	-1	1	7.65499	0.73525	16	4.10028	1.26183	TKDIKAK	'IPI00579121 SMC2'	885	4	ALKDLEK	'IPI00573837 SMC4 148 kDa protein'	364	2	TRUE
101103_03_Orbi1_HB_IN_180_F3_xl_condensin.sil0.msm	2978	747.603	4	-1	1	7.65075	0.659554	16	4.4638	-0.29473	EKELMoxEFCcmKTVNDAR	'IPI00573837 SMC4 148 kDa protein'	478	9	MoxKNAEAER	'IPI00579121 SMC2'	779	1	TRUE
101103_03_Orbi1_HB_IN_180_F3_xl_condensin.sil0.msm	3830	530.797	4	-1	1	7.45622	0.802773	15	2.32187	0.829089	FEYKNPEK	'IPI00579121 SMC2'	507	3	ILEKGQLK	'IPI00579121 SMC2'	562	3	TRUE
101103_03_Orbi1_HB_IN_180_F3_xl_condensin.sil0.msm	1681	471.492	4	-1	1	7.42852	0.759569	14	4.15398	-0.261805	KAEEEYK	'IPI00579121 SMC2'	767	0	ALENKMoxK	'IPI00579121 SMC2'	774	4	TRUE
101103_03_Orbi1_HB_IN_180_F3_xl_condensin.sil0.msm	2635	609.331	4	-1	1	7.41772	0.7611	19	3.22642	0.492751	LKYAQQELK	'IPI00579121 SMC2'	422	1	AATEAKQAQMK	'IPI00579121 SMC2'	411	5	TRUE
101103_03_Orbi1_HB_IN_180_F3_xl_condensin.sil0.msm	2647	483.779	4	-1	1	7.1857	0.644831	13	2.53112	0.575076	GEKLNR	'IPI00573837 SMC4 148 kDa protein'	278	2	KEELYLKR	'IPI00573837 SMC4 148 kDa protein'	1095	6	TRUE
101103_03_Orbi1_HB_IN_180_F3_xl_condensin.sil0.msm	3787	575.526	4	-1	1	7.02364	0.777334	14	2.73724	2.24614	EKELMEFCcmK	'IPI00573837 SMC4 148 kDa protein'	478	1	MKNAEAER	'IPI00579121 SMC2'	779	1	TRUE
101103_03_Orbi1_HB_IN_180_F3_xl_condensin.sil0.msm	1394	569.657	3	-1	1	6.70585	0.826501	10	2.39906	0.751785	GQLKHR	'IPI00579121 SMC2'	566	3	QKVEEAK	'IPI00573837 SMC4 148 kDa protein'	577	1	TRUE

## Sheet: inclusion list_condenis_1st Jun
349.458
355.971
358.21
386.451
387.224
388.221
388.481
390.233
392.462
401.979
403.463
416
420.256
424.485
427.494
433.991
436.258
437.005
437.99
441.988
447.293
447.51
454.01
455.259
456.769
458.771
467.494
471.492
474.293
474.764
476.526
483.778
485.847
490.291
500.529
511.29
511.479
511.536
511.631
516.54
519.975
522.804
522.946
525.901
528.302
529.636
530.797
533.279
536.057
536.282
536.312
536.795
537.278
539.639
542.056
545.785
547.798
555.947
565.644
568.335
568.8
569.657
575.526
576.85
578.319
579.523
582.338
583.522
585.579
586.352
588.982
589.578
594.314
594.656
596.582
602.307
604.648
605.01
608.075
608.592
609.331
611.055
613.33
617.737
620.356
621.854
625.099
625.677
635.86
639.068
641.333
642.093
648.836
652.865
661.855
662.339
662.612
665.853
675.321
677.599
679.32
680.352
681.385
681.712
696.737
707.393
708.372
712.133
714.746
716.035
719.069
720.377
732.357
747.603
748.061
758.065
767.03
768.797
771.92
773.421
792.408
794.914
796.406
800.406
812.106
817.438
831.079
833.13
840.184
847.478
868.46
870.94
877.815
883.146
883.146
903.129
944.162
949.17
1059.55

## Sheet: Sheet1
NCAPG	TMDVKEAVR	LOC425304	FKPR	5	2	578.319
NCAPG	TMoxDVKEAVR	LOC425304	FKPR	5	2	437.99
NCAPG	TMDVKEAVR	LOC425304	FKPR	5	2	433.991
NCAPH	LSSENKINTK	LOC425304	FKPR	6	2	455.259
NCAPH	VLGGLGKESAPTK	SMC2	ESKLDEIR	7	3	596.582
NCAPH	VLGGLGKESAPTK	SMC4	GEKLNR	7	3	528.302
RCJMB04_2h1	FTEKTQCSPLER	LOC425304	FKPR	4	2	545.785
RCJMB04_2h1	SDSSTIKK	LOC425304	FKPR	7	2	388.221
RCJMB04_2h1	LTQKALCR	SMC2	KITAHK	4	1	456.769
RCJMB04_2h1	LTQKALCR	SMC2	TIEKK	4	4	582.338
RCJMB04_2h1	LTQKALCR	SMC2	TIEKK	4	4	437.005
RCJMB04_2h1	LTQKALCR	SMC2	MYECKK	4	5	662.339
RCJMB04_2h1	LTQKALCR	SMC4	AQKIR	4	3	436.258
RCJMB04_2h1	LTQKALCR	TOP2A	LAQKR	4	4	436.258
RCJMB04_2h1	LTQKALCR	YBX1	RKLCR	4	2	620.356
SMC2	MYECKK	LOC425304	FKPR	5	2	386.451
SMC2	KITAHK	RCJMB04_2h1	LTQKALCR	1	4	456.769
SMC2	MYECKK	RCJMB04_2h1	LTQKALCR	5	4	662.339
SMC2	VDAKVR	SMC4	HAKSK	4	3	349.458
SMC2	VDAKVR	SMC4	LKHAK	4	2	355.971
SMC2	VDAKVR	SMC4	LKHAK	4	2	474.293
SMC2	VDAKVR	SMC4	EKLKHAK	4	2	420.256
SMC2	AFTSKEK	SMC4	AQVAIKTAHR	5	6	681.385
SMC2	ASYLEYQKMTR	SMC4	DLEKK	8	4	720.377
SMC2	LKYAQQELK	SMC4	ELEANVTAAAPDKNKQK	2	13	771.92
SMC2	MKNAEAER	SMC4	EKELMEFCK	2	2	575.524
SMC2	MKNAEAER	SMC4	EKELMEFCK	2	2	767.03
SMC2	VKELAQQIEETEK	SMC4	KEALNIK	2	1	833.13
SMC2	KQNLNSEENR	SMC4	FTQLDLQDVKVR	1	10	708.372
SMC2	AATEAKQAQMoxK	SMC4	SKMoxDVAQAELDIYLTR	6	2	800.406
SMC2	AATEAKQAQMK	SMC4	SKMoxDVAQAELDIYLTR	6	2	796.406
SMC2	ELIKIMQEEFK	SMC4	TEKEIGDNEK	4	3	677.599
SMC2	ELIKIMQEEFK	SMC4	TEKEIGDNEK	4	3	903.129
SMC2	ELIKIMQEEFK	SMC4	TEKEIGDNEK	4	3	677.599
SMC2	ILEKGQLK	SMC4	DTLVVKDLEDATR	4	6	847.478
SMC2	ESLKNAENELSSEK	SMC4	FTQLDLQDVKVR	4	10	794.914
SMC2	ESLKNAENELSSEK	SMC4	FTQLDLQDVKVR	4	10	1059.55
SMC2	ESLKNAENELSSEK	SMC4	FTQLDLQDVKVR	4	10	794.914
SMC2	AATEAKQAQMoxK	SMC4	SKMDVAQAELDIYLTR	6	2	796.407
SMC2	AATEAKQAQMoxK	SMC4	SKMDVAQAELDIYLTR	6	2	796.407
SMC2	AATEAKQAQMK	SMC4	SKMDVAQAELDIYLTR	6	2	792.409
SMC2	GQLKHR	SMC4	QKVEEAK	4	2	569.657
SMC2	GQLKHR	SMC4	QKVEEAK	4	2	427.494
SMC2	YNDLMoxKK	SMC4	GEKLNR	6	3	594.314
SMC2	TKDIKAK	SMC4	ALKDLEK	2	3	586.352
SMC2	VTFDKR	SMC4	KNLQK	5	1	511.631
SMC2	YNDLMKK	SMC4	GEKLNR	6	3	588.982
SMC2	YNDLMKK	SMC4	MVEKEK	6	4	604.648
SMC2	EIKNAQQK	SMC4	LKQVMoxSSLQEETR	3	2	665.853
SMC2	YNDLMKK	SMC4	VKMVEK	6	2	594.656
SMC2	LKYEEAEQEAHLAK	SMC4	LQKNVR	2	3	511.479
SMC2	MoxKNAEAER	SMC4	EKELMEFCK	2	2	579.523
SMC2	MoxKNAEAER	SMC4	EKELMEFCK	2	2	579.523
SMC2	MoxKNAEAER	SMC4	EKELMEFCK	2	2	579.523
SMC2	MoxKNAEAER	SMC4	EKELMEFCK	2	2	579.523
SMC2	KQLSSEISSLR	SMC4	LQKNVR	1	3	714.746
SMC2	KQLSSEISSLR	SMC4	LQKNVR	1	3	536.312
SMC2	ELANLKNMAEK	SMC4	LQKNVR	6	3	719.069
SMC2	YNDLMKK	SMC4	YWQKEISK	6	4	533.279
SMC2	AATEAKQAQMK	SMC4	ELMEFCKTVNDAR	6	7	732.357
SMC2	VKELAQQIEETEK	SMC4	KEALNIK	2	1	625.099
SMC4	KSEDSVLRTEKEIGDNEK	HSPA8	KMSK	1		903.129
SMC4	KSEDSVLRTEKEIGDNEK	HSPA8	KMSK	1		677.599
SMC4	EALMoxTTSETLKQRK	RCJMB04_2h1	NNKRAQK	11	3	883.146
SMC4	HAKSK	SMC2	VDAKVR	3	4	349.458
SMC4	EKLKHAK	SMC2	VDAKVR	2	4	420.256
SMC4	AQVAIKTAHR	SMC2	AFTSKEK	6	5	511.29
SMC4	AQVAIKTAHR	SMC2	AFTSKEK	6	5	681.385
SMC4	ELEANVTAAAPDKNKQK	SMC2	LKYAQQELK	13	2	771.92
SMC4	TEKEIGDNEK	SMC2	LKELIK	3	2	511.536
SMC4	TEKEIGDNEK	SMC2	LKELIK	3	2	681.712
SMC4	LKQVMSSLQEETR	SMC2	EIKNAQQK	2	3	661.855
SMC4	EKELMEFCK	SMC2	MKNAEAER	2	2	575.524
SMC4	EKELMEFCK	SMC2	MKNAEAER	2	2	767.03
SMC4	ELMEFCKTVNDAR	SMC2	MoxKNAEAER	7	2	679.32
SMC4	ELMoxEFCKTVNDAR	SMC2	MKNAEAER	7	2	679.32
SMC4	KEALNIK	SMC2	VKELAQQIEETEK	1	2	833.13
SMC4	FTQLDLQDVKVR	SMC2	KQNLNSEENR	10	1	708.372
SMC4	SKMoxDVAQAELDIYLTR	SMC2	AATEAKQAQMoxK	2	6	800.406
SMC4	SKMoxDVAQAELDIYLTR	SMC2	AATEAKQAQMK	2	6	796.406
SMC4	TEKEIGDNEK	SMC2	ELIKIMQEEFK	3	4	677.599
SMC4	TEKEIGDNEK	SMC2	ELIKIMQEEFK	3	4	903.129
SMC4	TEKEIGDNEK	SMC2	ELIKIMQEEFK	3	4	677.599
SMC4	DTLVVKDLEDATR	SMC2	ILEKGQLK	6	4	847.478
SMC4	DTLVVKDLEDATR	SMC2	ILEKGQLK	6	4	635.86
SMC4	FTQLDLQDVKVR	SMC2	ESLKNAENELSSEK	10	4	794.914
SMC4	FTQLDLQDVKVR	SMC2	ESLKNAENELSSEK	10	4	1059.55
SMC4	FTQLDLQDVKVR	SMC2	ESLKNAENELSSEK	10	4	794.914
SMC4	SKMDVAQAELDIYLTR	SMC2	AATEAKQAQMoxK	2	6	796.407
SMC4	SKMDVAQAELDIYLTR	SMC2	AATEAKQAQMoxK	2	6	796.407
SMC4	SKMDVAQAELDIYLTR	SMC2	AATEAKQAQMK	2	6	792.409
SMC4	QKVEEAK	SMC2	GQLKHR	2	4	569.657
SMC4	QKVEEAK	SMC2	GQLKHR	2	4	427.494
SMC4	GEKLNR	SMC2	YNDLMoxKK	3	6	594.314
SMC4	KNLQK	SMC2	VTFDKR	1	5	511.631
SMC4	GEKLNR	SMC2	YNDLMKK	3	6	588.982
SMC4	MVEKEK	SMC2	YNDLMKK	4	6	604.648
SMC4	LKQVMoxSSLQEETR	SMC2	EIKNAQQK	2	3	665.853
SMC4	ALKDLEK	SMC2	TKDIK	3	2	390.233
SMC4	ALKDLEK	SMC2	TKDIK	3	2	519.975
SMC4	VKMVEK	SMC2	YNDLMKK	2	6	594.656
SMC4	ELMoxEFCKTVNDAR	SMC2	MKNAEAER	7	2	679.32
SMC4	EKELMEFCK	SMC2	MoxKNAEAER	2	2	579.523
SMC4	EKELMEFCK	SMC2	MoxKNAEAER	2	2	579.523
SMC4	EKELMEFCK	SMC2	MoxKNAEAER	2	2	579.523
SMC4	EKELMEFCK	SMC2	MoxKNAEAER	2	2	579.523
SMC4	YWQKEISK	SMC2	YNDLMKK	4	6	533.279
SMC4	ELMEFCKTVNDAR	SMC2	AATEAKQAQMK	7	6	732.357
SMC4	KEALNIK	SMC2	VKELAQQIEETEK	1	2	625.099
