# Supplementary material for: Three-dimensional topology of the SMC2/SMC4 subcomplex from chicken condensin I revealed by cross-linking and molecular modelling
Source: Open Biol. 2015 Feb 25;5(2):150005. doi: 10.1098/rsob.150005 (PMC4345284; doi:10.1098/rsob.150005)
Supplement: Barysz_et_al_Supplementary Data File 1 [file rsob150005supp4.zip]

Archive with 5 entries (5 files):
- ._Barysz_et_al_2015.chickenSMC2SMC4_draft_struc.pdb
- Barysz_et_al.VIEWING_INSTRUCTIONS_README.pdf
- Barysz_et_al_2015.chickenSMC2SMC4_draft_struc.pdb
- Barysz_et_al_2015.chickenSMC2SMC4_draft_struc.pse
- Barysz_et_al_2015.chickenSMC2SMC4_draft_struc.py
