# Supplementary material for: Three-dimensional topology of the SMC2/SMC4 subcomplex from chicken condensin I revealed by cross-linking and molecular modelling
Source: Open Biol. 2015 Feb 25;5(2):150005. doi: 10.1098/rsob.150005 (PMC4345284; doi:10.1098/rsob.150005)
Supplement: Barysz_et_al_Supplementary Data File 1 [file rsob150005supp4.zip › Barysz_et_al_2015.chickenSMC2SMC4_draft_struc.pdb]

HEADER    STRUCTURAL MODEL                                          JANUARY 1, 2015                   
TITLE     LOW-RESOLUTION DISJOINTED MODEL OF A ROD-SHAPED SMC2/SMC4   
TITLE     CORE SUB-COMPLEX FROM CHICKEN CONDENSIN I                                                           
SOURCE    ORGANISM_SCIENTIFIC: G. gallus;                                
REMARK                                                                          
REMARK    METHOD: PLEASE REFER TO METHODS IN BARYSZ ET AL (2015) [1]
REMARK    FOR TECHNICAL DETAILS AND DATA USED TO BUILD THIS MODEL.
REMARK
REMARK    BRIEFLY, WE USED AMINO-ACID SELECTIVE CROSS-LINKING AND MASS 
REMARK    SPECTROMETRY (CLMS) COMBINED WITH STRUCTURE PREDICTON TO DEVELOP 
REMARK    THIS FULL-LENGTH MOLECULAR DRAFT 3D-STRUCTURE OF THE SMC2/SMC4
REMARK    DIMERIC BACKBONE OF CHICKEN CONDENSIN. WE ASSEMBLED HOMOLOGY-BASED
REMARK    MOLECULAR MODELS OF THE GLOBULAR HEADS AND HINGES WITH THE LENGTHY
REMARK    COILED-COILS MODELLED IN FRAGMENTS, USING NUMEROUS HIGH-CONFIDENCE
REMARK    CROSS-LINKS AND ACCOUNTING FOR POTENTIAL IRREGULARITY. 
REMARK    ATOMIC COORDINATES FOR FRAGMENTS WERE PRODUCED WITH MODELLER 9.12 [2]
REMARK    FROM TARGET-TEMPLATE ALIGNMENTS, AND FRAGMENTS ASSEMBLED MANUALLY
REMARK    USING UCSF CHIMERA v1.9 [3], AS DESCRIBED IN [1].
REMARK
REMARK    AVAILABILITY AND DISCLAIMER:          
REMARK    THIS MODEL IS FREE FOR EVERYONE TO USE IN THEIR RESEARCH. PLEASE BEAR IN MIND
REMARK    THAT MODELLED STRUCTURES ARE NOT PROVIDING THE SAME HIGH-RESOLUTION AS CRYSTAL
REMARK    OR NMR STRUCTURES, WHEN YOU MAKE USE OF THIS INFORMATION. THIS IS ESPECIALLY
REMARK    TRUE HERE THROUGHOUT THE PREDICTED COILED-COIL REGIONS, WHICH ARE TO BE 
REMARK    CONSIDERED BEST CURRENT KNOWLEDGE DRAFTS, AND USED PRIMARILY FOR VISUALIZATION 
REMARK    AND AS A LOW-RESOLUTION RESEARCH TOOL FOR DESIGNING MUTATION EXPERIMENTS. 
REMARK    PLEASE CAREFULLY READ THE PUBLICATION (BARYSZ ET AL. xxx 2015) TO ENSURE YOU 
REMARK    ARE NOT MISLED BY ATOMIC DETAIL WHERE IT MAY NOT BE RELIABLE. IF YOU HAVE 
REMARK    ANY DIFFICULTIES OR QUESTIONS, WE ARE HAPPY TO HELP.        
REMARK    DO NOT HESITATE TO CONTACT US (DGERLOFF@FFAME.ORG) IF YOU ARE UNSURE 
REMARK    WHETHER/HOW THIS MODEL COULD BE UTILIZED IN YOUR SPECIFIC RESEARCH. 
REMARK    PLEASE NOTE THAT THE AUTHORS CANNOT BE HELD RESPONSIBLE FOR FAILURE OF 
REMARK    ANY EXPERIMENTALLY EFFORT THAT RELIED ON THIS MODEL/PREDICTION BEING ACCURATE.
REMARK
REMARK    REFERENCES:
REMARK  1 BARYSZ H, KIM JH, CHEN ZA, HUDSON DF, RAPPSILBER J,
REMARK  1 GERLOFF DL, EARNSHAW WC (2015)
REMARK  1 3D TOPOLOGY OF A CORE SMC2/SMC4 SUB-COMPLEX OF CHICKEN CONDENSIN I
REMARK  1 REVEALED BY CROSS-LINKING AND MOLECULAR MODELLING  
REMARK  1 (MANUSCRIPT IN REVIEW)
REMARK
REMARK  2 ESWAR N, ET AL. (2008)
REMARK  2 PROTEIN STRUCTURE MODELING WITH MODELLER. 
REMARK  2 METHODS MOL BIOL 426: 145-159.
REMARK
REMARK  3 PETTERSEN EF, ET AL. (2004)
REMARK  3 UCSF CHIMERA - A VISUALIZATION SYSTEM FOR 
REMARK  3 EXPLORATORY RESEARCH AND ANALYSIS.
REMARK  3 J COMP CHEM 25:1605-1612.
REMARK
ATOM      1  N   MET X   1     152.470 285.2123213.399  1.00118.06           N
ATOM      2  CA  MET X   1     151.557 284.1123213.018  1.00118.06           C
ATOM      3  CB  MET X   1     150.116 284.6293212.873  1.00118.06           C
ATOM      4  CG  MET X   1     149.978 285.7443211.834  1.00118.06           C
ATOM      5  SD  MET X   1     148.263 286.1733211.419  1.00118.06           S
ATOM      6  CE  MET X   1     148.199 284.9953210.038  1.00118.06           C
ATOM      7  C   MET X   1     151.961 283.4923211.722  1.00118.06           C
ATOM      8  O   MET X   1     152.817 284.0153211.008  1.00118.06           O
ATOM      9  N   TYR X   2     151.383 282.3183211.408  1.00 62.29           N
ATOM     10  CA  TYR X   2     151.686 281.7023210.154  1.00 62.29           C
ATOM     11  CB  TYR X   2     152.840 280.6813210.194  1.00 62.29           C
ATOM     12  CG  TYR X   2     152.506 279.5283211.078  1.00 62.29           C
ATOM     13  CD1 TYR X   2     151.725 278.4963210.614  1.00 62.29           C
ATOM     14  CD2 TYR X   2     152.997 279.4663212.363  1.00 62.29           C
ATOM     15  CE1 TYR X   2     151.424 277.4253211.425  1.00 62.29           C
ATOM     16  CE2 TYR X   2     152.699 278.3993213.178  1.00 62.29           C
ATOM     17  CZ  TYR X   2     151.914 277.3773212.709  1.00 62.29           C
ATOM     18  OH  TYR X   2     151.607 276.2763213.538  1.00 62.29           O
ATOM     19  C   TYR X   2     150.450 281.0353209.646  1.00 62.29           C
ATOM     20  O   TYR X   2     149.518 280.7663210.401  1.00 62.29           O
ATOM     21  N   ILE X   3     150.422 280.7453208.332  1.00 74.01           N
ATOM     22  CA  ILE X   3     149.267 280.1843207.693  1.00 74.01           C
ATOM     23  CB  ILE X   3     149.341 280.3183206.200  1.00 74.01           C
ATOM     24  CG1 ILE X   3     149.601 281.7763205.786  1.00 74.01           C
ATOM     25  CG2 ILE X   3     148.063 279.6993205.610  1.00 74.01           C
ATOM     26  CD1 ILE X   3     149.952 281.9303204.306  1.00 74.01           C
ATOM     27  C   ILE X   3     149.274 278.7083207.924  1.00 74.01           C
ATOM     28  O   ILE X   3     150.199 278.0213207.497  1.00 74.01           O
ATOM     29  N   LYS X   4     148.266 278.1953208.658  1.00143.33           N
ATOM     30  CA  LYS X   4     148.128 276.7783208.829  1.00143.33           C
ATOM     31  CB  LYS X   4     147.164 276.3983209.967  1.00143.33           C
ATOM     32  CG  LYS X   4     147.101 274.8913210.230  1.00143.33           C
ATOM     33  CD  LYS X   4     148.401 274.3113210.794  1.00143.33           C
ATOM     34  CE  LYS X   4     148.333 272.8053211.056  1.00143.33           C
ATOM     35  NZ  LYS X   4     147.416 272.5273212.186  1.00143.33           N
ATOM     36  C   LYS X   4     147.591 276.1803207.567  1.00143.33           C
ATOM     37  O   LYS X   4     148.118 275.1863207.067  1.00143.33           O
ATOM     38  N   SER X   5     146.518 276.7803207.006  1.00 43.65           N
ATOM     39  CA  SER X   5     145.948 276.2003205.824  1.00 43.65           C
ATOM     40  CB  SER X   5     145.243 274.8573206.078  1.00 43.65           C
ATOM     41  OG  SER X   5     144.100 275.0583206.896  1.00 43.65           O
ATOM     42  C   SER X   5     144.922 277.1243205.254  1.00 43.65           C
ATOM     43  O   SER X   5     144.563 278.1393205.851  1.00 43.65           O
ATOM     44  N   ILE X   6     144.444 276.7833204.041  1.00135.64           N
ATOM     45  CA  ILE X   6     143.430 277.5333203.369  1.00135.64           C
ATOM     46  CB  ILE X   6     143.974 278.3823202.247  1.00135.64           C
ATOM     47  CG1 ILE X   6     144.735 277.5463201.200  1.00135.64           C
ATOM     48  CG2 ILE X   6     144.831 279.4833202.890  1.00135.64           C
ATOM     49  CD1 ILE X   6     143.858 276.6783200.303  1.00135.64           C
ATOM     50  C   ILE X   6     142.418 276.5623202.860  1.00135.64           C
ATOM     51  O   ILE X   6     142.753 275.4273202.523  1.00135.64           O
ATOM     52  N   VAL X   7     141.133 276.9673202.843  1.00 91.53           N
ATOM     53  CA  VAL X   7     140.118 276.0983202.331  1.00 91.53           C
ATOM     54  CB  VAL X   7     139.114 275.6733203.362  1.00 91.53           C
ATOM     55  CG1 VAL X   7     139.835 274.8223204.423  1.00 91.53           C
ATOM     56  CG2 VAL X   7     138.440 276.9273203.942  1.00 91.53           C
ATOM     57  C   VAL X   7     139.400 276.8613201.266  1.00 91.53           C
ATOM     58  O   VAL X   7     138.984 278.0013201.479  1.00 91.53           O
ATOM     59  N   LEU X   8     139.246 276.2503200.076  1.00 97.33           N
ATOM     60  CA  LEU X   8     138.590 276.9283198.996  1.00 97.33           C
ATOM     61  CB  LEU X   8     139.433 277.0473197.715  1.00 97.33           C
ATOM     62  CG  LEU X   8     140.552 278.0963197.802  1.00 97.33           C
ATOM     63  CD1 LEU X   8     141.494 277.8133198.977  1.00 97.33           C
ATOM     64  CD2 LEU X   8     141.294 278.2163196.464  1.00 97.33           C
ATOM     65  C   LEU X   8     137.345 276.1993198.620  1.00 97.33           C
ATOM     66  O   LEU X   8     137.293 274.9713198.651  1.00 97.33           O
ATOM     67  N   GLU X   9     136.289 276.9753198.289  1.00 48.58           N
ATOM     68  CA  GLU X   9     135.056 276.4063197.833  1.00 48.58           C
ATOM     69  CB  GLU X   9     133.961 276.3663198.913  1.00 48.58           C
ATOM     70  CG  GLU X   9     134.259 275.3993200.060  1.00 48.58           C
ATOM     71  CD  GLU X   9     133.095 275.4693201.038  1.00 48.58           C
ATOM     72  OE1 GLU X   9     131.930 275.5303200.564  1.00 48.58           O
ATOM     73  OE2 GLU X   9     133.355 275.4693202.271  1.00 48.58           O
ATOM     74  C   GLU X   9     134.537 277.2803196.733  1.00 48.58           C
ATOM     75  O   GLU X   9     134.150 278.4273196.962  1.00 48.58           O
ATOM     76  N   GLY X  10     134.516 276.7483195.494  1.00 29.09           N
ATOM     77  CA  GLY X  10     133.960 277.4693194.380  1.00 29.09           C
ATOM     78  C   GLY X  10     134.884 278.5683193.957  1.00 29.09           C
ATOM     79  O   GLY X  10     134.477 279.4563193.208  1.00 29.09           O
ATOM     80  N   PHE X  11     136.158 278.5313194.396  1.00 77.50           N
ATOM     81  CA  PHE X  11     137.057 279.6073194.082  1.00 77.50           C
ATOM     82  CB  PHE X  11     138.054 279.8703195.226  1.00 77.50           C
ATOM     83  CG  PHE X  11     138.885 281.0723194.932  1.00 77.50           C
ATOM     84  CD1 PHE X  11     138.411 282.3333195.213  1.00 77.50           C
ATOM     85  CD2 PHE X  11     140.145 280.9393194.394  1.00 77.50           C
ATOM     86  CE1 PHE X  11     139.177 283.4453194.950  1.00 77.50           C
ATOM     87  CE2 PHE X  11     140.915 282.0473194.130  1.00 77.50           C
ATOM     88  CZ  PHE X  11     140.430 283.3033194.405  1.00 77.50           C
ATOM     89  C   PHE X  11     137.841 279.2623192.848  1.00 77.50           C
ATOM     90  O   PHE X  11     138.606 278.3003192.822  1.00 77.50           O
ATOM     91  N   LYS X  12     137.665 280.0663191.780  1.00148.15           N
ATOM     92  CA  LYS X  12     138.399 279.8873190.559  1.00148.15           C
ATOM     93  CB  LYS X  12     139.893 280.2303190.675  1.00148.15           C
ATOM     94  CG  LYS X  12     140.167 281.7313190.755  1.00148.15           C
ATOM     95  CD  LYS X  12     141.610 282.0523191.144  1.00148.15           C
ATOM     96  CE  LYS X  12     141.995 283.5113190.916  1.00148.15           C
ATOM     97  NZ  LYS X  12     142.203 283.7593189.471  1.00148.15           N
ATOM     98  C   LYS X  12     138.288 278.4813190.040  1.00148.15           C
ATOM     99  O   LYS X  12     137.194 277.9523189.855  1.00148.15           O
ATOM    100  N   SER X  13     139.456 277.8803189.721  1.00127.69           N
ATOM    101  CA  SER X  13     139.622 276.5793189.109  1.00127.69           C
ATOM    102  CB  SER X  13     141.070 276.3223188.662  1.00127.69           C
ATOM    103  OG  SER X  13     141.493 277.3153187.745  1.00127.69           O
ATOM    104  C   SER X  13     139.333 275.4373190.046  1.00127.69           C
ATOM    105  O   SER X  13     139.251 274.2903189.613  1.00127.69           O
ATOM    106  N   TYR X  14     139.215 275.7153191.351  1.00158.57           N
ATOM    107  CA  TYR X  14     139.077 274.7223192.383  1.00158.57           C
ATOM    108  CB  TYR X  14     139.389 275.2613193.785  1.00158.57           C
ATOM    109  CG  TYR X  14     140.866 275.4503193.749  1.00158.57           C
ATOM    110  CD1 TYR X  14     141.422 276.6283193.308  1.00158.57           C
ATOM    111  CD2 TYR X  14     141.700 274.4253194.129  1.00158.57           C
ATOM    112  CE1 TYR X  14     142.789 276.7843193.267  1.00158.57           C
ATOM    113  CE2 TYR X  14     143.067 274.5763194.092  1.00158.57           C
ATOM    114  CZ  TYR X  14     143.613 275.7593193.663  1.00158.57           C
ATOM    115  OH  TYR X  14     145.013 275.9143193.626  1.00158.57           O
ATOM    116  C   TYR X  14     137.786 273.9553192.377  1.00158.57           C
ATOM    117  O   TYR X  14     137.695 272.9263193.043  1.00158.57           O
ATOM    118  N   ALA X  15     136.704 274.4933191.791  1.00244.70           N
ATOM    119  CA  ALA X  15     135.482 273.7403191.713  1.00244.70           C
ATOM    120  CB  ALA X  15     135.640 272.2493191.375  1.00244.70           C
ATOM    121  C   ALA X  15     134.728 273.8703192.999  1.00244.70           C
ATOM    122  O   ALA X  15     135.067 274.6853193.855  1.00244.70           O
ATOM    123  N   GLN X  16     133.620 273.1093193.106  1.00138.23           N
ATOM    124  CA  GLN X  16     132.714 273.1123194.224  1.00138.23           C
ATOM    125  CB  GLN X  16     131.417 272.3613193.887  1.00138.23           C
ATOM    126  CG  GLN X  16     131.638 270.8763193.589  1.00138.23           C
ATOM    127  CD  GLN X  16     130.286 270.2483193.274  1.00138.23           C
ATOM    128  OE1 GLN X  16     129.904 269.2463193.872  1.00138.23           O
ATOM    129  NE2 GLN X  16     129.546 270.8443192.299  1.00138.23           N
ATOM    130  C   GLN X  16     133.263 272.4783195.474  1.00138.23           C
ATOM    131  O   GLN X  16     133.152 273.0533196.556  1.00138.23           O
ATOM    132  N   ARG X  17     133.893 271.2913195.362  1.00119.61           N
ATOM    133  CA  ARG X  17     134.295 270.5533196.533  1.00119.61           C
ATOM    134  CB  ARG X  17     135.014 269.2363196.209  1.00119.61           C
ATOM    135  CG  ARG X  17     134.173 268.2453195.408  1.00119.61           C
ATOM    136  CD  ARG X  17     133.109 267.5243196.237  1.00119.61           C
ATOM    137  NE  ARG X  17     132.499 266.4933195.354  1.00119.61           N
ATOM    138  CZ  ARG X  17     133.068 265.2553195.268  1.00119.61           C
ATOM    139  NH1 ARG X  17     134.166 264.9563196.022  1.00119.61           N
ATOM    140  NH2 ARG X  17     132.539 264.3153194.429  1.00119.61           N
ATOM    141  C   ARG X  17     135.258 271.3723197.321  1.00119.61           C
ATOM    142  O   ARG X  17     136.096 272.0753196.764  1.00119.61           O
ATOM    143  N   THR X  18     135.166 271.2873198.663  1.00 90.00           N
ATOM    144  CA  THR X  18     136.053 272.0493199.489  1.00 90.00           C
ATOM    145  CB  THR X  18     135.712 271.9943200.949  1.00 90.00           C
ATOM    146  OG1 THR X  18     136.511 272.9183201.673  1.00 90.00           O
ATOM    147  CG2 THR X  18     135.953 270.5663201.465  1.00 90.00           C
ATOM    148  C   THR X  18     137.426 271.4883199.315  1.00 90.00           C
ATOM    149  O   THR X  18     137.614 270.2723199.298  1.00 90.00           O
ATOM    150  N   GLU X  19     138.422 272.3783199.154  1.00 70.66           N
ATOM    151  CA  GLU X  19     139.776 271.9283199.007  1.00 70.66           C
ATOM    152  CB  GLU X  19     140.520 272.5233197.804  1.00 70.66           C
ATOM    153  CG  GLU X  19     140.713 274.0393197.914  1.00 70.66           C
ATOM    154  CD  GLU X  19     141.915 274.4133197.065  1.00 70.66           C
ATOM    155  OE1 GLU X  19     142.588 273.4743196.559  1.00 70.66           O
ATOM    156  OE2 GLU X  19     142.185 275.6333196.916  1.00 70.66           O
ATOM    157  C   GLU X  19     140.520 272.4203200.203  1.00 70.66           C
ATOM    158  O   GLU X  19     140.387 273.5773200.597  1.00 70.66           O
ATOM    159  N   ILE X  20     141.338 271.5493200.821  1.00 81.83           N
ATOM    160  CA  ILE X  20     142.087 271.9903201.959  1.00 81.83           C
ATOM    161  CB  ILE X  20     141.957 271.0893203.159  1.00 81.83           C
ATOM    162  CG1 ILE X  20     142.690 271.6983204.365  1.00 81.83           C
ATOM    163  CG2 ILE X  20     142.427 269.6743202.779  1.00 81.83           C
ATOM    164  CD1 ILE X  20     142.383 270.9943205.685  1.00 81.83           C
ATOM    165  C   ILE X  20     143.529 272.0403201.565  1.00 81.83           C
ATOM    166  O   ILE X  20     144.099 271.0533201.103  1.00 81.83           O
ATOM    167  N   ARG X  21     144.157 273.2233201.715  1.00156.76           N
ATOM    168  CA  ARG X  21     145.543 273.3373201.365  1.00156.76           C
ATOM    169  CB  ARG X  21     145.817 274.4873200.383  1.00156.76           C
ATOM    170  CG  ARG X  21     145.148 274.3303199.014  1.00156.76           C
ATOM    171  CD  ARG X  21     145.957 273.4813198.031  1.00156.76           C
ATOM    172  NE  ARG X  21     147.321 274.0733197.988  1.00156.76           N
ATOM    173  CZ  ARG X  21     148.245 273.6833198.915  1.00156.76           C
ATOM    174  NH1 ARG X  21     147.951 272.6743199.785  1.00156.76           N
ATOM    175  NH2 ARG X  21     149.448 274.3163198.993  1.00156.76           N
ATOM    176  C   ARG X  21     146.303 273.6583202.618  1.00156.76           C
ATOM    177  O   ARG X  21     146.200 274.7643203.143  1.00156.76           O
ATOM    178  N   ASP X  22     147.096 272.6913203.130  1.00 40.59           N
ATOM    179  CA  ASP X  22     147.862 272.9033204.327  1.00 40.59           C
ATOM    180  CB  ASP X  22     148.141 271.6123205.114  1.00 40.59           C
ATOM    181  CG  ASP X  22     146.835 271.1143205.711  1.00 40.59           C
ATOM    182  OD1 ASP X  22     145.820 271.8563205.629  1.00 40.59           O
ATOM    183  OD2 ASP X  22     146.836 269.9823206.267  1.00 40.59           O
ATOM    184  C   ASP X  22     149.189 273.5023203.967  1.00 40.59           C
ATOM    185  O   ASP X  22     149.633 273.4153202.822  1.00 40.59           O
ATOM    186  N   PHE X  23     149.864 274.1293204.956  1.00 57.63           N
ATOM    187  CA  PHE X  23     151.155 274.7073204.696  1.00 57.63           C
ATOM    188  CB  PHE X  23     151.148 276.2423204.561  1.00 57.63           C
ATOM    189  CG  PHE X  23     150.410 276.6313203.324  1.00 57.63           C
ATOM    190  CD1 PHE X  23     150.974 276.4443202.085  1.00 57.63           C
ATOM    191  CD2 PHE X  23     149.164 277.2093203.408  1.00 57.63           C
ATOM    192  CE1 PHE X  23     150.300 276.8133200.945  1.00 57.63           C
ATOM    193  CE2 PHE X  23     148.483 277.5793202.271  1.00 57.63           C
ATOM    194  CZ  PHE X  23     149.052 277.3793201.034  1.00 57.63           C
ATOM    195  C   PHE X  23     152.075 274.4003205.839  1.00 57.63           C
ATOM    196  O   PHE X  23     151.667 274.3513206.998  1.00 57.63           O
ATOM    197  N   ASP X  24     153.366 274.1893205.522  1.00 85.17           N
ATOM    198  CA  ASP X  24     154.366 273.9343206.513  1.00 85.17           C
ATOM    199  CB  ASP X  24     155.702 273.4303205.934  1.00 85.17           C
ATOM    200  CG  ASP X  24     156.563 272.8713207.064  1.00 85.17           C
ATOM    201  OD1 ASP X  24     155.987 272.3323208.045  1.00 85.17           O
ATOM    202  OD2 ASP X  24     157.812 272.9753206.954  1.00 85.17           O
ATOM    203  C   ASP X  24     154.628 275.2393207.170  1.00 85.17           C
ATOM    204  O   ASP X  24     154.427 276.3003206.580  1.00 85.17           O
ATOM    205  N   PRO X  25     155.029 275.2163208.397  1.00175.77           N
ATOM    206  CA  PRO X  25     155.333 276.4803208.972  1.00175.77           C
ATOM    207  CD  PRO X  25     154.464 274.3003209.375  1.00175.77           C
ATOM    208  CB  PRO X  25     155.483 276.2253210.469  1.00175.77           C
ATOM    209  CG  PRO X  25     154.505 275.0593210.714  1.00175.77           C
ATOM    210  C   PRO X  25     156.507 277.0943208.275  1.00175.77           C
ATOM    211  O   PRO X  25     156.556 278.3173208.184  1.00175.77           O
ATOM    212  N   LEU X  26     157.514 276.2793207.888  1.00163.82           N
ATOM    213  CA  LEU X  26     158.682 276.8273207.243  1.00163.82           C
ATOM    214  CB  LEU X  26     159.887 275.8793207.385  1.00163.82           C
ATOM    215  CG  LEU X  26     160.306 275.5573208.837  1.00163.82           C
ATOM    216  CD1 LEU X  26     159.201 274.8243209.616  1.00163.82           C
ATOM    217  CD2 LEU X  26     161.621 274.7663208.854  1.00163.82           C
ATOM    218  C   LEU X  26     158.601 277.1263205.761  1.00163.82           C
ATOM    219  O   LEU X  26     158.217 278.2103205.324  1.00163.82           O
ATOM    220  N   PHE X  27     158.841 276.0763204.936  1.00179.01           N
ATOM    221  CA  PHE X  27     159.032 276.2893203.519  1.00179.01           C
ATOM    222  CB  PHE X  27     160.489 276.0413203.087  1.00179.01           C
ATOM    223  CG  PHE X  27     160.688 276.4823201.678  1.00179.01           C
ATOM    224  CD1 PHE X  27     160.411 275.6473200.622  1.00179.01           C
ATOM    225  CD2 PHE X  27     161.154 277.7493201.414  1.00179.01           C
ATOM    226  CE1 PHE X  27     160.604 276.0613199.324  1.00179.01           C
ATOM    227  CE2 PHE X  27     161.346 278.1683200.118  1.00179.01           C
ATOM    228  CZ  PHE X  27     161.073 277.3273199.068  1.00179.01           C
ATOM    229  C   PHE X  27     158.201 275.3173202.745  1.00179.01           C
ATOM    230  O   PHE X  27     158.442 274.1093202.786  1.00179.01           O
ATOM    231  N   ASN X  28     157.227 275.8313201.970  1.00 78.74           N
ATOM    232  CA  ASN X  28     156.384 274.9623201.197  1.00 78.74           C
ATOM    233  CB  ASN X  28     154.889 275.1633201.461  1.00 78.74           C
ATOM    234  CG  ASN X  28     154.657 274.8403202.912  1.00 78.74           C
ATOM    235  OD1 ASN X  28     154.448 275.7383203.724  1.00 78.74           O
ATOM    236  ND2 ASN X  28     154.720 273.5203203.243  1.00 78.74           N
ATOM    237  C   ASN X  28     156.541 275.3173199.755  1.00 78.74           C
ATOM    238  O   ASN X  28     156.494 276.4893199.386  1.00 78.74           O
ATOM    239  N   ALA X  29     156.714 274.2973198.894  1.00 46.96           N
ATOM    240  CA  ALA X  29     156.815 274.5643197.490  1.00 46.96           C
ATOM    241  CB  ALA X  29     157.981 273.8273196.807  1.00 46.96           C
ATOM    242  C   ALA X  29     155.545 274.0843196.854  1.00 46.96           C
ATOM    243  O   ALA X  29     155.080 272.9803197.131  1.00 46.96           O
ATOM    244  N   ILE X  30     154.946 274.9143195.975  1.00111.17           N
ATOM    245  CA  ILE X  30     153.732 274.5503195.292  1.00111.17           C
ATOM    246  CB  ILE X  30     152.796 275.7073195.086  1.00111.17           C
ATOM    247  CG1 ILE X  30     152.332 276.3003196.427  1.00111.17           C
ATOM    248  CG2 ILE X  30     151.642 275.2183194.196  1.00111.17           C
ATOM    249  CD1 ILE X  30     151.470 275.3493197.251  1.00111.17           C
ATOM    250  C   ILE X  30     154.158 274.1433193.916  1.00111.17           C
ATOM    251  O   ILE X  30     154.721 274.9523193.178  1.00111.17           O
ATOM    252  N   THR X  31     153.891 272.8803193.524  1.00 48.37           N
ATOM    253  CA  THR X  31     154.377 272.4193192.253  1.00 48.37           C
ATOM    254  CB  THR X  31     155.437 271.3573192.418  1.00 48.37           C
ATOM    255  OG1 THR X  31     156.487 271.8633193.229  1.00 48.37           O
ATOM    256  CG2 THR X  31     156.016 270.9493191.051  1.00 48.37           C
ATOM    257  C   THR X  31     153.241 271.8393191.455  1.00 48.37           C
ATOM    258  O   THR X  31     152.161 271.5693191.977  1.00 48.37           O
ATOM    259  N   GLY X  32     153.463 271.6773190.134  1.00 28.49           N
ATOM    260  CA  GLY X  32     152.484 271.0893189.271  1.00 28.49           C
ATOM    261  C   GLY X  32     152.741 271.5843187.884  1.00 28.49           C
ATOM    262  O   GLY X  32     153.536 272.4993187.672  1.00 28.49           O
ATOM    263  N   LEU X  33     152.034 270.9983186.900  1.00142.11           N
ATOM    264  CA  LEU X  33     152.197 271.3413185.516  1.00142.11           C
ATOM    265  CB  LEU X  33     151.604 270.2893184.562  1.00142.11           C
ATOM    266  CG  LEU X  33     150.143 269.8983184.872  1.00142.11           C
ATOM    267  CD1 LEU X  33     149.163 271.0573184.630  1.00142.11           C
ATOM    268  CD2 LEU X  33     149.742 268.6183184.120  1.00142.11           C
ATOM    269  C   LEU X  33     151.547 272.6623185.262  1.00142.11           C
ATOM    270  O   LEU X  33     150.754 273.1473186.068  1.00142.11           O
ATOM    271  N   ASN X  34     151.895 273.2913184.123  1.00 46.34           N
ATOM    272  CA  ASN X  34     151.362 274.5823183.798  1.00 46.34           C
ATOM    273  CB  ASN X  34     151.970 275.1853182.521  1.00 46.34           C
ATOM    274  CG  ASN X  34     153.439 275.4803182.795  1.00 46.34           C
ATOM    275  OD1 ASN X  34     154.320 274.7073182.424  1.00 46.34           O
ATOM    276  ND2 ASN X  34     153.715 276.6293183.466  1.00 46.34           N
ATOM    277  C   ASN X  34     149.884 274.4503183.589  1.00 46.34           C
ATOM    278  O   ASN X  34     149.404 273.4623183.036  1.00 46.34           O
ATOM    279  N   GLY X  35     149.122 275.4613184.062  1.00 18.59           N
ATOM    280  CA  GLY X  35     147.697 275.4993183.882  1.00 18.59           C
ATOM    281  C   GLY X  35     147.026 274.6843184.946  1.00 18.59           C
ATOM    282  O   GLY X  35     145.816 274.4653184.899  1.00 18.59           O
ATOM    283  N   SER X  36     147.805 274.2043185.929  1.00 91.35           N
ATOM    284  CA  SER X  36     147.307 273.3813186.997  1.00 91.35           C
ATOM    285  CB  SER X  36     148.458 272.7233187.778  1.00 91.35           C
ATOM    286  OG  SER X  36     149.366 273.7183188.226  1.00 91.35           O
ATOM    287  C   SER X  36     146.460 274.1663187.958  1.00 91.35           C
ATOM    288  O   SER X  36     145.535 273.6073188.555  1.00 91.35           O
ATOM    289  N   GLY X  37     146.706 275.4883188.104  1.00 41.70           N
ATOM    290  CA  GLY X  37     145.942 276.2473189.061  1.00 41.70           C
ATOM    291  C   GLY X  37     146.798 276.6333190.238  1.00 41.70           C
ATOM    292  O   GLY X  37     146.275 276.9983191.291  1.00 41.70           O
ATOM    293  N   LYS X  38     148.137 276.5513190.104  1.00122.78           N
ATOM    294  CA  LYS X  38     149.024 276.8923191.187  1.00122.78           C
ATOM    295  CB  LYS X  38     150.482 276.5023190.898  1.00122.78           C
ATOM    296  CG  LYS X  38     150.991 276.9903189.545  1.00122.78           C
ATOM    297  CD  LYS X  38     152.492 276.7923189.347  1.00122.78           C
ATOM    298  CE  LYS X  38     152.968 277.2373187.965  1.00122.78           C
ATOM    299  NZ  LYS X  38     152.270 276.4523186.923  1.00122.78           N
ATOM    300  C   LYS X  38     148.949 278.3513191.561  1.00122.78           C
ATOM    301  O   LYS X  38     148.884 278.6803192.746  1.00122.78           O
ATOM    302  N   SER X  39     148.941 279.2733190.575  1.00 46.61           N
ATOM    303  CA  SER X  39     148.925 280.6863190.869  1.00 46.61           C
ATOM    304  CB  SER X  39     149.102 281.5673189.620  1.00 46.61           C
ATOM    305  OG  SER X  39     150.404 281.3913189.080  1.00 46.61           O
ATOM    306  C   SER X  39     147.619 281.0623191.502  1.00 46.61           C
ATOM    307  O   SER X  39     147.528 282.0583192.220  1.00 46.61           O
ATOM    308  N   ASN X  40     146.566 280.2643191.255  1.00 48.28           N
ATOM    309  CA  ASN X  40     145.262 280.5543191.780  1.00 48.28           C
ATOM    310  CB  ASN X  40     144.190 279.5613191.299  1.00 48.28           C
ATOM    311  CG  ASN X  40     143.947 279.8333189.820  1.00 48.28           C
ATOM    312  OD1 ASN X  40     144.026 280.9733189.368  1.00 48.28           O
ATOM    313  ND2 ASN X  40     143.642 278.7593189.045  1.00 48.28           N
ATOM    314  C   ASN X  40     145.325 280.5063193.275  1.00 48.28           C
ATOM    315  O   ASN X  40     144.572 281.2053193.951  1.00 48.28           O
ATOM    316  N   ILE X  41     146.210 279.6583193.832  1.00 42.72           N
ATOM    317  CA  ILE X  41     146.338 279.5443195.258  1.00 42.72           C
ATOM    318  CB  ILE X  41     147.368 278.5323195.675  1.00 42.72           C
ATOM    319  CG1 ILE X  41     146.966 277.1253195.202  1.00 42.72           C
ATOM    320  CG2 ILE X  41     147.552 278.6343197.198  1.00 42.72           C
ATOM    321  CD1 ILE X  41     148.078 276.0893195.352  1.00 42.72           C
ATOM    322  C   ILE X  41     146.771 280.8733195.785  1.00 42.72           C
ATOM    323  O   ILE X  41     146.311 281.3123196.839  1.00 42.72           O
ATOM    324  N   LEU X  42     147.689 281.5423195.065  1.00122.23           N
ATOM    325  CA  LEU X  42     148.184 282.8303195.467  1.00122.23           C
ATOM    326  CB  LEU X  42     149.282 283.3633194.527  1.00122.23           C
ATOM    327  CG  LEU X  42     149.790 284.7833194.855  1.00122.23           C
ATOM    328  CD1 LEU X  42     148.827 285.8743194.364  1.00122.23           C
ATOM    329  CD2 LEU X  42     150.087 284.9233196.353  1.00122.23           C
ATOM    330  C   LEU X  42     147.053 283.8043195.465  1.00122.23           C
ATOM    331  O   LEU X  42     146.940 284.6403196.360  1.00122.23           O
ATOM    332  N   ASP X  43     146.173 283.7223194.450  1.00 47.27           N
ATOM    333  CA  ASP X  43     145.080 284.6393194.338  1.00 47.27           C
ATOM    334  CB  ASP X  43     144.267 284.4303193.050  1.00 47.27           C
ATOM    335  CG  ASP X  43     145.130 284.8293191.858  1.00 47.27           C
ATOM    336  OD1 ASP X  43     145.890 285.8263191.974  1.00 47.27           O
ATOM    337  OD2 ASP X  43     145.045 284.1293190.814  1.00 47.27           O
ATOM    338  C   ASP X  43     144.160 284.4243195.500  1.00 47.27           C
ATOM    339  O   ASP X  43     143.554 285.3643196.012  1.00 47.27           O
ATOM    340  N   SER X  44     144.030 283.1663195.952  1.00 73.63           N
ATOM    341  CA  SER X  44     143.134 282.8453197.023  1.00 73.63           C
ATOM    342  CB  SER X  44     143.171 281.3543197.384  1.00 73.63           C
ATOM    343  OG  SER X  44     142.747 280.5813196.273  1.00 73.63           O
ATOM    344  C   SER X  44     143.534 283.6173198.246  1.00 73.63           C
ATOM    345  O   SER X  44     142.686 284.1463198.961  1.00 73.63           O
ATOM    346  N   ILE X  45     144.853 283.6963198.512  1.00 40.32           N
ATOM    347  CA  ILE X  45     145.371 284.3863199.659  1.00 40.32           C
ATOM    348  CB  ILE X  45     146.850 284.1863199.839  1.00 40.32           C
ATOM    349  CG1 ILE X  45     147.144 282.6983200.125  1.00 40.32           C
ATOM    350  CG2 ILE X  45     147.337 285.1353200.951  1.00 40.32           C
ATOM    351  CD1 ILE X  45     148.621 282.3143200.058  1.00 40.32           C
ATOM    352  C   ILE X  45     145.086 285.8513199.538  1.00 40.32           C
ATOM    353  O   ILE X  45     144.754 286.5093200.524  1.00 40.32           O
ATOM    354  N   CYS X  46     145.228 286.4163198.325  1.00 32.48           N
ATOM    355  CA  CYS X  46     144.965 287.8133198.137  1.00 32.48           C
ATOM    356  CB  CYS X  46     145.219 288.2823196.694  1.00 32.48           C
ATOM    357  SG  CYS X  46     146.971 288.1763196.220  1.00 32.48           S
ATOM    358  C   CYS X  46     143.515 288.0603198.433  1.00 32.48           C
ATOM    359  O   CYS X  46     143.160 289.0623199.050  1.00 32.48           O
ATOM    360  N   PHE X  47     142.641 287.1313198.005  1.00 63.51           N
ATOM    361  CA  PHE X  47     141.214 287.2723198.126  1.00 63.51           C
ATOM    362  CB  PHE X  47     140.486 286.0913197.452  1.00 63.51           C
ATOM    363  CG  PHE X  47     139.006 286.2563197.526  1.00 63.51           C
ATOM    364  CD1 PHE X  47     138.343 287.0733196.635  1.00 63.51           C
ATOM    365  CD2 PHE X  47     138.273 285.5713198.465  1.00 63.51           C
ATOM    366  CE1 PHE X  47     136.977 287.2163196.697  1.00 63.51           C
ATOM    367  CE2 PHE X  47     136.906 285.7103198.532  1.00 63.51           C
ATOM    368  CZ  PHE X  47     136.254 286.5333197.648  1.00 63.51           C
ATOM    369  C   PHE X  47     140.775 287.3513199.566  1.00 63.51           C
ATOM    370  O   PHE X  47     140.003 288.2373199.931  1.00 63.51           O
ATOM    371  N   LEU X  48     141.255 286.4363200.431  1.00143.49           N
ATOM    372  CA  LEU X  48     140.838 286.3903201.814  1.00143.49           C
ATOM    373  CB  LEU X  48     141.328 285.1183202.534  1.00143.49           C
ATOM    374  CG  LEU X  48     142.858 284.9743202.649  1.00143.49           C
ATOM    375  CD1 LEU X  48     143.443 285.9263203.703  1.00143.49           C
ATOM    376  CD2 LEU X  48     143.264 283.5093202.875  1.00143.49           C
ATOM    377  C   LEU X  48     141.306 287.6063202.556  1.00143.49           C
ATOM    378  O   LEU X  48     140.635 288.0993203.463  1.00143.49           O
ATOM    379  N   LEU X  49     142.492 288.1063202.180  1.00 99.86           N
ATOM    380  CA  LEU X  49     143.171 289.2313202.748  1.00 99.86           C
ATOM    381  CB  LEU X  49     144.615 289.3593202.241  1.00 99.86           C
ATOM    382  CG  LEU X  49     145.515 288.2363202.780  1.00 99.86           C
ATOM    383  CD1 LEU X  49     146.977 288.4323202.350  1.00 99.86           C
ATOM    384  CD2 LEU X  49     145.348 288.0923204.302  1.00 99.86           C
ATOM    385  C   LEU X  49     142.438 290.5033202.451  1.00 99.86           C
ATOM    386  O   LEU X  49     142.804 291.5513202.982  1.00 99.86           O
ATOM    387  N   GLY X  50     141.457 290.4873201.528  1.00 52.86           N
ATOM    388  CA  GLY X  50     140.722 291.6963201.273  1.00 52.86           C
ATOM    389  C   GLY X  50     141.074 292.3083199.947  1.00 52.86           C
ATOM    390  O   GLY X  50     140.756 293.4743199.716  1.00 52.86           O
ATOM    391  N   ILE X  51     141.715 291.5613199.025  1.00131.58           N
ATOM    392  CA  ILE X  51     142.075 292.1783197.772  1.00131.58           C
ATOM    393  CB  ILE X  51     142.875 291.3113196.842  1.00131.58           C
ATOM    394  CG1 ILE X  51     144.248 291.0103197.466  1.00131.58           C
ATOM    395  CG2 ILE X  51     142.956 292.0243195.482  1.00131.58           C
ATOM    396  CD1 ILE X  51     145.024 292.2633197.865  1.00131.58           C
ATOM    397  C   ILE X  51     140.855 292.6473197.036  1.00131.58           C
ATOM    398  O   ILE X  51     139.864 291.9323196.900  1.00131.58           O
ATOM    399  N   SER X  52     140.888 293.9393196.647  1.00104.32           N
ATOM    400  CA  SER X  52     139.859 294.6123195.899  1.00104.32           C
ATOM    401  CB  SER X  52     139.780 296.1103196.234  1.00104.32           C
ATOM    402  OG  SER X  52     138.754 296.7273195.472  1.00104.32           O
ATOM    403  C   SER X  52     140.036 294.5093194.409  1.00104.32           C
ATOM    404  O   SER X  52     139.048 294.4883193.675  1.00104.32           O
ATOM    405  N   ASN X  53     141.292 294.4463193.915  1.00 91.73           N
ATOM    406  CA  ASN X  53     141.505 294.5573192.493  1.00 91.73           C
ATOM    407  CB  ASN X  53     142.909 295.0633192.113  1.00 91.73           C
ATOM    408  CG  ASN X  53     142.990 296.5443192.452  1.00 91.73           C
ATOM    409  OD1 ASN X  53     143.776 296.9563193.306  1.00 91.73           O
ATOM    410  ND2 ASN X  53     142.157 297.3703191.768  1.00 91.73           N
ATOM    411  C   ASN X  53     141.308 293.2453191.811  1.00 91.73           C
ATOM    412  O   ASN X  53     141.984 292.2593192.094  1.00 91.73           O
ATOM    413  N   LEU X  54     140.359 293.2293190.861  1.00142.62           N
ATOM    414  CA  LEU X  54     140.061 292.0603190.097  1.00142.62           C
ATOM    415  CB  LEU X  54     138.799 292.2423189.225  1.00142.62           C
ATOM    416  CG  LEU X  54     138.739 293.5543188.412  1.00142.62           C
ATOM    417  CD1 LEU X  54     139.652 293.5233187.176  1.00142.62           C
ATOM    418  CD2 LEU X  54     137.286 293.9323188.086  1.00142.62           C
ATOM    419  C   LEU X  54     141.257 291.7363189.255  1.00142.62           C
ATOM    420  O   LEU X  54     141.645 290.5773189.133  1.00142.62           O
ATOM    421  N   SER X  55     141.906 292.7733188.695  1.00 68.41           N
ATOM    422  CA  SER X  55     143.005 292.5983187.793  1.00 68.41           C
ATOM    423  CB  SER X  55     143.547 293.9313187.253  1.00 68.41           C
ATOM    424  OG  SER X  55     144.633 293.6923186.369  1.00 68.41           O
ATOM    425  C   SER X  55     144.144 291.9073188.476  1.00 68.41           C
ATOM    426  O   SER X  55     144.770 291.0193187.897  1.00 68.41           O
ATOM    427  N   GLN X  56     144.446 292.2703189.736  1.00101.81           N
ATOM    428  CA  GLN X  56     145.590 291.6753190.364  1.00101.81           C
ATOM    429  CB  GLN X  56     145.955 292.2763191.731  1.00101.81           C
ATOM    430  CG  GLN X  56     144.935 292.0483192.845  1.00101.81           C
ATOM    431  CD  GLN X  56     145.506 292.7193194.083  1.00101.81           C
ATOM    432  OE1 GLN X  56     145.700 293.9353194.113  1.00101.81           O
ATOM    433  NE2 GLN X  56     145.800 291.9033195.130  1.00101.81           N
ATOM    434  C   GLN X  56     145.359 290.2053190.514  1.00101.81           C
ATOM    435  O   GLN X  56     146.289 289.4033190.464  1.00101.81           O
ATOM    436  N   VAL X  57     144.091 289.8393190.753  1.00 96.75           N
ATOM    437  CA  VAL X  57     143.576 288.5113190.927  1.00 96.75           C
ATOM    438  CB  VAL X  57     142.193 288.5483191.525  1.00 96.75           C
ATOM    439  CG1 VAL X  57     141.658 287.1223191.706  1.00 96.75           C
ATOM    440  CG2 VAL X  57     142.247 289.3673192.824  1.00 96.75           C
ATOM    441  C   VAL X  57     143.520 287.8353189.582  1.00 96.75           C
ATOM    442  O   VAL X  57     143.164 286.6613189.477  1.00 96.75           O
ATOM    443  N   ARG X  58     143.786 288.5813188.497  1.00158.07           N
ATOM    444  CA  ARG X  58     143.710 288.0293187.169  1.00158.07           C
ATOM    445  CB  ARG X  58     144.607 286.7963186.935  1.00158.07           C
ATOM    446  CG  ARG X  58     146.093 287.1503186.857  1.00158.07           C
ATOM    447  CD  ARG X  58     147.010 285.9733186.523  1.00158.07           C
ATOM    448  NE  ARG X  58     146.889 284.9743187.619  1.00158.07           N
ATOM    449  CZ  ARG X  58     146.006 283.9393187.507  1.00158.07           C
ATOM    450  NH1 ARG X  58     145.242 283.8113186.385  1.00158.07           N
ATOM    451  NH2 ARG X  58     145.891 283.0283188.517  1.00158.07           N
ATOM    452  C   ARG X  58     142.298 287.6553186.875  1.00158.07           C
ATOM    453  O   ARG X  58     142.017 286.5863186.337  1.00158.07           O
ATOM    454  N   ALA X  59     141.363 288.5543187.238  1.00 29.34           N
ATOM    455  CA  ALA X  59     139.981 288.3373186.943  1.00 29.34           C
ATOM    456  CB  ALA X  59     139.119 288.0683188.190  1.00 29.34           C
ATOM    457  C   ALA X  59     139.467 289.5883186.303  1.00 29.34           C
ATOM    458  O   ALA X  59     139.933 290.6873186.599  1.00 29.34           O
ATOM    459  N   SER X  60     138.499 289.4353185.379  1.00 69.82           N
ATOM    460  CA  SER X  60     137.933 290.5573184.692  1.00 69.82           C
ATOM    461  CB  SER X  60     136.888 290.1393183.647  1.00 69.82           C
ATOM    462  OG  SER X  60     137.457 289.2103182.738  1.00 69.82           O
ATOM    463  C   SER X  60     137.221 291.3843185.710  1.00 69.82           C
ATOM    464  O   SER X  60     137.276 292.6143185.681  1.00 69.82           O
ATOM    465  N   SER X  61     136.528 290.7043186.642  1.00 41.58           N
ATOM    466  CA  SER X  61     135.791 291.3533187.680  1.00 41.58           C
ATOM    467  CB  SER X  61     134.317 291.6173187.322  1.00 41.58           C
ATOM    468  OG  SER X  61     134.235 292.5353186.240  1.00 41.58           O
ATOM    469  C   SER X  61     135.798 290.4173188.849  1.00 41.58           C
ATOM    470  O   SER X  61     136.210 289.2653188.730  1.00 41.58           O
ATOM    471  N   LEU X  62     135.317 290.8923190.012  1.00 83.97           N
ATOM    472  CA  LEU X  62     135.335 290.1273191.230  1.00 83.97           C
ATOM    473  CB  LEU X  62     134.727 290.8953192.420  1.00 83.97           C
ATOM    474  CG  LEU X  62     135.494 292.1763192.798  1.00 83.97           C
ATOM    475  CD1 LEU X  62     135.434 293.2213191.674  1.00 83.97           C
ATOM    476  CD2 LEU X  62     135.023 292.7273194.154  1.00 83.97           C
ATOM    477  C   LEU X  62     134.533 288.8683191.071  1.00 83.97           C
ATOM    478  O   LEU X  62     134.942 287.8023191.525  1.00 83.97           O
ATOM    479  N   GLN X  63     133.377 288.9573190.390  1.00107.24           N
ATOM    480  CA  GLN X  63     132.457 287.8623190.216  1.00107.24           C
ATOM    481  CB  GLN X  63     131.224 288.2403189.378  1.00107.24           C
ATOM    482  CG  GLN X  63     131.579 288.5713187.925  1.00107.24           C
ATOM    483  CD  GLN X  63     130.290 288.7323187.133  1.00107.24           C
ATOM    484  OE1 GLN X  63     129.441 289.5613187.459  1.00107.24           O
ATOM    485  NE2 GLN X  63     130.135 287.9113186.058  1.00107.24           N
ATOM    486  C   GLN X  63     133.142 286.7663189.461  1.00107.24           C
ATOM    487  O   GLN X  63     132.799 285.5953189.612  1.00107.24           O
ATOM    488  N   ASP X  64     134.118 287.1313188.609  1.00 96.17           N
ATOM    489  CA  ASP X  64     134.810 286.2143187.745  1.00 96.17           C
ATOM    490  CB  ASP X  64     135.842 286.9003186.836  1.00 96.17           C
ATOM    491  CG  ASP X  64     135.073 287.5403185.691  1.00 96.17           C
ATOM    492  OD1 ASP X  64     134.221 286.8353185.085  1.00 96.17           O
ATOM    493  OD2 ASP X  64     135.314 288.7423185.409  1.00 96.17           O
ATOM    494  C   ASP X  64     135.511 285.1573188.543  1.00 96.17           C
ATOM    495  O   ASP X  64     135.816 284.0903188.020  1.00 96.17           O
ATOM    496  N   LEU X  65     135.810 285.4433189.820  1.00 78.35           N
ATOM    497  CA  LEU X  65     136.487 284.5353190.706  1.00 78.35           C
ATOM    498  CB  LEU X  65     136.793 285.1623192.074  1.00 78.35           C
ATOM    499  CG  LEU X  65     137.836 286.2813191.965  1.00 78.35           C
ATOM    500  CD1 LEU X  65     138.148 286.9123193.333  1.00 78.35           C
ATOM    501  CD2 LEU X  65     139.083 285.7733191.229  1.00 78.35           C
ATOM    502  C   LEU X  65     135.659 283.2983190.931  1.00 78.35           C
ATOM    503  O   LEU X  65     136.190 282.2673191.345  1.00 78.35           O
ATOM    504  N   VAL X  66     134.328 283.3813190.744  1.00121.24           N
ATOM    505  CA  VAL X  66     133.469 282.2483190.989  1.00121.24           C
ATOM    506  CB  VAL X  66     132.008 282.5973190.963  1.00121.24           C
ATOM    507  CG1 VAL X  66     131.723 283.6143192.081  1.00121.24           C
ATOM    508  CG2 VAL X  66     131.651 283.1013189.554  1.00121.24           C
ATOM    509  C   VAL X  66     133.692 281.1663189.979  1.00121.24           C
ATOM    510  O   VAL X  66     133.668 281.4073188.774  1.00121.24           O
ATOM    511  N   TYR X  67     133.872 279.9153190.464  1.00 89.18           N
ATOM    512  CA  TYR X  67     134.090 278.7863189.604  1.00 89.18           C
ATOM    513  CB  TYR X  67     134.205 277.4703190.397  1.00 89.18           C
ATOM    514  CG  TYR X  67     134.321 276.3323189.447  1.00 89.18           C
ATOM    515  CD1 TYR X  67     135.473 276.1403188.722  1.00 89.18           C
ATOM    516  CD2 TYR X  67     133.283 275.4423189.304  1.00 89.18           C
ATOM    517  CE1 TYR X  67     135.582 275.0813187.850  1.00 89.18           C
ATOM    518  CE2 TYR X  67     133.386 274.3823188.436  1.00 89.18           C
ATOM    519  CZ  TYR X  67     134.534 274.2033187.705  1.00 89.18           C
ATOM    520  OH  TYR X  67     134.648 273.1183186.812  1.00 89.18           O
ATOM    521  C   TYR X  67     132.916 278.7073188.675  1.00 89.18           C
ATOM    522  O   TYR X  67     131.765 278.6673189.104  1.00 89.18           O
ATOM    523  N   LYS X  68     133.210 278.7343187.360  1.00118.27           N
ATOM    524  CA  LYS X  68     132.226 278.7743186.312  1.00118.27           C
ATOM    525  CB  LYS X  68     132.823 279.1903184.956  1.00118.27           C
ATOM    526  CG  LYS X  68     133.818 278.1833184.381  1.00118.27           C
ATOM    527  CD  LYS X  68     134.164 278.4493182.916  1.00118.27           C
ATOM    528  CE  LYS X  68     135.166 277.4523182.328  1.00118.27           C
ATOM    529  NZ  LYS X  68     135.433 277.7823180.910  1.00118.27           N
ATOM    530  C   LYS X  68     131.486 277.4923186.099  1.00118.27           C
ATOM    531  O   LYS X  68     130.288 277.5193185.835  1.00118.27           O
ATOM    532  N   ASN X  69     132.172 276.3373186.162  1.00120.60           N
ATOM    533  CA  ASN X  69     131.553 275.0823185.810  1.00120.60           C
ATOM    534  CB  ASN X  69     130.573 275.0993184.601  1.00120.60           C
ATOM    535  CG  ASN X  69     129.092 275.1843184.944  1.00120.60           C
ATOM    536  OD1 ASN X  69     128.546 274.2573185.538  1.00120.60           O
ATOM    537  ND2 ASN X  69     128.395 276.2583184.485  1.00120.60           N
ATOM    538  C   ASN X  69     132.620 274.2313185.221  1.00120.60           C
ATOM    539  O   ASN X  69     133.686 274.7123184.848  1.00120.60           O
ATOM    540  N   GLY X  70     132.301 272.9373185.054  1.00 23.40           N
ATOM    541  CA  GLY X  70     133.206 272.0173184.436  1.00 23.40           C
ATOM    542  C   GLY X  70     132.358 270.9423183.848  1.00 23.40           C
ATOM    543  O   GLY X  70     131.134 270.9793183.957  1.00 23.40           O
ATOM    544  N   GLN X  71     132.983 269.9483183.195  1.00 66.81           N
ATOM    545  CA  GLN X  71     132.157 268.9293182.624  1.00 66.81           C
ATOM    546  CB  GLN X  71     132.957 267.8513181.870  1.00 66.81           C
ATOM    547  CG  GLN X  71     133.686 268.3733180.631  1.00 66.81           C
ATOM    548  CD  GLN X  71     134.958 269.0713181.086  1.00 66.81           C
ATOM    549  OE1 GLN X  71     135.317 269.0343182.262  1.00 66.81           O
ATOM    550  NE2 GLN X  71     135.667 269.7213180.127  1.00 66.81           N
ATOM    551  C   GLN X  71     131.442 268.2533183.749  1.00 66.81           C
ATOM    552  O   GLN X  71     130.231 268.0463183.699  1.00 66.81           O
ATOM    553  N   ALA X  72     132.201 267.8853184.796  1.00 43.32           N
ATOM    554  CA  ALA X  72     131.689 267.2183185.958  1.00 43.32           C
ATOM    555  CB  ALA X  72     132.803 266.6763186.867  1.00 43.32           C
ATOM    556  C   ALA X  72     130.834 268.1183186.801  1.00 43.32           C
ATOM    557  O   ALA X  72     129.804 267.6823187.316  1.00 43.32           O
ATOM    558  N   GLY X  73     131.218 269.4013186.973  1.00 37.64           N
ATOM    559  CA  GLY X  73     130.523 270.1783187.964  1.00 37.64           C
ATOM    560  C   GLY X  73     129.826 271.3773187.402  1.00 37.64           C
ATOM    561  O   GLY X  73     130.185 271.9143186.353  1.00 37.64           O
ATOM    562  N   VAL X  74     128.801 271.8253188.159  1.00 46.73           N
ATOM    563  CA  VAL X  74     127.951 272.9433187.866  1.00 46.73           C
ATOM    564  CB  VAL X  74     126.604 272.8123188.530  1.00 46.73           C
ATOM    565  CG1 VAL X  74     125.729 274.0333188.196  1.00 46.73           C
ATOM    566  CG2 VAL X  74     125.989 271.4743188.087  1.00 46.73           C
ATOM    567  C   VAL X  74     128.622 274.1863188.376  1.00 46.73           C
ATOM    568  O   VAL X  74     129.538 274.1173189.195  1.00 46.73           O
ATOM    569  N   ASN X  75     128.195 275.3623187.873  1.00 80.44           N
ATOM    570  CA  ASN X  75     128.779 276.6123188.265  1.00 80.44           C
ATOM    571  CB  ASN X  75     128.155 277.8263187.543  1.00 80.44           C
ATOM    572  CG  ASN X  75     128.969 279.0823187.831  1.00 80.44           C
ATOM    573  OD1 ASN X  75     129.269 279.4043188.976  1.00 80.44           O
ATOM    574  ND2 ASN X  75     129.329 279.8283186.750  1.00 80.44           N
ATOM    575  C   ASN X  75     128.532 276.7623189.728  1.00 80.44           C
ATOM    576  O   ASN X  75     127.461 276.4263190.229  1.00 80.44           O
ATOM    577  N   LYS X  76     129.546 277.2593190.455  1.00131.17           N
ATOM    578  CA  LYS X  76     129.418 277.4253191.867  1.00131.17           C
ATOM    579  CB  LYS X  76     130.753 277.6783192.579  1.00131.17           C
ATOM    580  CG  LYS X  76     131.561 276.3973192.785  1.00131.17           C
ATOM    581  CD  LYS X  76     130.889 275.4033193.740  1.00131.17           C
ATOM    582  CE  LYS X  76     129.589 274.7973193.205  1.00131.17           C
ATOM    583  NZ  LYS X  76     128.981 273.9133194.226  1.00131.17           N
ATOM    584  C   LYS X  76     128.511 278.5753192.147  1.00131.17           C
ATOM    585  O   LYS X  76     128.358 279.4953191.345  1.00131.17           O
ATOM    586  N   ALA X  77     127.807 278.4833193.287  1.00 42.04           N
ATOM    587  CA  ALA X  77     126.932 279.5163193.743  1.00 42.04           C
ATOM    588  CB  ALA X  77     126.094 279.0873194.958  1.00 42.04           C
ATOM    589  C   ALA X  77     127.750 280.7023194.145  1.00 42.04           C
ATOM    590  O   ALA X  77     127.347 281.8453193.936  1.00 42.04           O
ATOM    591  N   THR X  78     128.921 280.4473194.765  1.00109.03           N
ATOM    592  CA  THR X  78     129.721 281.4983195.321  1.00109.03           C
ATOM    593  CB  THR X  78     129.291 281.7283196.736  1.00109.03           C
ATOM    594  OG1 THR X  78     130.060 282.7463197.347  1.00109.03           O
ATOM    595  CG2 THR X  78     129.441 280.4033197.507  1.00109.03           C
ATOM    596  C   THR X  78     131.158 281.0563195.373  1.00109.03           C
ATOM    597  O   THR X  78     131.454 279.8753195.198  1.00109.03           O
ATOM    598  N   VAL X  79     132.100 282.0073195.597  1.00117.62           N
ATOM    599  CA  VAL X  79     133.469 281.6233195.822  1.00117.62           C
ATOM    600  CB  VAL X  79     134.571 282.4083195.163  1.00117.62           C
ATOM    601  CG1 VAL X  79     134.574 282.1503193.673  1.00117.62           C
ATOM    602  CG2 VAL X  79     134.447 283.8883195.531  1.00117.62           C
ATOM    603  C   VAL X  79     133.747 281.8753197.258  1.00117.62           C
ATOM    604  O   VAL X  79     133.325 282.8883197.815  1.00117.62           O
ATOM    605  N   SER X  80     134.471 280.9503197.911  1.00 86.29           N
ATOM    606  CA  SER X  80     134.761 281.2203199.283  1.00 86.29           C
ATOM    607  CB  SER X  80     133.800 280.5293200.265  1.00 86.29           C
ATOM    608  OG  SER X  80     132.487 281.0493200.109  1.00 86.29           O
ATOM    609  C   SER X  80     136.137 280.7443199.608  1.00 86.29           C
ATOM    610  O   SER X  80     136.570 279.6803199.165  1.00 86.29           O
ATOM    611  N   ILE X  81     136.868 281.5553200.395  1.00134.19           N
ATOM    612  CA  ILE X  81     138.181 281.1813200.828  1.00134.19           C
ATOM    613  CB  ILE X  81     139.268 281.9853200.163  1.00134.19           C
ATOM    614  CG1 ILE X  81     140.664 281.3763200.402  1.00134.19           C
ATOM    615  CG2 ILE X  81     139.131 283.4483200.623  1.00134.19           C
ATOM    616  CD1 ILE X  81     141.146 281.4013201.852  1.00134.19           C
ATOM    617  C   ILE X  81     138.239 281.4163202.306  1.00134.19           C
ATOM    618  O   ILE X  81     137.796 282.4523202.803  1.00134.19           O
ATOM    619  N   THR X  82     138.773 280.4303203.052  1.00 34.66           N
ATOM    620  CA  THR X  82     138.940 280.5653204.468  1.00 34.66           C
ATOM    621  CB  THR X  82     138.175 279.5513205.267  1.00 34.66           C
ATOM    622  OG1 THR X  82     136.786 279.6593205.001  1.00 34.66           O
ATOM    623  CG2 THR X  82     138.450 279.7943206.762  1.00 34.66           C
ATOM    624  C   THR X  82     140.393 280.3413204.733  1.00 34.66           C
ATOM    625  O   THR X  82     141.007 279.4243204.193  1.00 34.66           O
ATOM    626  N   PHE X  83     140.977 281.2033205.582  1.00111.75           N
ATOM    627  CA  PHE X  83     142.378 281.1683205.891  1.00111.75           C
ATOM    628  CB  PHE X  83     142.994 282.5583205.659  1.00111.75           C
ATOM    629  CG  PHE X  83     144.405 282.5843206.113  1.00111.75           C
ATOM    630  CD1 PHE X  83     144.709 282.9203207.413  1.00111.75           C
ATOM    631  CD2 PHE X  83     145.418 282.2823205.239  1.00111.75           C
ATOM    632  CE1 PHE X  83     146.015 282.9573207.843  1.00111.75           C
ATOM    633  CE2 PHE X  83     146.720 282.3193205.667  1.00111.75           C
ATOM    634  CZ  PHE X  83     147.025 282.6543206.964  1.00111.75           C
ATOM    635  C   PHE X  83     142.498 280.8913207.358  1.00111.75           C
ATOM    636  O   PHE X  83     141.852 281.5503208.170  1.00111.75           O
ATOM    637  N   ASP X  84     143.333 279.9043207.740  1.00 37.37           N
ATOM    638  CA  ASP X  84     143.495 279.5973209.134  1.00 37.37           C
ATOM    639  CB  ASP X  84     143.396 278.0953209.449  1.00 37.37           C
ATOM    640  CG  ASP X  84     141.952 277.6743209.237  1.00 37.37           C
ATOM    641  OD1 ASP X  84     141.050 278.5253209.458  1.00 37.37           O
ATOM    642  OD2 ASP X  84     141.734 276.4983208.845  1.00 37.37           O
ATOM    643  C   ASP X  84     144.852 280.0523209.556  1.00 37.37           C
ATOM    644  O   ASP X  84     145.861 279.6823208.955  1.00 37.37           O
ATOM    645  N   ASN X  85     144.912 280.8843210.612  1.00103.17           N
ATOM    646  CA  ASN X  85     146.201 281.3603211.026  1.00103.17           C
ATOM    647  CB  ASN X  85     146.354 282.9003211.004  1.00103.17           C
ATOM    648  CG  ASN X  85     145.382 283.5753211.968  1.00103.17           C
ATOM    649  OD1 ASN X  85     145.509 283.4733213.186  1.00103.17           O
ATOM    650  ND2 ASN X  85     144.393 284.3173211.404  1.00103.17           N
ATOM    651  C   ASN X  85     146.498 280.8643212.399  1.00103.17           C
ATOM    652  O   ASN X  85     145.664 280.9463213.303  1.00103.17           O
ATOM    653  N   SER X  86     147.706 280.2923212.572  1.00100.58           N
ATOM    654  CA  SER X  86     148.105 279.8583213.875  1.00100.58           C
ATOM    655  CB  SER X  86     149.390 279.0163213.879  1.00100.58           C
ATOM    656  OG  SER X  86     149.183 277.8123213.154  1.00100.58           O
ATOM    657  C   SER X  86     148.379 281.1193214.625  1.00100.58           C
ATOM    658  O   SER X  86     149.026 282.0273214.106  1.00100.58           O
ATOM    659  N   ASP X  87     147.887 281.2133215.873  1.00118.86           N
ATOM    660  CA  ASP X  87     148.066 282.4333216.599  1.00118.86           C
ATOM    661  CB  ASP X  87     146.717 283.1253216.878  1.00118.86           C
ATOM    662  CG  ASP X  87     146.992 284.5293217.383  1.00118.86           C
ATOM    663  OD1 ASP X  87     148.192 284.9013217.439  1.00118.86           O
ATOM    664  OD2 ASP X  87     146.013 285.2443217.722  1.00118.86           O
ATOM    665  C   ASP X  87     148.698 282.1213217.923  1.00118.86           C
ATOM    666  O   ASP X  87     148.408 282.7703218.928  1.00118.86           O
ATOM    667  N   LYS X  88     149.607 281.1303217.959  1.00106.07           N
ATOM    668  CA  LYS X  88     150.255 280.7823219.191  1.00106.07           C
ATOM    669  CB  LYS X  88     151.197 279.5763219.047  1.00106.07           C
ATOM    670  CG  LYS X  88     152.340 279.8283218.063  1.00106.07           C
ATOM    671  CD  LYS X  88     153.469 278.7993218.145  1.00106.07           C
ATOM    672  CE  LYS X  88     154.375 278.9813219.366  1.00106.07           C
ATOM    673  NZ  LYS X  88     155.437 277.9493219.365  1.00106.07           N
ATOM    674  C   LYS X  88     151.086 281.9493219.607  1.00106.07           C
ATOM    675  O   LYS X  88     151.164 282.3003220.785  1.00106.07           O
ATOM    676  N   LYS X  89     151.719 282.5903218.611  1.00 76.00           N
ATOM    677  CA  LYS X  89     152.590 283.7103218.789  1.00 76.00           C
ATOM    678  CB  LYS X  89     153.207 284.1923217.466  1.00 76.00           C
ATOM    679  CG  LYS X  89     154.126 283.1593216.810  1.00 76.00           C
ATOM    680  CD  LYS X  89     154.458 283.4813215.351  1.00 76.00           C
ATOM    681  CE  LYS X  89     155.392 284.6813215.186  1.00 76.00           C
ATOM    682  NZ  LYS X  89     155.659 284.9203213.748  1.00 76.00           N
ATOM    683  C   LYS X  89     151.784 284.8353219.344  1.00 76.00           C
ATOM    684  O   LYS X  89     152.317 285.7213220.010  1.00 76.00           O
ATOM    685  N   ASN X  90     150.465 284.8293219.084  1.00 53.71           N
ATOM    686  CA  ASN X  90     149.656 285.9293219.511  1.00 53.71           C
ATOM    687  CB  ASN X  90     149.814 286.2593221.005  1.00 53.71           C
ATOM    688  CG  ASN X  90     149.226 285.1003221.797  1.00 53.71           C
ATOM    689  OD1 ASN X  90     148.331 284.4013221.324  1.00 53.71           O
ATOM    690  ND2 ASN X  90     149.742 284.8853223.038  1.00 53.71           N
ATOM    691  C   ASN X  90     150.097 287.1013218.702  1.00 53.71           C
ATOM    692  O   ASN X  90     150.075 288.2453219.155  1.00 53.71           O
ATOM    693  N   SER X  91     150.490 286.8113217.446  1.00 84.41           N
ATOM    694  CA  SER X  91     150.926 287.8113216.522  1.00 84.41           C
ATOM    695  CB  SER X  91     151.312 287.2363215.149  1.00 84.41           C
ATOM    696  OG  SER X  91     151.737 288.2823214.287  1.00 84.41           O
ATOM    697  C   SER X  91     149.791 288.7433216.335  1.00 84.41           C
ATOM    698  O   SER X  91     150.000 289.9453216.164  1.00 84.41           O
ATOM    699  N   PRO X  92     148.588 288.2343216.323  1.00195.24           N
ATOM    700  CA  PRO X  92     147.498 289.1533216.332  1.00195.24           C
ATOM    701  CD  PRO X  92     148.268 287.0263215.586  1.00195.24           C
ATOM    702  CB  PRO X  92     146.254 288.3043216.110  1.00195.24           C
ATOM    703  CG  PRO X  92     146.786 287.1713215.204  1.00195.24           C
ATOM    704  C   PRO X  92     147.679 289.8503217.639  1.00195.24           C
ATOM    705  O   PRO X  92     147.376 289.2583218.679  1.00195.24           O
ATOM    706  N   LEU X  93     148.162 291.1103217.589  1.00252.63           N
ATOM    707  CA  LEU X  93     148.469 291.8763218.754  1.00252.63           C
ATOM    708  CB  LEU X  93     149.897 292.4443218.765  1.00252.63           C
ATOM    709  CG  LEU X  93     150.227 293.2673220.023  1.00252.63           C
ATOM    710  CD1 LEU X  93     150.185 292.3893221.288  1.00252.63           C
ATOM    711  CD2 LEU X  93     151.560 294.0123219.870  1.00252.63           C
ATOM    712  C   LEU X  93     147.527 293.0103218.699  1.00252.63           C
ATOM    713  O   LEU X  93     147.428 293.7133217.694  1.00252.63           O
ATOM    714  N   GLY X  94     146.782 293.2003219.794  1.00 61.92           N
ATOM    715  CA  GLY X  94     145.714 294.1363219.722  1.00 61.92           C
ATOM    716  C   GLY X  94     144.612 293.3093219.155  1.00 61.92           C
ATOM    717  O   GLY X  94     143.505 293.7883218.912  1.00 61.92           O
ATOM    718  N   PHE X  95     144.922 292.0133218.928  1.00232.53           N
ATOM    719  CA  PHE X  95     143.963 291.1013218.426  1.00232.53           C
ATOM    720  CB  PHE X  95     144.362 290.4553217.084  1.00232.53           C
ATOM    721  CG  PHE X  95     143.129 289.8333216.526  1.00232.53           C
ATOM    722  CD1 PHE X  95     142.117 290.6213216.026  1.00232.53           C
ATOM    723  CD2 PHE X  95     142.982 288.4663216.498  1.00232.53           C
ATOM    724  CE1 PHE X  95     140.975 290.0533215.517  1.00232.53           C
ATOM    725  CE2 PHE X  95     141.841 287.8923215.992  1.00232.53           C
ATOM    726  CZ  PHE X  95     140.835 288.6863215.500  1.00232.53           C
ATOM    727  C   PHE X  95     143.763 290.0653219.478  1.00232.53           C
ATOM    728  O   PHE X  95     144.422 290.0833220.515  1.00232.53           O
ATOM    729  N   GLU X  96     142.822 289.1433219.234  1.00102.14           N
ATOM    730  CA  GLU X  96     142.363 288.1983220.201  1.00102.14           C
ATOM    731  CB  GLU X  96     141.091 287.4563219.760  1.00102.14           C
ATOM    732  CG  GLU X  96     139.894 288.4013219.628  1.00102.14           C
ATOM    733  CD  GLU X  96     138.673 287.6063219.191  1.00102.14           C
ATOM    734  OE1 GLU X  96     138.803 286.7833218.248  1.00102.14           O
ATOM    735  OE2 GLU X  96     137.589 287.8153219.801  1.00102.14           O
ATOM    736  C   GLU X  96     143.391 287.1873220.568  1.00102.14           C
ATOM    737  O   GLU X  96     144.214 286.7683219.755  1.00102.14           O
ATOM    738  N   ASN X  97     143.350 286.7853221.853  1.00 76.97           N
ATOM    739  CA  ASN X  97     144.243 285.7813222.338  1.00 76.97           C
ATOM    740  CB  ASN X  97     144.513 285.8873223.849  1.00 76.97           C
ATOM    741  CG  ASN X  97     145.320 287.1493224.107  1.00 76.97           C
ATOM    742  OD1 ASN X  97     146.377 287.3563223.513  1.00 76.97           O
ATOM    743  ND2 ASN X  97     144.807 288.0223225.015  1.00 76.97           N
ATOM    744  C   ASN X  97     143.559 284.4813222.105  1.00 76.97           C
ATOM    745  O   ASN X  97     142.889 283.9473222.988  1.00 76.97           O
ATOM    746  N   ASN X  98     143.708 283.9473220.879  1.00 68.05           N
ATOM    747  CA  ASN X  98     143.124 282.6833220.558  1.00 68.05           C
ATOM    748  CB  ASN X  98     141.915 282.7803219.612  1.00 68.05           C
ATOM    749  CG  ASN X  98     141.169 281.4553219.674  1.00 68.05           C
ATOM    750  OD1 ASN X  98     141.574 280.5323220.378  1.00 68.05           O
ATOM    751  ND2 ASN X  98     140.043 281.3563218.917  1.00 68.05           N
ATOM    752  C   ASN X  98     144.188 281.9113219.852  1.00 68.05           C
ATOM    753  O   ASN X  98     145.048 282.4883219.189  1.00 68.05           O
ATOM    754  N   ASP X  99     144.162 280.5743219.992  1.00 93.72           N
ATOM    755  CA  ASP X  99     145.164 279.7533219.385  1.00 93.72           C
ATOM    756  CB  ASP X  99     145.051 278.2673219.774  1.00 93.72           C
ATOM    757  CG  ASP X  99     143.717 277.7213219.289  1.00 93.72           C
ATOM    758  OD1 ASP X  99     142.677 278.3983219.515  1.00 93.72           O
ATOM    759  OD2 ASP X  99     143.721 276.6223218.675  1.00 93.72           O
ATOM    760  C   ASP X  99     145.059 279.8593217.902  1.00 93.72           C
ATOM    761  O   ASP X  99     146.074 279.8583217.206  1.00 93.72           O
ATOM    762  N   GLU X 100     143.832 279.9443217.356  1.00 48.59           N
ATOM    763  CA  GLU X 100     143.744 280.0093215.928  1.00 48.59           C
ATOM    764  CB  GLU X 100     143.234 278.7003215.296  1.00 48.59           C
ATOM    765  CG  GLU X 100     143.266 278.7033213.765  1.00 48.59           C
ATOM    766  CD  GLU X 100     142.744 277.3593213.274  1.00 48.59           C
ATOM    767  OE1 GLU X 100     141.695 276.9003213.797  1.00 48.59           O
ATOM    768  OE2 GLU X 100     143.395 276.7753212.366  1.00 48.59           O
ATOM    769  C   GLU X 100     142.798 281.0993215.540  1.00 48.59           C
ATOM    770  O   GLU X 100     141.721 281.2483216.114  1.00 48.59           O
ATOM    771  N   ILE X 101     143.194 281.8993214.533  1.00 52.45           N
ATOM    772  CA  ILE X 101     142.338 282.9443214.062  1.00 52.45           C
ATOM    773  CB  ILE X 101     142.975 284.2953214.116  1.00 52.45           C
ATOM    774  CG1 ILE X 101     143.240 284.6343215.593  1.00 52.45           C
ATOM    775  CG2 ILE X 101     142.058 285.3013213.402  1.00 52.45           C
ATOM    776  CD1 ILE X 101     144.135 285.8463215.806  1.00 52.45           C
ATOM    777  C   ILE X 101     141.967 282.6023212.656  1.00 52.45           C
ATOM    778  O   ILE X 101     142.819 282.2253211.851  1.00 52.45           O
ATOM    779  N   THR X 102     140.657 282.6833212.342  1.00110.34           N
ATOM    780  CA  THR X 102     140.217 282.2933211.034  1.00110.34           C
ATOM    781  CB  THR X 102     139.269 281.1293211.049  1.00110.34           C
ATOM    782  OG1 THR X 102     139.020 280.6803209.725  1.00110.34           O
ATOM    783  CG2 THR X 102     137.955 281.5623211.720  1.00110.34           C
ATOM    784  C   THR X 102     139.516 283.4343210.374  1.00110.34           C
ATOM    785  O   THR X 102     138.665 284.1033210.962  1.00110.34           O
ATOM    786  N   ILE X 103     139.871 283.6823209.101  1.00147.15           N
ATOM    787  CA  ILE X 103     139.228 284.7283208.372  1.00147.15           C
ATOM    788  CB  ILE X 103     140.167 285.8263207.949  1.00147.15           C
ATOM    789  CG1 ILE X 103     139.386 287.0973207.604  1.00147.15           C
ATOM    790  CG2 ILE X 103     141.040 285.3193206.790  1.00147.15           C
ATOM    791  CD1 ILE X 103     138.471 286.9473206.392  1.00147.15           C
ATOM    792  C   ILE X 103     138.631 284.0783207.163  1.00147.15           C
ATOM    793  O   ILE X 103     139.268 283.2533206.511  1.00147.15           O
ATOM    794  N   THR X 104     137.355 284.3953206.872  1.00 38.41           N
ATOM    795  CA  THR X 104     136.730 283.8033205.730  1.00 38.41           C
ATOM    796  CB  THR X 104     135.681 282.7853206.077  1.00 38.41           C
ATOM    797  OG1 THR X 104     136.247 281.7413206.854  1.00 38.41           O
ATOM    798  CG2 THR X 104     135.108 282.2153204.767  1.00 38.41           C
ATOM    799  C   THR X 104     136.070 284.8863204.948  1.00 38.41           C
ATOM    800  O   THR X 104     135.491 285.8203205.505  1.00 38.41           O
ATOM    801  N   ARG X 105     136.156 284.7793203.608  1.00 74.71           N
ATOM    802  CA  ARG X 105     135.585 285.7593202.738  1.00 74.71           C
ATOM    803  CB  ARG X 105     136.680 286.5863202.049  1.00 74.71           C
ATOM    804  CG  ARG X 105     136.150 287.6523201.103  1.00 74.71           C
ATOM    805  CD  ARG X 105     137.245 288.4903200.445  1.00 74.71           C
ATOM    806  NE  ARG X 105     136.579 289.4013199.474  1.00 74.71           N
ATOM    807  CZ  ARG X 105     137.318 290.3403198.819  1.00 74.71           C
ATOM    808  NH1 ARG X 105     138.647 290.4773199.101  1.00 74.71           N
ATOM    809  NH2 ARG X 105     136.735 291.1313197.872  1.00 74.71           N
ATOM    810  C   ARG X 105     134.814 285.0173201.690  1.00 74.71           C
ATOM    811  O   ARG X 105     135.255 283.9793201.201  1.00 74.71           O
ATOM    812  N   GLN X 106     133.619 285.5273201.334  1.00 41.53           N
ATOM    813  CA  GLN X 106     132.824 284.8603200.344  1.00 41.53           C
ATOM    814  CB  GLN X 106     131.691 284.0303200.972  1.00 41.53           C
ATOM    815  CG  GLN X 106     130.814 283.2963199.964  1.00 41.53           C
ATOM    816  CD  GLN X 106     129.826 282.4333200.736  1.00 41.53           C
ATOM    817  OE1 GLN X 106     129.858 282.3793201.964  1.00 41.53           O
ATOM    818  NE2 GLN X 106     128.923 281.7353199.997  1.00 41.53           N
ATOM    819  C   GLN X 106     132.220 285.9133199.472  1.00 41.53           C
ATOM    820  O   GLN X 106     131.815 286.9683199.956  1.00 41.53           O
ATOM    821  N   VAL X 107     132.162 285.6703198.143  1.00100.19           N
ATOM    822  CA  VAL X 107     131.551 286.6513197.292  1.00100.19           C
ATOM    823  CB  VAL X 107     132.508 287.4303196.430  1.00100.19           C
ATOM    824  CG1 VAL X 107     133.112 286.4993195.372  1.00100.19           C
ATOM    825  CG2 VAL X 107     131.754 288.6273195.830  1.00100.19           C
ATOM    826  C   VAL X 107     130.575 285.9513196.405  1.00100.19           C
ATOM    827  O   VAL X 107     130.784 284.8033196.017  1.00100.19           O
ATOM    828  N   ILE X 108     129.493 286.6543196.027  1.00 97.13           N
ATOM    829  CA  ILE X 108     128.424 286.0443195.290  1.00 97.13           C
ATOM    830  CB  ILE X 108     127.074 286.2873195.939  1.00 97.13           C
ATOM    831  CG1 ILE X 108     127.093 285.8223197.408  1.00 97.13           C
ATOM    832  CG2 ILE X 108     125.979 285.5383195.157  1.00 97.13           C
ATOM    833  CD1 ILE X 108     127.897 286.7163198.352  1.00 97.13           C
ATOM    834  C   ILE X 108     128.461 286.6553193.916  1.00 97.13           C
ATOM    835  O   ILE X 108     129.231 287.5773193.664  1.00 97.13           O
ATOM    836  N   VAL X 109     127.640 286.1363192.982  1.00101.23           N
ATOM    837  CA  VAL X 109     127.621 286.5633191.613  1.00101.23           C
ATOM    838  CB  VAL X 109     126.523 285.9183190.822  1.00101.23           C
ATOM    839  CG1 VAL X 109     126.779 284.4033190.780  1.00101.23           C
ATOM    840  CG2 VAL X 109     125.171 286.3053191.449  1.00101.23           C
ATOM    841  C   VAL X 109     127.389 288.0423191.593  1.00101.23           C
ATOM    842  O   VAL X 109     127.848 288.7393190.690  1.00101.23           O
ATOM    843  N   GLY X 110     126.653 288.5513192.595  1.00 38.37           N
ATOM    844  CA  GLY X 110     126.345 289.9473192.718  1.00 38.37           C
ATOM    845  C   GLY X 110     127.614 290.7283192.872  1.00 38.37           C
ATOM    846  O   GLY X 110     127.672 291.8963192.497  1.00 38.37           O
ATOM    847  N   GLY X 111     128.657 290.1263193.476  1.00 24.23           N
ATOM    848  CA  GLY X 111     129.898 290.8233193.653  1.00 24.23           C
ATOM    849  C   GLY X 111     129.998 291.2263195.088  1.00 24.23           C
ATOM    850  O   GLY X 111     131.046 291.6803195.546  1.00 24.23           O
ATOM    851  N   ARG X 112     128.898 291.0573195.843  1.00 92.96           N
ATOM    852  CA  ARG X 112     128.910 291.4113197.231  1.00 92.96           C
ATOM    853  CB  ARG X 112     127.512 291.3573197.865  1.00 92.96           C
ATOM    854  CG  ARG X 112     126.863 289.9783197.730  1.00 92.96           C
ATOM    855  CD  ARG X 112     125.417 289.9183198.212  1.00 92.96           C
ATOM    856  NE  ARG X 112     124.935 288.5273197.973  1.00 92.96           N
ATOM    857  CZ  ARG X 112     123.671 288.1673198.343  1.00 92.96           C
ATOM    858  NH1 ARG X 112     122.845 289.0813198.934  1.00 92.96           N
ATOM    859  NH2 ARG X 112     123.230 286.8963198.116  1.00 92.96           N
ATOM    860  C   ARG X 112     129.785 290.4343197.947  1.00 92.96           C
ATOM    861  O   ARG X 112     129.767 289.2363197.665  1.00 92.96           O
ATOM    862  N   ASN X 113     130.590 290.9333198.904  1.00 86.37           N
ATOM    863  CA  ASN X 113     131.480 290.0723199.620  1.00 86.37           C
ATOM    864  CB  ASN X 113     132.947 290.4923199.501  1.00 86.37           C
ATOM    865  CG  ASN X 113     133.744 289.3843200.149  1.00 86.37           C
ATOM    866  OD1 ASN X 113     134.056 288.3823199.507  1.00 86.37           O
ATOM    867  ND2 ASN X 113     134.053 289.5603201.463  1.00 86.37           N
ATOM    868  C   ASN X 113     131.127 290.1313201.074  1.00 86.37           C
ATOM    869  O   ASN X 113     130.674 291.1613201.573  1.00 86.37           O
ATOM    870  N   LYS X 114     131.300 288.9983201.784  1.00 98.05           N
ATOM    871  CA  LYS X 114     131.037 288.9653203.192  1.00 98.05           C
ATOM    872  CB  LYS X 114     129.880 288.0363203.593  1.00 98.05           C
ATOM    873  CG  LYS X 114     129.607 288.0343205.100  1.00 98.05           C
ATOM    874  CD  LYS X 114     128.271 287.3973205.475  1.00 98.05           C
ATOM    875  CE  LYS X 114     127.063 288.2163205.013  1.00 98.05           C
ATOM    876  NZ  LYS X 114     125.809 287.5343205.400  1.00 98.05           N
ATOM    877  C   LYS X 114     132.270 288.4393203.852  1.00 98.05           C
ATOM    878  O   LYS X 114     132.975 287.6053203.286  1.00 98.05           O
ATOM    879  N   TYR X 115     132.558 288.9223205.078  1.00 57.22           N
ATOM    880  CA  TYR X 115     133.746 288.5353205.787  1.00 57.22           C
ATOM    881  CB  TYR X 115     134.696 289.7123206.077  1.00 57.22           C
ATOM    882  CG  TYR X 115     135.251 290.2573204.802  1.00 57.22           C
ATOM    883  CD1 TYR X 115     136.420 289.7573204.275  1.00 57.22           C
ATOM    884  CD2 TYR X 115     134.605 291.2743204.137  1.00 57.22           C
ATOM    885  CE1 TYR X 115     136.934 290.2623203.103  1.00 57.22           C
ATOM    886  CE2 TYR X 115     135.113 291.7833202.965  1.00 57.22           C
ATOM    887  CZ  TYR X 115     136.282 291.2773202.449  1.00 57.22           C
ATOM    888  OH  TYR X 115     136.810 291.8013201.248  1.00 57.22           O
ATOM    889  C   TYR X 115     133.344 288.0063207.127  1.00 57.22           C
ATOM    890  O   TYR X 115     132.293 288.3573207.663  1.00 57.22           O
ATOM    891  N   LEU X 116     134.182 287.1093207.689  1.00102.51           N
ATOM    892  CA  LEU X 116     133.918 286.5243208.971  1.00102.51           C
ATOM    893  CB  LEU X 116     133.422 285.0743208.838  1.00102.51           C
ATOM    894  CG  LEU X 116     132.902 284.4513210.140  1.00102.51           C
ATOM    895  CD1 LEU X 116     131.592 285.1363210.562  1.00102.51           C
ATOM    896  CD2 LEU X 116     132.797 282.9163210.029  1.00102.51           C
ATOM    897  C   LEU X 116     135.234 286.4553209.681  1.00102.51           C
ATOM    898  O   LEU X 116     136.268 286.2213209.058  1.00102.51           O
ATOM    899  N   ILE X 117     135.250 286.7093211.000  1.00105.30           N
ATOM    900  CA  ILE X 117     136.456 286.5203211.743  1.00105.30           C
ATOM    901  CB  ILE X 117     137.114 287.7803212.216  1.00105.30           C
ATOM    902  CG1 ILE X 117     138.505 287.4353212.767  1.00105.30           C
ATOM    903  CG2 ILE X 117     136.185 288.5023213.208  1.00105.30           C
ATOM    904  CD1 ILE X 117     139.416 288.6463212.917  1.00105.30           C
ATOM    905  C   ILE X 117     136.118 285.6613212.921  1.00105.30           C
ATOM    906  O   ILE X 117     135.230 285.9813213.709  1.00105.30           O
ATOM    907  N   ASN X 118     136.809 284.5123213.039  1.00 52.84           N
ATOM    908  CA  ASN X 118     136.611 283.6213214.144  1.00 52.84           C
ATOM    909  CB  ASN X 118     137.111 284.1863215.485  1.00 52.84           C
ATOM    910  CG  ASN X 118     138.632 284.2043215.465  1.00 52.84           C
ATOM    911  OD1 ASN X 118     139.268 283.2643214.991  1.00 52.84           O
ATOM    912  ND2 ASN X 118     139.236 285.2993215.996  1.00 52.84           N
ATOM    913  C   ASN X 118     135.157 283.2983214.283  1.00 52.84           C
ATOM    914  O   ASN X 118     134.679 283.0453215.389  1.00 52.84           O
ATOM    915  N   GLY X 119     134.407 283.2923213.168  1.00 27.03           N
ATOM    916  CA  GLY X 119     133.028 282.8943213.227  1.00 27.03           C
ATOM    917  C   GLY X 119     132.135 284.0923213.357  1.00 27.03           C
ATOM    918  O   GLY X 119     130.965 284.0293212.986  1.00 27.03           O
ATOM    919  N   MET X 120     132.640 285.2203213.892  1.00 72.47           N
ATOM    920  CA  MET X 120     131.803 286.3833214.009  1.00 72.47           C
ATOM    921  CB  MET X 120     132.254 287.3463215.121  1.00 72.47           C
ATOM    922  CG  MET X 120     131.369 288.5853215.256  1.00 72.47           C
ATOM    923  SD  MET X 120     131.880 289.7393216.563  1.00 72.47           S
ATOM    924  CE  MET X 120     131.490 288.6023217.926  1.00 72.47           C
ATOM    925  C   MET X 120     131.902 287.1273212.717  1.00 72.47           C
ATOM    926  O   MET X 120     132.980 287.2353212.146  1.00 72.47           O
ATOM    927  N   ASN X 121     130.785 287.6833212.209  1.00 40.13           N
ATOM    928  CA  ASN X 121     130.859 288.3803210.953  1.00 40.13           C
ATOM    929  CB  ASN X 121     129.478 288.7283210.370  1.00 40.13           C
ATOM    930  CG  ASN X 121     128.732 287.4313210.088  1.00 40.13           C
ATOM    931  OD1 ASN X 121     128.679 286.5373210.931  1.00 40.13           O
ATOM    932  ND2 ASN X 121     128.138 287.3193208.870  1.00 40.13           N
ATOM    933  C   ASN X 121     131.573 289.6753211.189  1.00 40.13           C
ATOM    934  O   ASN X 121     131.408 290.3083212.232  1.00 40.13           O
ATOM    935  N   ALA X 122     132.388 290.1053210.203  1.00 33.20           N
ATOM    936  CA  ALA X 122     133.130 291.3213210.362  1.00 33.20           C
ATOM    937  CB  ALA X 122     134.619 291.0893210.671  1.00 33.20           C
ATOM    938  C   ALA X 122     133.062 292.0923209.081  1.00 33.20           C
ATOM    939  O   ALA X 122     132.618 291.5873208.054  1.00 33.20           O
ATOM    940  N   SER X 123     133.457 293.3813209.151  1.00 70.81           N
ATOM    941  CA  SER X 123     133.491 294.2443208.007  1.00 70.81           C
ATOM    942  CB  SER X 123     133.272 295.7233208.368  1.00 70.81           C
ATOM    943  OG  SER X 123     133.326 296.5273207.199  1.00 70.81           O
ATOM    944  C   SER X 123     134.843 294.1283207.376  1.00 70.81           C
ATOM    945  O   SER X 123     135.789 293.6233207.981  1.00 70.81           O
ATOM    946  N   ASN X 124     134.968 294.6063206.122  1.00 63.54           N
ATOM    947  CA  ASN X 124     136.221 294.5383205.426  1.00 63.54           C
ATOM    948  CB  ASN X 124     136.141 295.1063203.999  1.00 63.54           C
ATOM    949  CG  ASN X 124     137.477 294.8533203.313  1.00 63.54           C
ATOM    950  OD1 ASN X 124     138.411 294.3283203.917  1.00 63.54           O
ATOM    951  ND2 ASN X 124     137.578 295.2453202.015  1.00 63.54           N
ATOM    952  C   ASN X 124     137.211 295.3693206.174  1.00 63.54           C
ATOM    953  O   ASN X 124     138.353 294.9673206.377  1.00 63.54           O
ATOM    954  N   ASN X 125     136.787 296.5543206.638  1.00 68.07           N
ATOM    955  CA  ASN X 125     137.709 297.4223207.304  1.00 68.07           C
ATOM    956  CB  ASN X 125     137.061 298.7363207.773  1.00 68.07           C
ATOM    957  CG  ASN X 125     138.176 299.6603208.238  1.00 68.07           C
ATOM    958  OD1 ASN X 125     138.994 300.1153207.441  1.00 68.07           O
ATOM    959  ND2 ASN X 125     138.211 299.9473209.568  1.00 68.07           N
ATOM    960  C   ASN X 125     138.229 296.7163208.514  1.00 68.07           C
ATOM    961  O   ASN X 125     139.418 296.7743208.815  1.00 68.07           O
ATOM    962  N   ARG X 126     137.342 296.0043209.227  1.00 62.29           N
ATOM    963  CA  ARG X 126     137.737 295.3393210.432  1.00 62.29           C
ATOM    964  CB  ARG X 126     136.570 294.6203211.131  1.00 62.29           C
ATOM    965  CG  ARG X 126     135.548 295.5673211.764  1.00 62.29           C
ATOM    966  CD  ARG X 126     134.431 294.8353212.509  1.00 62.29           C
ATOM    967  NE  ARG X 126     133.551 295.8573213.141  1.00 62.29           N
ATOM    968  CZ  ARG X 126     132.265 295.5343213.468  1.00 62.29           C
ATOM    969  NH1 ARG X 126     131.784 294.2893213.178  1.00 62.29           N
ATOM    970  NH2 ARG X 126     131.463 296.4503214.082  1.00 62.29           N
ATOM    971  C   ARG X 126     138.784 294.3143210.123  1.00 62.29           C
ATOM    972  O   ARG X 126     139.742 294.1633210.879  1.00 62.29           O
ATOM    973  N   VAL X 127     138.640 293.5753209.007  1.00104.79           N
ATOM    974  CA  VAL X 127     139.602 292.5433208.727  1.00104.79           C
ATOM    975  CB  VAL X 127     139.269 291.6593207.556  1.00104.79           C
ATOM    976  CG1 VAL X 127     137.894 291.0203207.805  1.00104.79           C
ATOM    977  CG2 VAL X 127     139.403 292.4453206.241  1.00104.79           C
ATOM    978  C   VAL X 127     140.936 293.1713208.473  1.00104.79           C
ATOM    979  O   VAL X 127     141.963 292.6393208.891  1.00104.79           O
ATOM    980  N   GLN X 128     140.958 294.3223207.777  1.00 81.52           N
ATOM    981  CA  GLN X 128     142.197 294.9663207.442  1.00 81.52           C
ATOM    982  CB  GLN X 128     141.982 296.2643206.644  1.00 81.52           C
ATOM    983  CG  GLN X 128     141.323 296.0723205.278  1.00 81.52           C
ATOM    984  CD  GLN X 128     142.396 295.6393204.293  1.00 81.52           C
ATOM    985  OE1 GLN X 128     143.175 294.7263204.560  1.00 81.52           O
ATOM    986  NE2 GLN X 128     142.448 296.3263203.119  1.00 81.52           N
ATOM    987  C   GLN X 128     142.905 295.3733208.698  1.00 81.52           C
ATOM    988  O   GLN X 128     144.105 295.1473208.843  1.00 81.52           O
ATOM    989  N   ASP X 129     142.164 295.9653209.658  1.00 28.44           N
ATOM    990  CA  ASP X 129     142.769 296.4773210.856  1.00 28.44           C
ATOM    991  CB  ASP X 129     141.754 297.1463211.799  1.00 28.44           C
ATOM    992  CG  ASP X 129     141.288 298.4443211.158  1.00 28.44           C
ATOM    993  OD1 ASP X 129     142.060 299.0133210.340  1.00 28.44           O
ATOM    994  OD2 ASP X 129     140.151 298.8843211.475  1.00 28.44           O
ATOM    995  C   ASP X 129     143.395 295.3563211.615  1.00 28.44           C
ATOM    996  O   ASP X 129     144.506 295.4823212.126  1.00 28.44           O
ATOM    997  N   LEU X 130     142.684 294.2233211.706  1.00102.42           N
ATOM    998  CA  LEU X 130     143.150 293.0883212.441  1.00102.42           C
ATOM    999  CB  LEU X 130     142.059 292.0123212.508  1.00102.42           C
ATOM   1000  CG  LEU X 130     140.817 292.5693213.234  1.00102.42           C
ATOM   1001  CD1 LEU X 130     139.681 291.5473213.329  1.00102.42           C
ATOM   1002  CD2 LEU X 130     141.205 293.1503214.604  1.00102.42           C
ATOM   1003  C   LEU X 130     144.386 292.5633211.782  1.00102.42           C
ATOM   1004  O   LEU X 130     145.339 292.1843212.460  1.00102.42           O
ATOM   1005  N   PHE X 131     144.396 292.5303210.434  1.00 52.77           N
ATOM   1006  CA  PHE X 131     145.539 292.0523209.712  1.00 52.77           C
ATOM   1007  CB  PHE X 131     145.296 291.8673208.203  1.00 52.77           C
ATOM   1008  CG  PHE X 131     144.657 290.5283208.050  1.00 52.77           C
ATOM   1009  CD1 PHE X 131     143.302 290.3483208.205  1.00 52.77           C
ATOM   1010  CD2 PHE X 131     145.440 289.4353207.752  1.00 52.77           C
ATOM   1011  CE1 PHE X 131     142.740 289.1003208.060  1.00 52.77           C
ATOM   1012  CE2 PHE X 131     144.884 288.1843207.607  1.00 52.77           C
ATOM   1013  CZ  PHE X 131     143.531 288.0163207.761  1.00 52.77           C
ATOM   1014  C   PHE X 131     146.712 292.9493209.925  1.00 52.77           C
ATOM   1015  O   PHE X 131     147.814 292.4743210.188  1.00 52.77           O
ATOM   1016  N   GLY X 132     146.510 294.2753209.847  1.00 19.00           N
ATOM   1017  CA  GLY X 132     147.612 295.1793210.014  1.00 19.00           C
ATOM   1018  C   GLY X 132     148.165 294.9803211.389  1.00 19.00           C
ATOM   1019  O   GLY X 132     149.375 295.0473211.602  1.00 19.00           O
ATOM   1020  N   SER X 133     147.278 294.7253212.370  1.00 72.81           N
ATOM   1021  CA  SER X 133     147.701 294.5623213.729  1.00 72.81           C
ATOM   1022  CB  SER X 133     146.538 294.2243214.678  1.00 72.81           C
ATOM   1023  OG  SER X 133     145.617 295.3063214.725  1.00 72.81           O
ATOM   1024  C   SER X 133     148.660 293.4173213.784  1.00 72.81           C
ATOM   1025  O   SER X 133     149.653 293.4583214.508  1.00 72.81           O
ATOM   1026  N   VAL X 134     148.358 292.3523213.024  1.00 61.51           N
ATOM   1027  CA  VAL X 134     149.171 291.1763212.910  1.00 61.51           C
ATOM   1028  CB  VAL X 134     148.488 290.0603212.179  1.00 61.51           C
ATOM   1029  CG1 VAL X 134     149.507 288.9213211.993  1.00 61.51           C
ATOM   1030  CG2 VAL X 134     147.230 289.6523212.966  1.00 61.51           C
ATOM   1031  C   VAL X 134     150.403 291.5353212.140  1.00 61.51           C
ATOM   1032  O   VAL X 134     151.428 290.8663212.246  1.00 61.51           O
ATOM   1033  N   GLY X 135     150.316 292.5793211.296  1.00 28.23           N
ATOM   1034  CA  GLY X 135     151.463 292.9673210.536  1.00 28.23           C
ATOM   1035  C   GLY X 135     151.509 292.1443209.290  1.00 28.23           C
ATOM   1036  O   GLY X 135     152.584 291.8663208.761  1.00 28.23           O
ATOM   1037  N   LEU X 136     150.332 291.7033208.807  1.00127.39           N
ATOM   1038  CA  LEU X 136     150.310 290.9533207.588  1.00127.39           C
ATOM   1039  CB  LEU X 136     149.391 289.7113207.659  1.00127.39           C
ATOM   1040  CG  LEU X 136     149.345 288.8383206.385  1.00127.39           C
ATOM   1041  CD1 LEU X 136     148.596 289.5173205.226  1.00127.39           C
ATOM   1042  CD2 LEU X 136     150.754 288.3703205.990  1.00127.39           C
ATOM   1043  C   LEU X 136     149.799 291.8683206.522  1.00127.39           C
ATOM   1044  O   LEU X 136     148.709 292.4293206.635  1.00127.39           O
ATOM   1045  N   ASN X 137     150.586 292.0503205.447  1.00 50.05           N
ATOM   1046  CA  ASN X 137     150.111 292.9163204.414  1.00 50.05           C
ATOM   1047  C   ASN X 137     149.672 292.0843203.259  1.00 50.05           C
ATOM   1048  O   ASN X 137     150.390 291.2133202.768  1.00 50.05           O
ATOM   1049  CB  ASN X 137     151.115 293.9633203.948  1.00  0.00           C
ATOM   1050  CG  ASN X 137     150.465 294.9313202.969  1.00  0.00           C
ATOM   1051  ND2 ASN X 137     150.302 296.1883203.390  1.00  0.00           N
ATOM   1052  OD1 ASN X 137     150.118 294.5513201.852  1.00  0.00           O
ATOM   1053  N   VAL X 138     148.436 292.3623202.810  1.00116.67           N
ATOM   1054  CA  VAL X 138     147.780 291.6453201.762  1.00116.67           C
ATOM   1055  CB  VAL X 138     146.398 292.1873201.520  1.00116.67           C
ATOM   1056  CG1 VAL X 138     145.612 292.0583202.834  1.00116.67           C
ATOM   1057  CG2 VAL X 138     146.477 293.6433201.029  1.00116.67           C
ATOM   1058  C   VAL X 138     148.584 291.7903200.509  1.00116.67           C
ATOM   1059  O   VAL X 138     148.724 290.8353199.746  1.00116.67           O
ATOM   1060  N   ASN X 139     149.105 293.0063200.245  1.00122.16           N
ATOM   1061  CA  ASN X 139     149.904 293.2103199.076  1.00122.16           C
ATOM   1062  CB  ASN X 139     149.177 294.0533198.010  1.00122.16           C
ATOM   1063  CG  ASN X 139     148.794 295.3893198.631  1.00122.16           C
ATOM   1064  OD1 ASN X 139     148.268 295.4483199.740  1.00122.16           O
ATOM   1065  ND2 ASN X 139     149.075 296.5013197.896  1.00122.16           N
ATOM   1066  C   ASN X 139     151.152 293.9333199.485  1.00122.16           C
ATOM   1067  O   ASN X 139     151.486 294.9853198.944  1.00122.16           O
ATOM   1068  N   ASN X 140     151.899 293.3493200.437  1.00104.48           N
ATOM   1069  CA  ASN X 140     153.118 293.9403200.904  1.00104.48           C
ATOM   1070  CB  ASN X 140     153.505 293.4473202.313  1.00104.48           C
ATOM   1071  CG  ASN X 140     154.475 294.4283202.951  1.00104.48           C
ATOM   1072  OD1 ASN X 140     155.685 294.2073202.966  1.00104.48           O
ATOM   1073  ND2 ASN X 140     153.932 295.5733203.448  1.00104.48           N
ATOM   1074  C   ASN X 140     154.188 293.4973199.952  1.00104.48           C
ATOM   1075  O   ASN X 140     153.930 292.6823199.067  1.00104.48           O
ATOM   1076  N   PRO X 141     155.374 294.0303200.079  1.00136.56           N
ATOM   1077  CA  PRO X 141     156.432 293.5593199.234  1.00136.56           C
ATOM   1078  CD  PRO X 141     155.514 295.4593200.327  1.00136.56           C
ATOM   1079  CB  PRO X 141     157.575 294.5533199.405  1.00136.56           C
ATOM   1080  CG  PRO X 141     156.838 295.8793199.667  1.00136.56           C
ATOM   1081  C   PRO X 141     156.758 292.1293199.524  1.00136.56           C
ATOM   1082  O   PRO X 141     157.492 291.5203198.750  1.00136.56           O
ATOM   1083  N   HIS X 142     156.234 291.5763200.634  1.00 70.09           N
ATOM   1084  CA  HIS X 142     156.484 290.2073200.981  1.00 70.09           C
ATOM   1085  ND1 HIS X 142     156.599 291.8623203.869  1.00 70.09           N
ATOM   1086  CG  HIS X 142     156.915 290.6063203.402  1.00 70.09           C
ATOM   1087  CB  HIS X 142     156.075 289.8443202.417  1.00 70.09           C
ATOM   1088  NE2 HIS X 142     158.536 291.3073204.809  1.00 70.09           N
ATOM   1089  CD2 HIS X 142     158.103 290.2823203.986  1.00 70.09           C
ATOM   1090  CE1 HIS X 142     157.601 292.2343204.707  1.00 70.09           C
ATOM   1091  C   HIS X 142     155.816 289.3153199.982  1.00 70.09           C
ATOM   1092  O   HIS X 142     156.190 288.1533199.829  1.00 70.09           O
ATOM   1093  N   PHE X 143     154.767 289.8273199.311  1.00113.67           N
ATOM   1094  CA  PHE X 143     154.066 289.0963198.294  1.00113.67           C
ATOM   1095  CB  PHE X 143     152.601 289.5683198.225  1.00113.67           C
ATOM   1096  CG  PHE X 143     152.018 289.2493196.898  1.00113.67           C
ATOM   1097  CD1 PHE X 143     151.531 288.0003196.589  1.00113.67           C
ATOM   1098  CD2 PHE X 143     151.962 290.2483195.956  1.00113.67           C
ATOM   1099  CE1 PHE X 143     150.997 287.7643195.342  1.00113.67           C
ATOM   1100  CE2 PHE X 143     151.431 290.0163194.713  1.00113.67           C
ATOM   1101  CZ  PHE X 143     150.944 288.7703194.406  1.00113.67           C
ATOM   1102  C   PHE X 143     154.750 289.3323196.972  1.00113.67           C
ATOM   1103  O   PHE X 143     154.680 290.4243196.409  1.00113.67           O
ATOM   1104  N   LEU X 144     155.439 288.2933196.439  1.00177.19           N
ATOM   1105  CA  LEU X 144     156.122 288.4203195.178  1.00177.19           C
ATOM   1106  CB  LEU X 144     157.522 287.7813195.158  1.00177.19           C
ATOM   1107  CG  LEU X 144     158.526 288.4433196.122  1.00177.19           C
ATOM   1108  CD1 LEU X 144     159.928 287.8383195.958  1.00177.19           C
ATOM   1109  CD2 LEU X 144     158.514 289.9733195.981  1.00177.19           C
ATOM   1110  C   LEU X 144     155.300 287.7093194.163  1.00177.19           C
ATOM   1111  O   LEU X 144     155.438 286.5073193.931  1.00177.19           O
ATOM   1112  N   ILE X 145     154.484 288.5193193.485  1.00192.75           N
ATOM   1113  CA  ILE X 145     153.465 288.1773192.552  1.00192.75           C
ATOM   1114  CB  ILE X 145     152.982 289.3543191.749  1.00192.75           C
ATOM   1115  CG1 ILE X 145     151.648 289.0373191.054  1.00192.75           C
ATOM   1116  CG2 ILE X 145     154.104 289.7623190.782  1.00192.75           C
ATOM   1117  CD1 ILE X 145     150.964 290.2583190.439  1.00192.75           C
ATOM   1118  C   ILE X 145     153.848 287.1203191.624  1.00192.75           C
ATOM   1119  O   ILE X 145     155.004 287.0313191.211  1.00192.75           O
ATOM   1120  N   MET X 146     152.766 286.4503191.164  1.00109.48           N
ATOM   1121  CA  MET X 146     152.743 285.2203190.452  1.00109.48           C
ATOM   1122  CB  MET X 146     151.389 284.9593189.776  1.00109.48           C
ATOM   1123  CG  MET X 146     150.257 284.7503190.784  1.00109.48           C
ATOM   1124  SD  MET X 146     148.599 284.6553190.050  1.00109.48           S
ATOM   1125  CE  MET X 146     148.507 286.4373189.696  1.00109.48           C
ATOM   1126  C   MET X 146     153.771 285.3803189.431  1.00109.48           C
ATOM   1127  O   MET X 146     154.590 284.4903189.213  1.00109.48           O
ATOM   1128  N   GLN X 147     153.780 286.5523188.810  1.00156.47           N
ATOM   1129  CA  GLN X 147     154.869 286.8073187.950  1.00156.47           C
ATOM   1130  CB  GLN X 147     154.736 286.1853186.541  1.00156.47           C
ATOM   1131  CG  GLN X 147     154.769 284.6563186.489  1.00156.47           C
ATOM   1132  CD  GLN X 147     153.367 284.1403186.782  1.00156.47           C
ATOM   1133  OE1 GLN X 147     152.389 284.8773186.661  1.00156.47           O
ATOM   1134  NE2 GLN X 147     153.262 282.8413187.174  1.00156.47           N
ATOM   1135  C   GLN X 147     154.905 288.2863187.745  1.00156.47           C
ATOM   1136  O   GLN X 147     153.877 288.9543187.830  1.00156.47           O
ATOM   1137  N   GLY X 148     156.110 288.8313187.498  1.00 36.33           N
ATOM   1138  CA  GLY X 148     156.216 290.2123187.125  1.00 36.33           C
ATOM   1139  C   GLY X 148     156.560 291.1113188.275  1.00 36.33           C
ATOM   1140  O   GLY X 148     156.889 292.2753188.058  1.00 36.33           O
ATOM   1141  N   GLN X 149     156.499 290.6193189.523  1.00124.26           N
ATOM   1142  CA  GLN X 149     156.809 291.4693190.640  1.00124.26           C
ATOM   1143  CB  GLN X 149     156.574 290.8073192.004  1.00124.26           C
ATOM   1144  CG  GLN X 149     156.971 291.7113193.171  1.00124.26           C
ATOM   1145  CD  GLN X 149     156.154 292.9903193.069  1.00124.26           C
ATOM   1146  OE1 GLN X 149     155.282 293.1223192.211  1.00124.26           O
ATOM   1147  NE2 GLN X 149     156.442 293.9713193.967  1.00124.26           N
ATOM   1148  C   GLN X 149     158.254 291.8523190.592  1.00124.26           C
ATOM   1149  O   GLN X 149     158.626 292.9553190.990  1.00124.26           O
ATOM   1150  N   ILE X 150     159.109 290.9343190.119  1.00 40.31           N
ATOM   1151  CA  ILE X 150     160.527 291.1583190.096  1.00 40.31           C
ATOM   1152  CB  ILE X 150     161.291 289.9843189.560  1.00 40.31           C
ATOM   1153  CG1 ILE X 150     161.093 288.7543190.463  1.00 40.31           C
ATOM   1154  CG2 ILE X 150     162.762 290.4053189.412  1.00 40.31           C
ATOM   1155  CD1 ILE X 150     161.631 287.4573189.859  1.00 40.31           C
ATOM   1156  C   ILE X 150     160.827 292.3283189.216  1.00 40.31           C
ATOM   1157  O   ILE X 150     161.685 293.1493189.536  1.00 40.31           O
ATOM   1158  N   THR X 151     160.121 292.4413188.081  1.00 41.66           N
ATOM   1159  CA  THR X 151     160.368 293.5173187.169  1.00 41.66           C
ATOM   1160  CB  THR X 151     159.476 293.4783185.962  1.00 41.66           C
ATOM   1161  OG1 THR X 151     159.652 292.2533185.263  1.00 41.66           O
ATOM   1162  CG2 THR X 151     159.826 294.6663185.052  1.00 41.66           C
ATOM   1163  C   THR X 151     160.086 294.7933187.899  1.00 41.66           C
ATOM   1164  O   THR X 151     160.693 295.8253187.621  1.00 41.66           O
ATOM   1165  N   LYS X 152     159.112 294.7533188.825  1.00143.30           N
ATOM   1166  CA  LYS X 152     158.702 295.8963189.590  1.00143.30           C
ATOM   1167  CB  LYS X 152     157.487 295.5863190.475  1.00143.30           C
ATOM   1168  CG  LYS X 152     157.017 296.7763191.309  1.00143.30           C
ATOM   1169  CD  LYS X 152     156.433 297.9173190.475  1.00143.30           C
ATOM   1170  CE  LYS X 152     154.981 297.6813190.049  1.00143.30           C
ATOM   1171  NZ  LYS X 152     154.497 298.8303189.256  1.00143.30           N
ATOM   1172  C   LYS X 152     159.793 296.3823190.499  1.00143.30           C
ATOM   1173  O   LYS X 152     160.081 297.5783190.549  1.00143.30           O
ATOM   1174  N   VAL X 153     160.455 295.4643191.225  1.00 53.09           N
ATOM   1175  CA  VAL X 153     161.455 295.8433192.183  1.00 53.09           C
ATOM   1176  CB  VAL X 153     162.068 294.6503192.854  1.00 53.09           C
ATOM   1177  CG1 VAL X 153     163.192 295.1283193.790  1.00 53.09           C
ATOM   1178  CG2 VAL X 153     160.953 293.8603193.562  1.00 53.09           C
ATOM   1179  C   VAL X 153     162.540 296.5663191.452  1.00 53.09           C
ATOM   1180  O   VAL X 153     163.211 297.4283192.014  1.00 53.09           O
ATOM   1181  N   LEU X 154     162.813 296.1393190.207  1.00154.53           N
ATOM   1182  CA  LEU X 154     163.794 296.7553189.355  1.00154.53           C
ATOM   1183  CB  LEU X 154     164.117 295.8893188.125  1.00154.53           C
ATOM   1184  CG  LEU X 154     164.982 296.6033187.068  1.00154.53           C
ATOM   1185  CD1 LEU X 154     166.330 297.0603187.638  1.00154.53           C
ATOM   1186  CD2 LEU X 154     165.135 295.7393185.806  1.00154.53           C
ATOM   1187  C   LEU X 154     163.365 298.0943188.834  1.00154.53           C
ATOM   1188  O   LEU X 154     164.116 299.0663188.905  1.00154.53           O
ATOM   1189  N   ASN X 155     162.137 298.1673188.285  1.00103.07           N
ATOM   1190  CA  ASN X 155     161.632 299.3463187.640  1.00103.07           C
ATOM   1191  CB  ASN X 155     160.367 299.1003186.790  1.00103.07           C
ATOM   1192  CG  ASN X 155     159.233 298.5693187.654  1.00103.07           C
ATOM   1193  OD1 ASN X 155     158.908 299.1273188.700  1.00103.07           O
ATOM   1194  ND2 ASN X 155     158.601 297.4573187.191  1.00103.07           N
ATOM   1195  C   ASN X 155     161.351 300.4213188.635  1.00103.07           C
ATOM   1196  O   ASN X 155     161.386 301.6033188.298  1.00103.07           O
ATOM   1197  N   MET X 156     161.061 300.0283189.887  1.00 51.88           N
ATOM   1198  CA  MET X 156     160.661 300.9493190.909  1.00 51.88           C
ATOM   1199  CB  MET X 156     160.561 300.2953192.300  1.00 51.88           C
ATOM   1200  CG  MET X 156     159.987 301.2173193.377  1.00 51.88           C
ATOM   1201  SD  MET X 156     159.729 300.4263194.995  1.00 51.88           S
ATOM   1202  CE  MET X 156     158.272 299.4733194.478  1.00 51.88           C
ATOM   1203  C   MET X 156     161.634 302.0823190.981  1.00 51.88           C
ATOM   1204  O   MET X 156     162.845 301.9003190.876  1.00 51.88           O
ATOM   1205  N   LYS X 157     161.086 303.3023191.150  1.00 43.72           N
ATOM   1206  CA  LYS X 157     161.852 304.5123191.202  1.00 43.72           C
ATOM   1207  CB  LYS X 157     160.991 305.7813191.097  1.00 43.72           C
ATOM   1208  CG  LYS X 157     160.267 305.9293189.759  1.00 43.72           C
ATOM   1209  CD  LYS X 157     159.233 307.0583189.754  1.00 43.72           C
ATOM   1210  CE  LYS X 157     158.507 307.2273188.419  1.00 43.72           C
ATOM   1211  NZ  LYS X 157     157.541 308.3463188.511  1.00 43.72           N
ATOM   1212  C   LYS X 157     162.549 304.5613192.521  1.00 43.72           C
ATOM   1213  O   LYS X 157     162.171 303.8813193.472  1.00 43.72           O
ATOM   1214  N   PRO X 158     163.589 305.3413192.590  1.00 77.94           N
ATOM   1215  CA  PRO X 158     164.313 305.4593193.823  1.00 77.94           C
ATOM   1216  CD  PRO X 158     164.421 305.6293191.434  1.00 77.94           C
ATOM   1217  CB  PRO X 158     165.547 306.2953193.490  1.00 77.94           C
ATOM   1218  CG  PRO X 158     165.810 305.9713192.005  1.00 77.94           C
ATOM   1219  C   PRO X 158     163.452 306.0153194.908  1.00 77.94           C
ATOM   1220  O   PRO X 158     163.630 305.6283196.063  1.00 77.94           O
ATOM   1221  N   THR X 159     162.525 306.9293194.568  1.00106.05           N
ATOM   1222  CA  THR X 159     161.680 307.5163195.563  1.00106.05           C
ATOM   1223  CB  THR X 159     160.825 308.6253195.025  1.00106.05           C
ATOM   1224  OG1 THR X 159     159.951 308.1333194.021  1.00106.05           O
ATOM   1225  CG2 THR X 159     161.741 309.7173194.444  1.00106.05           C
ATOM   1226  C   THR X 159     160.766 306.4623196.093  1.00106.05           C
ATOM   1227  O   THR X 159     160.543 306.3553197.298  1.00106.05           O
ATOM   1228  N   GLU X 160     160.229 305.6353195.186  1.00 76.04           N
ATOM   1229  CA  GLU X 160     159.288 304.6373195.577  1.00 76.04           C
ATOM   1230  CB  GLU X 160     158.719 303.8833194.363  1.00 76.04           C
ATOM   1231  CG  GLU X 160     157.456 303.0773194.668  1.00 76.04           C
ATOM   1232  CD  GLU X 160     156.829 302.6783193.337  1.00 76.04           C
ATOM   1233  OE1 GLU X 160     157.342 303.1323192.279  1.00 76.04           O
ATOM   1234  OE2 GLU X 160     155.825 301.9173193.365  1.00 76.04           O
ATOM   1235  C   GLU X 160     159.974 303.6723196.494  1.00 76.04           C
ATOM   1236  O   GLU X 160     159.396 303.2393197.489  1.00 76.04           O
ATOM   1237  N   ILE X 161     161.239 303.3153196.195  1.00108.16           N
ATOM   1238  CA  ILE X 161     161.897 302.3403197.012  1.00108.16           C
ATOM   1239  CB  ILE X 161     163.200 301.8213196.472  1.00108.16           C
ATOM   1240  CG1 ILE X 161     164.298 302.8883196.445  1.00108.16           C
ATOM   1241  CG2 ILE X 161     162.913 301.2133195.092  1.00108.16           C
ATOM   1242  CD1 ILE X 161     165.668 302.2453196.241  1.00108.16           C
ATOM   1243  C   ILE X 161     162.129 302.8793198.389  1.00108.16           C
ATOM   1244  O   ILE X 161     161.977 302.1533199.370  1.00108.16           O
ATOM   1245  N   LEU X 162     162.526 304.1603198.511  1.00105.68           N
ATOM   1246  CA  LEU X 162     162.775 304.7123199.816  1.00105.68           C
ATOM   1247  CB  LEU X 162     163.316 306.1623199.788  1.00105.68           C
ATOM   1248  CG  LEU X 162     162.334 307.2813199.352  1.00105.68           C
ATOM   1249  CD1 LEU X 162     161.287 307.6293200.427  1.00105.68           C
ATOM   1250  CD2 LEU X 162     163.103 308.5303198.905  1.00105.68           C
ATOM   1251  C   LEU X 162     161.490 304.7103200.573  1.00105.68           C
ATOM   1252  O   LEU X 162     161.455 304.4373201.772  1.00105.68           O
ATOM   1253  N   ALA X 163     160.382 305.0093199.878  1.00 25.96           N
ATOM   1254  CA  ALA X 163     159.112 305.1173200.533  1.00 25.96           C
ATOM   1255  CB  ALA X 163     157.966 305.4333199.557  1.00 25.96           C
ATOM   1256  C   ALA X 163     158.808 303.8093201.179  1.00 25.96           C
ATOM   1257  O   ALA X 163     158.286 303.7653202.292  1.00 25.96           O
ATOM   1258  N   MET X 164     159.155 302.7003200.505  1.00103.84           N
ATOM   1259  CA  MET X 164     158.840 301.4083201.039  1.00103.84           C
ATOM   1260  CB  MET X 164     159.340 300.2723200.129  1.00103.84           C
ATOM   1261  CG  MET X 164     159.024 298.8523200.614  1.00103.84           C
ATOM   1262  SD  MET X 164     160.031 298.2653202.011  1.00103.84           S
ATOM   1263  CE  MET X 164     161.595 298.2503201.086  1.00103.84           C
ATOM   1264  C   MET X 164     159.505 301.2633202.368  1.00103.84           C
ATOM   1265  O   MET X 164     158.887 300.8183203.333  1.00103.84           O
ATOM   1266  N   ILE X 165     160.790 301.6403202.458  1.00118.54           N
ATOM   1267  CA  ILE X 165     161.477 301.4853203.703  1.00118.54           C
ATOM   1268  CB  ILE X 165     162.964 301.6253203.595  1.00118.54           C
ATOM   1269  CG1 ILE X 165     163.370 303.0183203.120  1.00118.54           C
ATOM   1270  CG2 ILE X 165     163.469 300.5013202.675  1.00118.54           C
ATOM   1271  CD1 ILE X 165     164.880 303.1393203.021  1.00118.54           C
ATOM   1272  C   ILE X 165     160.923 302.4233204.724  1.00118.54           C
ATOM   1273  O   ILE X 165     160.779 302.0603205.890  1.00118.54           O
ATOM   1274  N   GLU X 166     160.584 303.6603204.317  1.00 27.26           N
ATOM   1275  CA  GLU X 166     160.076 304.5923205.279  1.00 27.26           C
ATOM   1276  CB  GLU X 166     159.710 305.9543204.663  1.00 27.26           C
ATOM   1277  CG  GLU X 166     159.306 306.9983205.705  1.00 27.26           C
ATOM   1278  CD  GLU X 166     158.975 308.2903204.974  1.00 27.26           C
ATOM   1279  OE1 GLU X 166     159.038 308.2943203.716  1.00 27.26           O
ATOM   1280  OE2 GLU X 166     158.656 309.2923205.669  1.00 27.26           O
ATOM   1281  C   GLU X 166     158.837 303.9953205.860  1.00 27.26           C
ATOM   1282  O   GLU X 166     158.631 304.0283207.073  1.00 27.26           O
ATOM   1283  N   GLU X 167     157.983 303.4023205.006  1.00 83.86           N
ATOM   1284  CA  GLU X 167     156.795 302.7933205.515  1.00 83.86           C
ATOM   1285  C   GLU X 167     157.208 301.4363206.065  1.00 83.86           C
ATOM   1286  O   GLU X 167     156.340 300.7443206.662  1.00 83.86           O
ATOM   1287  CB  GLU X 167     155.723 302.5623204.446  1.00  0.00           C
ATOM   1288  CG  GLU X 167     156.275 301.6553203.373  1.00  0.00           C
ATOM   1289  CD  GLU X 167     155.221 301.4533202.287  1.00  0.00           C
ATOM   1290  OE2 GLU X 167     154.853 300.2693202.054  1.00  0.00           O
ATOM   1291  OE1 GLU X 167     154.794 302.4813201.700  1.00  0.00           O
TER    1292      GLU X 167
ATOM   1293  N   THR X 171     157.075 301.4823209.735  1.00 83.54           N
ATOM   1294  CA  THR X 171     157.311 300.0293209.869  1.00 83.54           C
ATOM   1295  CB  THR X 171     157.731 299.6973211.267  1.00 83.54           C
ATOM   1296  OG1 THR X 171     156.692 300.0193212.179  1.00 83.54           O
ATOM   1297  CG2 THR X 171     158.997 300.5053211.601  1.00 83.54           C
ATOM   1298  C   THR X 171     156.067 299.2693209.554  1.00 83.54           C
ATOM   1299  O   THR X 171     155.183 299.7703208.863  1.00 83.54           O
ATOM   1300  N   ARG X 172     155.981 298.0233210.050  1.00 98.44           N
ATOM   1301  CA  ARG X 172     154.828 297.2173209.783  1.00 98.44           C
ATOM   1302  C   ARG X 172     153.638 297.9033210.364  1.00 98.44           C
ATOM   1303  O   ARG X 172     152.622 298.0793209.695  1.00 98.44           O
ATOM   1304  CB  ARG X 172     154.924 295.8303210.441  1.00  0.00           C
ATOM   1305  CG  ARG X 172     155.761 294.9043209.565  1.00  0.00           C
ATOM   1306  CD  ARG X 172     155.596 293.4643210.045  1.00  0.00           C
ATOM   1307  NE  ARG X 172     156.420 293.2103211.247  1.00  0.00           N
ATOM   1308  CZ  ARG X 172     155.912 293.1533212.475  1.00  0.00           C
ATOM   1309  NH1 ARG X 172     154.614 293.3263212.711  1.00  0.00           N
ATOM   1310  NH2 ARG X 172     156.745 292.9183213.486  1.00  0.00           N
ATOM   1311  N   MET X 173     153.752 298.3263211.635  1.00 60.77           N
ATOM   1312  CA  MET X 173     152.652 298.9513212.304  1.00 60.77           C
ATOM   1313  CB  MET X 173     152.949 299.1863213.797  1.00 60.77           C
ATOM   1314  CG  MET X 173     151.782 299.7853214.583  1.00 60.77           C
ATOM   1315  SD  MET X 173     151.534 301.5623214.314  1.00 60.77           S
ATOM   1316  CE  MET X 173     152.860 302.0693215.446  1.00 60.77           C
ATOM   1317  C   MET X 173     152.343 300.2603211.650  1.00 60.77           C
ATOM   1318  O   MET X 173     151.181 300.5813211.409  1.00 60.77           O
ATOM   1319  N   TYR X 174     153.387 301.0463211.324  1.00 88.88           N
ATOM   1320  CA  TYR X 174     153.196 302.3553210.766  1.00 88.88           C
ATOM   1321  CB  TYR X 174     154.510 303.1403210.625  1.00 88.88           C
ATOM   1322  CG  TYR X 174     154.927 303.4933212.010  1.00 88.88           C
ATOM   1323  CD1 TYR X 174     155.598 302.5863212.800  1.00 88.88           C
ATOM   1324  CD2 TYR X 174     154.640 304.7383212.520  1.00 88.88           C
ATOM   1325  CE1 TYR X 174     155.973 302.9193214.079  1.00 88.88           C
ATOM   1326  CE2 TYR X 174     155.012 305.0763213.798  1.00 88.88           C
ATOM   1327  CZ  TYR X 174     155.683 304.1673214.579  1.00 88.88           C
ATOM   1328  OH  TYR X 174     156.067 304.5133215.892  1.00 88.88           O
ATOM   1329  C   TYR X 174     152.549 302.2773209.423  1.00 88.88           C
ATOM   1330  O   TYR X 174     151.625 303.0333209.131  1.00 88.88           O
ATOM   1331  N   GLU X 175     153.005 301.3453208.570  1.00 73.41           N
ATOM   1332  CA  GLU X 175     152.476 301.2803207.241  1.00 73.41           C
ATOM   1333  C   GLU X 175     151.016 300.9943207.333  1.00 73.41           C
ATOM   1334  O   GLU X 175     150.212 301.5783206.608  1.00 73.41           O
ATOM   1335  CB  GLU X 175     153.105 300.1513206.397  1.00  0.00           C
ATOM   1336  CG  GLU X 175     152.483 300.1513205.020  1.00  0.00           C
ATOM   1337  CD  GLU X 175     153.142 299.0703204.168  1.00  0.00           C
ATOM   1338  OE1 GLU X 175     154.060 298.3963204.700  1.00  0.00           O
ATOM   1339  OE2 GLU X 175     152.717 298.9293202.989  1.00  0.00           O
ATOM   1340  N   CYS X 176     150.633 300.0883208.248  1.00 21.80           N
ATOM   1341  CA  CYS X 176     149.260 299.7073208.366  1.00 21.80           C
ATOM   1342  CB  CYS X 176     149.037 298.6383209.449  1.00 21.80           C
ATOM   1343  SG  CYS X 176     149.875 297.0753209.055  1.00 21.80           S
ATOM   1344  C   CYS X 176     148.452 300.9063208.740  1.00 21.80           C
ATOM   1345  O   CYS X 176     147.395 301.1523208.159  1.00 21.80           O
ATOM   1346  N   LYS X 177     148.938 301.6983209.715  1.00110.33           N
ATOM   1347  CA  LYS X 177     148.174 302.8323210.154  1.00110.33           C
ATOM   1348  CB  LYS X 177     148.784 303.5903211.347  1.00110.33           C
ATOM   1349  CG  LYS X 177     148.645 302.8623212.684  1.00110.33           C
ATOM   1350  CD  LYS X 177     149.300 303.6113213.845  1.00110.33           C
ATOM   1351  CE  LYS X 177     148.473 304.7913214.364  1.00110.33           C
ATOM   1352  NZ  LYS X 177     147.317 304.2963215.141  1.00110.33           N
ATOM   1353  C   LYS X 177     148.031 303.8153209.041  1.00110.33           C
ATOM   1354  O   LYS X 177     146.960 304.3853208.850  1.00110.33           O
ATOM   1355  N   LYS X 178     149.102 304.0383208.262  1.00 76.54           N
ATOM   1356  CA  LYS X 178     149.015 305.0433207.246  1.00 76.54           C
ATOM   1357  C   LYS X 178     147.943 304.6603206.278  1.00 76.54           C
ATOM   1358  O   LYS X 178     147.131 305.4943205.877  1.00 76.54           O
ATOM   1359  CB  LYS X 178     150.320 305.2313206.457  1.00  0.00           C
ATOM   1360  CG  LYS X 178     150.123 306.3293205.416  1.00  0.00           C
ATOM   1361  CD  LYS X 178     151.435 306.5693204.678  1.00  0.00           C
ATOM   1362  CE  LYS X 178     151.232 307.6453203.617  1.00  0.00           C
ATOM   1363  NZ  LYS X 178     152.493 307.8663202.895  1.00  0.00           N
ATOM   1364  N   ILE X 179     147.890 303.3743205.891  1.00 25.09           N
ATOM   1365  CA  ILE X 179     146.918 302.9713204.919  1.00 25.09           C
ATOM   1366  CB  ILE X 179     147.003 301.5123204.583  1.00 25.09           C
ATOM   1367  CG1 ILE X 179     148.380 301.1593203.996  1.00 25.09           C
ATOM   1368  CG2 ILE X 179     145.831 301.1823203.644  1.00 25.09           C
ATOM   1369  CD1 ILE X 179     148.639 299.6543203.928  1.00 25.09           C
ATOM   1370  C   ILE X 179     145.553 303.1893205.485  1.00 25.09           C
ATOM   1371  O   ILE X 179     144.683 303.7533204.823  1.00 25.09           O
ATOM   1372  N   THR X 180     145.338 302.7553206.741  1.00 91.19           N
ATOM   1373  CA  THR X 180     144.036 302.8323207.331  1.00 91.19           C
ATOM   1374  CB  THR X 180     143.961 302.1653208.679  1.00 91.19           C
ATOM   1375  OG1 THR X 180     142.606 302.0553209.092  1.00 91.19           O
ATOM   1376  CG2 THR X 180     144.762 302.9843209.704  1.00 91.19           C
ATOM   1377  C   THR X 180     143.617 304.2613207.480  1.00 91.19           C
ATOM   1378  O   THR X 180     142.466 304.6043207.223  1.00 91.19           O
ATOM   1379  N   ALA X 181     144.549 305.1413207.892  1.00 27.03           N
ATOM   1380  CA  ALA X 181     144.239 306.5233208.118  1.00 27.03           C
ATOM   1381  CB  ALA X 181     145.434 307.3203208.667  1.00 27.03           C
ATOM   1382  C   ALA X 181     143.823 307.1593206.831  1.00 27.03           C
ATOM   1383  O   ALA X 181     142.896 307.9663206.798  1.00 27.03           O
ATOM   1384  N   HIS X 182     144.497 306.8133205.724  1.00 95.28           N
ATOM   1385  CA  HIS X 182     144.171 307.4343204.474  1.00 95.28           C
ATOM   1386  ND1 HIS X 182     145.281 308.9283201.727  1.00 95.28           N
ATOM   1387  CG  HIS X 182     144.782 307.6813202.034  1.00 95.28           C
ATOM   1388  CB  HIS X 182     145.065 306.9563203.316  1.00 95.28           C
ATOM   1389  NE2 HIS X 182     144.028 308.3033200.000  1.00 95.28           N
ATOM   1390  CD2 HIS X 182     144.020 307.3153200.965  1.00 95.28           C
ATOM   1391  CE1 HIS X 182     144.800 309.2543200.502  1.00 95.28           C
ATOM   1392  C   HIS X 182     142.761 307.0933204.125  1.00 95.28           C
ATOM   1393  O   HIS X 182     141.984 307.9543203.721  1.00 95.28           O
ATOM   1394  N   LYS X 183     142.385 305.8133204.275  1.00 88.44           N
ATOM   1395  CA  LYS X 183     141.052 305.4303203.913  1.00 88.44           C
ATOM   1396  CB  LYS X 183     140.808 303.9153203.993  1.00 88.44           C
ATOM   1397  CG  LYS X 183     139.471 303.5033203.372  1.00 88.44           C
ATOM   1398  CD  LYS X 183     139.429 303.7023201.856  1.00 88.44           C
ATOM   1399  CE  LYS X 183     138.051 303.4563201.243  1.00 88.44           C
ATOM   1400  NZ  LYS X 183     137.187 304.6413201.452  1.00 88.44           N
ATOM   1401  C   LYS X 183     140.074 306.0953204.830  1.00 88.44           C
ATOM   1402  O   LYS X 183     139.030 306.5753204.390  1.00 88.44           O
ATOM   1403  N   THR X 184     140.395 306.1603206.136  1.00 96.51           N
ATOM   1404  CA  THR X 184     139.466 306.7003207.084  1.00 96.51           C
ATOM   1405  CB  THR X 184     139.916 306.5903208.516  1.00 96.51           C
ATOM   1406  OG1 THR X 184     138.828 306.8523209.390  1.00 96.51           O
ATOM   1407  CG2 THR X 184     141.038 307.6033208.776  1.00 96.51           C
ATOM   1408  C   THR X 184     139.212 308.1423206.784  1.00 96.51           C
ATOM   1409  O   THR X 184     138.082 308.6083206.914  1.00 96.51           O
ATOM   1410  N   ILE X 185     140.252 308.8983206.384  1.00118.48           N
ATOM   1411  CA  ILE X 185     140.055 310.2953206.121  1.00118.48           C
ATOM   1412  CB  ILE X 185     141.323 311.0503205.832  1.00118.48           C
ATOM   1413  CG1 ILE X 185     141.044 312.5623205.877  1.00118.48           C
ATOM   1414  CG2 ILE X 185     141.903 310.5803204.490  1.00118.48           C
ATOM   1415  CD1 ILE X 185     140.676 313.0753207.267  1.00118.48           C
ATOM   1416  C   ILE X 185     139.130 310.4573204.955  1.00118.48           C
ATOM   1417  O   ILE X 185     138.237 311.3033204.981  1.00118.48           O
ATOM   1418  N   GLU X 186     139.305 309.6483203.895  1.00 63.18           N
ATOM   1419  CA  GLU X 186     138.454 309.8143202.754  1.00 63.18           C
ATOM   1420  CB  GLU X 186     138.811 308.8833201.582  1.00 63.18           C
ATOM   1421  CG  GLU X 186     138.022 309.2043200.311  1.00 63.18           C
ATOM   1422  CD  GLU X 186     138.505 308.2783199.204  1.00 63.18           C
ATOM   1423  OE1 GLU X 186     139.446 307.4823199.469  1.00 63.18           O
ATOM   1424  OE2 GLU X 186     137.947 308.3533198.077  1.00 63.18           O
ATOM   1425  C   GLU X 186     137.046 309.5273203.176  1.00 63.18           C
ATOM   1426  O   GLU X 186     136.112 310.2123202.760  1.00 63.18           O
ATOM   1427  N   LYS X 187     136.860 308.5013204.029  1.00 56.32           N
ATOM   1428  CA  LYS X 187     135.556 308.1043204.475  1.00 56.32           C
ATOM   1429  CB  LYS X 187     135.593 306.8663205.386  1.00 56.32           C
ATOM   1430  CG  LYS X 187     136.024 305.5883204.665  1.00 56.32           C
ATOM   1431  CD  LYS X 187     136.363 304.4363205.614  1.00 56.32           C
ATOM   1432  CE  LYS X 187     136.587 303.1073204.894  1.00 56.32           C
ATOM   1433  NZ  LYS X 187     135.308 302.6243204.328  1.00 56.32           N
ATOM   1434  C   LYS X 187     134.925 309.2053205.268  1.00 56.32           C
ATOM   1435  O   LYS X 187     133.743 309.4933205.096  1.00 56.32           O
ATOM   1436  N   LYS X 188     135.697 309.8533206.161  1.00149.32           N
ATOM   1437  CA  LYS X 188     135.162 310.8833207.006  1.00149.32           C
ATOM   1438  CB  LYS X 188     136.211 311.4313208.001  1.00149.32           C
ATOM   1439  CG  LYS X 188     135.723 312.5353208.950  1.00149.32           C
ATOM   1440  CD  LYS X 188     135.436 313.8763208.267  1.00149.32           C
ATOM   1441  CE  LYS X 188     136.684 314.5203207.663  1.00149.32           C
ATOM   1442  NZ  LYS X 188     136.289 315.5443206.670  1.00149.32           N
ATOM   1443  C   LYS X 188     134.673 311.9983206.143  1.00149.32           C
ATOM   1444  O   LYS X 188     133.627 312.5843206.412  1.00149.32           O
ATOM   1445  N   GLU X 189     135.422 312.3223205.074  1.00 61.43           N
ATOM   1446  CA  GLU X 189     135.017 313.3893204.212  1.00 61.43           C
ATOM   1447  CB  GLU X 189     136.029 313.6643203.080  1.00 61.43           C
ATOM   1448  CG  GLU X 189     135.864 315.0323202.403  1.00 61.43           C
ATOM   1449  CD  GLU X 189     134.962 314.9083201.183  1.00 61.43           C
ATOM   1450  OE1 GLU X 189     134.236 313.8853201.065  1.00 61.43           O
ATOM   1451  OE2 GLU X 189     134.992 315.8483200.344  1.00 61.43           O
ATOM   1452  C   GLU X 189     133.709 312.9893203.601  1.00 61.43           C
ATOM   1453  O   GLU X 189     132.814 313.8153203.435  1.00 61.43           O
ATOM   1454  N   SER X 190     133.572 311.6963203.250  1.00 64.23           N
ATOM   1455  CA  SER X 190     132.361 311.2123202.650  1.00 64.23           C
ATOM   1456  CB  SER X 190     132.446 309.7233202.269  1.00 64.23           C
ATOM   1457  OG  SER X 190     131.226 309.2993201.682  1.00 64.23           O
ATOM   1458  C   SER X 190     131.242 311.3613203.636  1.00 64.23           C
ATOM   1459  O   SER X 190     130.151 311.8013203.283  1.00 64.23           O
ATOM   1460  N   LYS X 191     131.495 311.0013204.908  1.00 33.16           N
ATOM   1461  CA  LYS X 191     130.485 311.0833205.925  1.00 33.16           C
ATOM   1462  CB  LYS X 191     130.955 310.5603207.297  1.00 33.16           C
ATOM   1463  CG  LYS X 191     131.167 309.0473207.353  1.00 33.16           C
ATOM   1464  CD  LYS X 191     131.831 308.5643208.645  1.00 33.16           C
ATOM   1465  CE  LYS X 191     131.837 307.0433208.807  1.00 33.16           C
ATOM   1466  NZ  LYS X 191     132.397 306.6723210.126  1.00 33.16           N
ATOM   1467  C   LYS X 191     130.115 312.5203206.104  1.00 33.16           C
ATOM   1468  O   LYS X 191     128.950 312.8533206.301  1.00 33.16           O
ATOM   1469  N   LEU X 192     131.113 313.4153206.041  1.00 83.85           N
ATOM   1470  CA  LEU X 192     130.872 314.8123206.248  1.00 83.85           C
ATOM   1471  CB  LEU X 192     132.156 315.6493206.141  1.00 83.85           C
ATOM   1472  CG  LEU X 192     131.933 317.1583206.361  1.00 83.85           C
ATOM   1473  CD1 LEU X 192     131.495 317.4533207.805  1.00 83.85           C
ATOM   1474  CD2 LEU X 192     133.157 317.9803205.922  1.00 83.85           C
ATOM   1475  C   LEU X 192     129.940 315.3043205.190  1.00 83.85           C
ATOM   1476  O   LEU X 192     129.019 316.0663205.474  1.00 83.85           O
ATOM   1477  N   ASP X 193     130.154 314.8663203.934  1.00 37.55           N
ATOM   1478  CA  ASP X 193     129.378 315.3303202.819  1.00 37.55           C
ATOM   1479  CB  ASP X 193     129.856 314.7573201.474  1.00 37.55           C
ATOM   1480  CG  ASP X 193     131.197 315.3853201.127  1.00 37.55           C
ATOM   1481  OD1 ASP X 193     131.693 316.2103201.940  1.00 37.55           O
ATOM   1482  OD2 ASP X 193     131.740 315.0493200.041  1.00 37.55           O
ATOM   1483  C   ASP X 193     127.944 314.9313202.969  1.00 37.55           C
ATOM   1484  O   ASP X 193     127.051 315.7193202.661  1.00 37.55           O
ATOM   1485  N   GLU X 194     127.672 313.7003203.441  1.00 73.51           N
ATOM   1486  CA  GLU X 194     126.308 313.2593203.523  1.00 73.51           C
ATOM   1487  CB  GLU X 194     126.176 311.7933203.986  1.00 73.51           C
ATOM   1488  CG  GLU X 194     126.750 311.5033205.374  1.00 73.51           C
ATOM   1489  CD  GLU X 194     126.560 310.0193205.665  1.00 73.51           C
ATOM   1490  OE1 GLU X 194     126.077 309.2993204.751  1.00 73.51           O
ATOM   1491  OE2 GLU X 194     126.901 309.5863206.799  1.00 73.51           O
ATOM   1492  C   GLU X 194     125.565 314.1393204.478  1.00 73.51           C
ATOM   1493  O   GLU X 194     124.456 314.5893204.185  1.00 73.51           O
ATOM   1494  N   ILE X 195     126.177 314.4333205.639  1.00 80.84           N
ATOM   1495  CA  ILE X 195     125.546 315.2613206.625  1.00 80.84           C
ATOM   1496  CB  ILE X 195     126.356 315.4053207.880  1.00 80.84           C
ATOM   1497  CG1 ILE X 195     126.563 314.0373208.551  1.00 80.84           C
ATOM   1498  CG2 ILE X 195     125.643 316.4283208.780  1.00 80.84           C
ATOM   1499  CD1 ILE X 195     125.261 313.3473208.956  1.00 80.84           C
ATOM   1500  C   ILE X 195     125.373 316.6233206.041  1.00 80.84           C
ATOM   1501  O   ILE X 195     124.362 317.2873206.255  1.00 80.84           O
ATOM   1502  N   ARG X 196     126.381 317.0853205.284  1.00 94.24           N
ATOM   1503  CA  ARG X 196     126.330 318.3833204.687  1.00 94.24           C
ATOM   1504  CB  ARG X 196     127.596 318.7123203.878  1.00 94.24           C
ATOM   1505  CG  ARG X 196     128.850 318.8373204.744  1.00 94.24           C
ATOM   1506  CD  ARG X 196     129.000 320.2063205.411  1.00 94.24           C
ATOM   1507  NE  ARG X 196     130.252 320.1693206.215  1.00 94.24           N
ATOM   1508  CZ  ARG X 196     130.956 321.3193206.428  1.00 94.24           C
ATOM   1509  NH1 ARG X 196     130.514 322.4973205.899  1.00 94.24           N
ATOM   1510  NH2 ARG X 196     132.104 321.2913207.166  1.00 94.24           N
ATOM   1511  C   ARG X 196     125.170 318.4193203.742  1.00 94.24           C
ATOM   1512  O   ARG X 196     124.509 319.4453203.604  1.00 94.24           O
ATOM   1513  N   ARG X 197     124.894 317.3003203.046  1.00139.50           N
ATOM   1514  CA  ARG X 197     123.813 317.2893202.101  1.00139.50           C
ATOM   1515  CB  ARG X 197     123.610 315.9033201.462  1.00139.50           C
ATOM   1516  CG  ARG X 197     122.467 315.8533200.448  1.00139.50           C
ATOM   1517  CD  ARG X 197     121.840 314.4633200.274  1.00139.50           C
ATOM   1518  NE  ARG X 197     122.920 313.4993199.917  1.00139.50           N
ATOM   1519  CZ  ARG X 197     122.615 312.1783199.744  1.00139.50           C
ATOM   1520  NH1 ARG X 197     121.318 311.7613199.842  1.00139.50           N
ATOM   1521  NH2 ARG X 197     123.601 311.2743199.481  1.00139.50           N
ATOM   1522  C   ARG X 197     122.542 317.5863202.822  1.00139.50           C
ATOM   1523  O   ARG X 197     121.778 318.4693202.432  1.00139.50           O
ATOM   1524  N   ILE X 198     122.292 316.8623203.929  1.00123.68           N
ATOM   1525  CA  ILE X 198     121.063 317.0473204.632  1.00123.68           C
ATOM   1526  CB  ILE X 198     120.824 316.0243205.716  1.00123.68           C
ATOM   1527  CG1 ILE X 198     119.402 316.1633206.282  1.00123.68           C
ATOM   1528  CG2 ILE X 198     121.940 316.1253206.766  1.00123.68           C
ATOM   1529  CD1 ILE X 198     118.309 315.7983205.276  1.00123.68           C
ATOM   1530  C   ILE X 198     121.015 318.4323205.200  1.00123.68           C
ATOM   1531  O   ILE X 198     119.976 319.0933205.145  1.00123.68           O
ATOM   1532  N   ILE X 199     122.143 318.9263205.743  1.00132.04           N
ATOM   1533  CA  ILE X 199     122.145 320.2223206.363  1.00132.04           C
ATOM   1534  CB  ILE X 199     123.449 320.5473207.054  1.00132.04           C
ATOM   1535  CG1 ILE X 199     123.294 321.7223208.041  1.00132.04           C
ATOM   1536  CG2 ILE X 199     124.531 320.7883205.990  1.00132.04           C
ATOM   1537  CD1 ILE X 199     122.969 323.0673207.393  1.00132.04           C
ATOM   1538  C   ILE X 199     121.838 321.2833205.346  1.00132.04           C
ATOM   1539  O   ILE X 199     121.061 322.1943205.619  1.00132.04           O
ATOM   1540  N   THR X 200     122.436 321.2013204.143  1.00 93.12           N
ATOM   1541  CA  THR X 200     122.197 322.2183203.159  1.00 93.12           C
ATOM   1542  CB  THR X 200     123.012 322.0433201.906  1.00 93.12           C
ATOM   1543  OG1 THR X 200     122.872 323.1843201.071  1.00 93.12           O
ATOM   1544  CG2 THR X 200     122.553 320.7793201.164  1.00 93.12           C
ATOM   1545  C   THR X 200     120.747 322.1823202.798  1.00 93.12           C
ATOM   1546  O   THR X 200     120.110 323.2173202.608  1.00 93.12           O
ATOM   1547  N   GLU X 201     120.188 320.9643202.696  1.00105.77           N
ATOM   1548  CA  GLU X 201     118.818 320.8073202.325  1.00105.77           C
ATOM   1549  CB  GLU X 201     118.412 319.3233202.278  1.00105.77           C
ATOM   1550  CG  GLU X 201     117.013 319.0633201.715  1.00105.77           C
ATOM   1551  CD  GLU X 201     117.129 319.0223200.199  1.00105.77           C
ATOM   1552  OE1 GLU X 201     118.141 319.5553199.670  1.00105.77           O
ATOM   1553  OE2 GLU X 201     116.211 318.4563199.550  1.00105.77           O
ATOM   1554  C   GLU X 201     117.971 321.4553203.367  1.00105.77           C
ATOM   1555  O   GLU X 201     117.036 322.1803203.050  1.00105.77           O
ATOM   1556  N   GLU X 202     118.265 321.2143204.654  1.00 97.34           N
ATOM   1557  CA  GLU X 202     117.414 321.7863205.650  1.00 97.34           C
ATOM   1558  CB  GLU X 202     117.644 321.2693207.072  1.00 97.34           C
ATOM   1559  CG  GLU X 202     116.564 321.8123208.006  1.00 97.34           C
ATOM   1560  CD  GLU X 202     117.027 321.6013209.429  1.00 97.34           C
ATOM   1561  OE1 GLU X 202     117.723 320.5813209.683  1.00 97.34           O
ATOM   1562  OE2 GLU X 202     116.697 322.4703210.277  1.00 97.34           O
ATOM   1563  C   GLU X 202     117.574 323.2703205.725  1.00 97.34           C
ATOM   1564  O   GLU X 202     116.598 323.9943205.907  1.00 97.34           O
ATOM   1565  N   ILE X 203     118.819 323.7633205.576  1.00 86.78           N
ATOM   1566  CA  ILE X 203     119.111 325.1483205.816  1.00 86.78           C
ATOM   1567  CB  ILE X 203     120.578 325.4593205.698  1.00 86.78           C
ATOM   1568  CG1 ILE X 203     120.874 326.8753206.216  1.00 86.78           C
ATOM   1569  CG2 ILE X 203     121.025 325.2143204.246  1.00 86.78           C
ATOM   1570  CD1 ILE X 203     122.363 327.1473206.408  1.00 86.78           C
ATOM   1571  C   ILE X 203     118.367 326.0423204.885  1.00 86.78           C
ATOM   1572  O   ILE X 203     117.794 327.0403205.320  1.00 86.78           O
ATOM   1573  N   SER X 204     118.332 325.7263203.581  1.00 79.19           N
ATOM   1574  CA  SER X 204     117.665 326.6583202.723  1.00 79.19           C
ATOM   1575  CB  SER X 204     117.846 326.3553201.221  1.00 79.19           C
ATOM   1576  OG  SER X 204     117.161 327.3263200.441  1.00 79.19           O
ATOM   1577  C   SER X 204     116.211 326.7133203.093  1.00 79.19           C
ATOM   1578  O   SER X 204     115.665 327.8043203.253  1.00 79.19           O
ATOM   1579  N   PRO X 205     115.551 325.5953203.255  1.00133.68           N
ATOM   1580  CA  PRO X 205     114.177 325.6803203.651  1.00133.68           C
ATOM   1581  CD  PRO X 205     115.721 324.5263202.292  1.00133.68           C
ATOM   1582  CB  PRO X 205     113.581 324.2963203.411  1.00133.68           C
ATOM   1583  CG  PRO X 205     114.365 323.8063202.184  1.00133.68           C
ATOM   1584  C   PRO X 205     113.918 326.2583205.004  1.00133.68           C
ATOM   1585  O   PRO X 205     112.824 326.7813205.207  1.00133.68           O
ATOM   1586  N   THR X 206     114.870 326.1743205.947  1.00 98.94           N
ATOM   1587  CA  THR X 206     114.613 326.7373207.242  1.00 98.94           C
ATOM   1588  CB  THR X 206     115.726 326.4963208.220  1.00 98.94           C
ATOM   1589  OG1 THR X 206     116.922 327.1093207.763  1.00 98.94           O
ATOM   1590  CG2 THR X 206     115.935 324.9813208.378  1.00 98.94           C
ATOM   1591  C   THR X 206     114.463 328.2163207.088  1.00 98.94           C
ATOM   1592  O   THR X 206     113.570 328.8293207.671  1.00 98.94           O
ATOM   1593  N   LEU X 207     115.341 328.8273206.275  1.00 77.47           N
ATOM   1594  CA  LEU X 207     115.325 330.2463206.084  1.00 77.47           C
ATOM   1595  CB  LEU X 207     116.483 330.7033205.171  1.00 77.47           C
ATOM   1596  CG  LEU X 207     116.740 332.2263205.081  1.00 77.47           C
ATOM   1597  CD1 LEU X 207     117.920 332.5123204.136  1.00 77.47           C
ATOM   1598  CD2 LEU X 207     115.492 333.0343204.694  1.00 77.47           C
ATOM   1599  C   LEU X 207     114.026 330.6013205.436  1.00 77.47           C
ATOM   1600  O   LEU X 207     113.375 331.5723205.818  1.00 77.47           O
ATOM   1601  N   GLU X 208     113.606 329.7923204.446  1.00 62.47           N
ATOM   1602  CA  GLU X 208     112.406 330.0603203.708  1.00 62.47           C
ATOM   1603  CB  GLU X 208     112.179 329.0473202.572  1.00 62.47           C
ATOM   1604  CG  GLU X 208     110.964 329.3713201.705  1.00 62.47           C
ATOM   1605  CD  GLU X 208     111.324 330.5603200.829  1.00 62.47           C
ATOM   1606  OE1 GLU X 208     112.517 330.6663200.435  1.00 62.47           O
ATOM   1607  OE2 GLU X 208     110.410 331.3773200.541  1.00 62.47           O
ATOM   1608  C   GLU X 208     111.225 329.9933204.625  1.00 62.47           C
ATOM   1609  O   GLU X 208     110.318 330.8163204.535  1.00 62.47           O
ATOM   1610  N   LYS X 209     111.214 329.0123205.545  1.00 54.77           N
ATOM   1611  CA  LYS X 209     110.098 328.8233206.430  1.00 54.77           C
ATOM   1612  CB  LYS X 209     110.301 327.6503207.406  1.00 54.77           C
ATOM   1613  CG  LYS X 209     110.443 326.2873206.729  1.00 54.77           C
ATOM   1614  CD  LYS X 209     110.953 325.1983207.673  1.00 54.77           C
ATOM   1615  CE  LYS X 209     111.105 323.8273207.012  1.00 54.77           C
ATOM   1616  NZ  LYS X 209     112.355 323.7803206.217  1.00 54.77           N
ATOM   1617  C   LYS X 209     109.938 330.0463207.266  1.00 54.77           C
ATOM   1618  O   LYS X 209     108.820 330.4753207.548  1.00 54.77           O
ATOM   1619  N   LEU X 210     111.064 330.6503207.690  1.00 34.75           N
ATOM   1620  CA  LEU X 210     110.986 331.7963208.541  1.00 34.75           C
ATOM   1621  CB  LEU X 210     112.374 332.3283208.943  1.00 34.75           C
ATOM   1622  CG  LEU X 210     113.178 331.3473209.816  1.00 34.75           C
ATOM   1623  CD1 LEU X 210     114.549 331.9293210.194  1.00 34.75           C
ATOM   1624  CD2 LEU X 210     112.366 330.8943211.041  1.00 34.75           C
ATOM   1625  C   LEU X 210     110.274 332.8953207.822  1.00 34.75           C
ATOM   1626  O   LEU X 210     109.415 333.5623208.398  1.00 34.75           O
ATOM   1627  N   LYS X 211     110.604 333.1123206.536  1.00 82.83           N
ATOM   1628  CA  LYS X 211     110.000 334.1833205.797  1.00 82.83           C
ATOM   1629  CB  LYS X 211     110.565 334.3303204.374  1.00 82.83           C
ATOM   1630  CG  LYS X 211     112.017 334.8083204.335  1.00 82.83           C
ATOM   1631  CD  LYS X 211     112.660 334.6633202.955  1.00 82.83           C
ATOM   1632  CE  LYS X 211     111.855 335.3303201.835  1.00 82.83           C
ATOM   1633  NZ  LYS X 211     111.871 336.7993202.002  1.00 82.83           N
ATOM   1634  C   LYS X 211     108.531 333.9403205.661  1.00 82.83           C
ATOM   1635  O   LYS X 211     107.724 334.8453205.872  1.00 82.83           O
ATOM   1636  N   GLU X 212     108.146 332.7003205.314  1.00 76.42           N
ATOM   1637  CA  GLU X 212     106.764 332.3743205.107  1.00 76.42           C
ATOM   1638  CB  GLU X 212     106.560 330.9453204.574  1.00 76.42           C
ATOM   1639  CG  GLU X 212     107.149 329.8483205.463  1.00 76.42           C
ATOM   1640  CD  GLU X 212     106.895 328.5143204.782  1.00 76.42           C
ATOM   1641  OE1 GLU X 212     105.996 328.4643203.900  1.00 76.42           O
ATOM   1642  OE2 GLU X 212     107.596 327.5253205.129  1.00 76.42           O
ATOM   1643  C   GLU X 212     106.034 332.5223206.401  1.00 76.42           C
ATOM   1644  O   GLU X 212     104.887 332.9683206.432  1.00 76.42           O
ATOM   1645  N   ALA X 213     106.693 332.1573207.512  1.00 27.15           N
ATOM   1646  CA  ALA X 213     106.048 332.2553208.783  1.00 27.15           C
ATOM   1647  CB  ALA X 213     106.964 331.8333209.943  1.00 27.15           C
ATOM   1648  C   ALA X 213     105.704 333.6903209.003  1.00 27.15           C
ATOM   1649  O   ALA X 213     104.600 334.0173209.433  1.00 27.15           O
ATOM   1650  N   ARG X 214     106.640 334.5953208.668  1.00 88.03           N
ATOM   1651  CA  ARG X 214     106.432 335.9913208.908  1.00 88.03           C
ATOM   1652  CB  ARG X 214     107.614 336.8563208.441  1.00 88.03           C
ATOM   1653  CG  ARG X 214     107.395 338.3533208.670  1.00 88.03           C
ATOM   1654  CD  ARG X 214     108.510 339.2313208.099  1.00 88.03           C
ATOM   1655  NE  ARG X 214     108.086 340.6503208.268  1.00 88.03           N
ATOM   1656  CZ  ARG X 214     108.861 341.6613207.778  1.00 88.03           C
ATOM   1657  NH1 ARG X 214     110.037 341.3783207.144  1.00 88.03           N
ATOM   1658  NH2 ARG X 214     108.459 342.9573207.925  1.00 88.03           N
ATOM   1659  C   ARG X 214     105.228 336.4463208.151  1.00 88.03           C
ATOM   1660  O   ARG X 214     104.382 337.1573208.692  1.00 88.03           O
ATOM   1661  N   ALA X 215     105.096 336.0273206.883  1.00 23.84           N
ATOM   1662  CA  ALA X 215     103.996 336.4943206.093  1.00 23.84           C
ATOM   1663  CB  ALA X 215     104.004 335.9243204.664  1.00 23.84           C
ATOM   1664  C   ALA X 215     102.716 336.0653206.739  1.00 23.84           C
ATOM   1665  O   ALA X 215     101.770 336.8453206.839  1.00 23.84           O
ATOM   1666  N   SER X 216     102.665 334.8123207.220  1.00 65.10           N
ATOM   1667  CA  SER X 216     101.469 334.2773207.808  1.00 65.10           C
ATOM   1668  CB  SER X 216     101.626 332.8003208.216  1.00 65.10           C
ATOM   1669  OG  SER X 216     100.423 332.3173208.793  1.00 65.10           O
ATOM   1670  C   SER X 216     101.125 335.0543209.038  1.00 65.10           C
ATOM   1671  O   SER X 216      99.952 335.2983209.309  1.00 65.10           O
ATOM   1672  N   TYR X 217     102.138 335.4653209.822  1.00 93.96           N
ATOM   1673  CA  TYR X 217     101.857 336.2013211.024  1.00 93.96           C
ATOM   1674  CB  TYR X 217     103.081 336.4903211.912  1.00 93.96           C
ATOM   1675  CG  TYR X 217     103.412 335.2413212.658  1.00 93.96           C
ATOM   1676  CD1 TYR X 217     104.258 334.2953212.134  1.00 93.96           C
ATOM   1677  CD2 TYR X 217     102.862 335.0223213.902  1.00 93.96           C
ATOM   1678  CE1 TYR X 217     104.549 333.1463212.834  1.00 93.96           C
ATOM   1679  CE2 TYR X 217     103.150 333.8773214.609  1.00 93.96           C
ATOM   1680  CZ  TYR X 217     103.998 332.9373214.076  1.00 93.96           C
ATOM   1681  OH  TYR X 217     104.296 331.7613214.798  1.00 93.96           O
ATOM   1682  C   TYR X 217     101.209 337.5023210.682  1.00 93.96           C
ATOM   1683  O   TYR X 217     100.259 337.9133211.347  1.00 93.96           O
ATOM   1684  N   LEU X 218     101.693 338.1993209.636  1.00 70.92           N
ATOM   1685  CA  LEU X 218     101.096 339.4603209.306  1.00 70.92           C
ATOM   1686  CB  LEU X 218     101.777 340.1823208.127  1.00 70.92           C
ATOM   1687  CG  LEU X 218     103.114 340.8563208.489  1.00 70.92           C
ATOM   1688  CD1 LEU X 218     102.888 342.0583209.421  1.00 70.92           C
ATOM   1689  CD2 LEU X 218     104.127 339.8583209.063  1.00 70.92           C
ATOM   1690  C   LEU X 218      99.663 339.2393208.941  1.00 70.92           C
ATOM   1691  O   LEU X 218      98.785 339.9913209.368  1.00 70.92           O
ATOM   1692  N   GLU X 219      99.385 338.1823208.159  1.00 29.96           N
ATOM   1693  CA  GLU X 219      98.041 337.9173207.739  1.00 29.96           C
ATOM   1694  CB  GLU X 219      97.927 336.6673206.849  1.00 29.96           C
ATOM   1695  CG  GLU X 219      98.587 336.8043205.479  1.00 29.96           C
ATOM   1696  CD  GLU X 219      98.376 335.4873204.752  1.00 29.96           C
ATOM   1697  OE1 GLU X 219      97.205 335.1953204.389  1.00 29.96           O
ATOM   1698  OE2 GLU X 219      99.379 334.7493204.560  1.00 29.96           O
ATOM   1699  C   GLU X 219      97.218 337.6303208.951  1.00 29.96           C
ATOM   1700  O   GLU X 219      96.077 338.0783209.063  1.00 29.96           O
ATOM   1701  N   TYR X 220      97.794 336.8793209.905  1.00 89.07           N
ATOM   1702  CA  TYR X 220      97.059 336.4853211.067  1.00 89.07           C
ATOM   1703  CB  TYR X 220      97.880 335.5923212.012  1.00 89.07           C
ATOM   1704  CG  TYR X 220      97.063 335.3823213.237  1.00 89.07           C
ATOM   1705  CD1 TYR X 220      96.001 334.5073213.228  1.00 89.07           C
ATOM   1706  CD2 TYR X 220      97.362 336.0553214.397  1.00 89.07           C
ATOM   1707  CE1 TYR X 220      95.245 334.3143214.361  1.00 89.07           C
ATOM   1708  CE2 TYR X 220      96.612 335.8653215.533  1.00 89.07           C
ATOM   1709  CZ  TYR X 220      95.549 334.9933215.514  1.00 89.07           C
ATOM   1710  OH  TYR X 220      94.775 334.7973216.676  1.00 89.07           O
ATOM   1711  C   TYR X 220      96.644 337.6973211.837  1.00 89.07           C
ATOM   1712  O   TYR X 220      95.487 337.8103212.244  1.00 89.07           O
ATOM   1713  N   GLN X 221      97.568 338.6483212.046  1.00 33.65           N
ATOM   1714  CA  GLN X 221      97.247 339.8003212.833  1.00 33.65           C
ATOM   1715  CB  GLN X 221      98.443 340.7413213.044  1.00 33.65           C
ATOM   1716  CG  GLN X 221      98.091 341.9723213.884  1.00 33.65           C
ATOM   1717  CD  GLN X 221      99.337 342.8383214.010  1.00 33.65           C
ATOM   1718  OE1 GLN X 221     100.418 342.3523214.338  1.00 33.65           O
ATOM   1719  NE2 GLN X 221      99.185 344.1613213.737  1.00 33.65           N
ATOM   1720  C   GLN X 221      96.191 340.6073212.148  1.00 33.65           C
ATOM   1721  O   GLN X 221      95.253 341.0833212.785  1.00 33.65           O
ATOM   1722  N   LYS X 222      96.310 340.7713210.818  1.00 56.78           N
ATOM   1723  CA  LYS X 222      95.410 341.6233210.100  1.00 56.78           C
ATOM   1724  CB  LYS X 222      95.776 341.7053208.608  1.00 56.78           C
ATOM   1725  CG  LYS X 222      94.882 342.6363207.781  1.00 56.78           C
ATOM   1726  CD  LYS X 222      95.494 342.9913206.424  1.00 56.78           C
ATOM   1727  CE  LYS X 222      94.570 343.8133205.524  1.00 56.78           C
ATOM   1728  NZ  LYS X 222      93.499 342.9493204.978  1.00 56.78           N
ATOM   1729  C   LYS X 222      94.007 341.1163210.212  1.00 56.78           C
ATOM   1730  O   LYS X 222      93.093 341.8723210.542  1.00 56.78           O
ATOM   1731  N   MET X 223      93.796 339.8133209.961  1.00 95.63           N
ATOM   1732  CA  MET X 223      92.469 339.2713209.981  1.00 95.63           C
ATOM   1733  CB  MET X 223      92.410 337.8023209.524  1.00 95.63           C
ATOM   1734  CG  MET X 223      92.812 337.6173208.058  1.00 95.63           C
ATOM   1735  SD  MET X 223      91.704 338.4183206.858  1.00 95.63           S
ATOM   1736  CE  MET X 223      92.693 337.9713205.401  1.00 95.63           C
ATOM   1737  C   MET X 223      91.916 339.3423211.367  1.00 95.63           C
ATOM   1738  O   MET X 223      90.740 339.6503211.560  1.00 95.63           O
ATOM   1739  N   THR X 224      92.761 339.0673212.377  1.00 29.86           N
ATOM   1740  CA  THR X 224      92.296 339.0283213.734  1.00 29.86           C
ATOM   1741  CB  THR X 224      93.387 338.6833214.704  1.00 29.86           C
ATOM   1742  OG1 THR X 224      93.952 337.4223214.375  1.00 29.86           O
ATOM   1743  CG2 THR X 224      92.791 338.6403216.122  1.00 29.86           C
ATOM   1744  C   THR X 224      91.768 340.3693214.122  1.00 29.86           C
ATOM   1745  O   THR X 224      90.695 340.4753214.710  1.00 29.86           O
ATOM   1746  N   ARG X 225      92.505 341.4413213.783  1.00 33.35           N
ATOM   1747  CA  ARG X 225      92.093 342.7523214.188  1.00 33.35           C
ATOM   1748  C   ARG X 225      90.787 343.0883213.546  1.00 33.35           C
ATOM   1749  O   ARG X 225      89.903 343.6443214.192  1.00 33.35           O
ATOM   1750  CB  ARG X 225      93.109 343.8413213.822  1.00  0.00           C
ATOM   1751  CG  ARG X 225      92.598 345.1883214.320  1.00  0.00           C
ATOM   1752  CD  ARG X 225      93.648 346.2593214.051  1.00  0.00           C
ATOM   1753  NE  ARG X 225      93.170 347.5913214.484  1.00  0.00           N
ATOM   1754  CZ  ARG X 225      93.875 348.7053214.314  1.00  0.00           C
ATOM   1755  NH2 ARG X 225      93.349 349.8513214.741  1.00  0.00           N
ATOM   1756  NH1 ARG X 225      95.074 348.6993213.738  1.00  0.00           N
ATOM   1757  N   GLU X 226      90.617 342.7383212.260  1.00 40.33           N
ATOM   1758  CA  GLU X 226      89.400 343.1043211.594  1.00 40.33           C
ATOM   1759  CB  GLU X 226      89.393 342.7343210.103  1.00 40.33           C
ATOM   1760  CG  GLU X 226      88.243 343.3823209.331  1.00 40.33           C
ATOM   1761  CD  GLU X 226      88.530 343.2133207.847  1.00 40.33           C
ATOM   1762  OE1 GLU X 226      89.472 342.4473207.513  1.00 40.33           O
ATOM   1763  OE2 GLU X 226      87.815 343.8503207.026  1.00 40.33           O
ATOM   1764  C   GLU X 226      88.253 342.4193212.262  1.00 40.33           C
ATOM   1765  O   GLU X 226      87.193 343.0143212.468  1.00 40.33           O
ATOM   1766  N   VAL X 227      88.437 341.1423212.633  1.00 29.48           N
ATOM   1767  CA  VAL X 227      87.380 340.4093213.266  1.00 29.48           C
ATOM   1768  CB  VAL X 227      87.754 338.9813213.523  1.00 29.48           C
ATOM   1769  CG1 VAL X 227      86.599 338.2913214.269  1.00 29.48           C
ATOM   1770  CG2 VAL X 227      88.108 338.3383212.173  1.00 29.48           C
ATOM   1771  C   VAL X 227      87.079 341.0503214.581  1.00 29.48           C
ATOM   1772  O   VAL X 227      85.918 341.1993214.965  1.00 29.48           O
ATOM   1773  N   GLU X 228      88.131 341.4673215.307  1.00 32.44           N
ATOM   1774  CA  GLU X 228      87.934 342.0343216.608  1.00 32.44           C
ATOM   1775  CB  GLU X 228      89.253 342.4973217.243  1.00 32.44           C
ATOM   1776  CG  GLU X 228      90.251 341.3633217.484  1.00 32.44           C
ATOM   1777  CD  GLU X 228      91.531 341.9873218.017  1.00 32.44           C
ATOM   1778  OE1 GLU X 228      91.490 343.1873218.399  1.00 32.44           O
ATOM   1779  OE2 GLU X 228      92.570 341.2763218.045  1.00 32.44           O
ATOM   1780  C   GLU X 228      87.082 343.2483216.450  1.00 32.44           C
ATOM   1781  O   GLU X 228      86.122 343.4443217.190  1.00 32.44           O
ATOM   1782  N   ASN X 229      87.411 344.0923215.453  1.00 43.10           N
ATOM   1783  CA  ASN X 229      86.674 345.3003215.242  1.00 43.10           C
ATOM   1784  CB  ASN X 229      87.282 346.1973214.153  1.00 43.10           C
ATOM   1785  CG  ASN X 229      88.583 346.7743214.697  1.00 43.10           C
ATOM   1786  OD1 ASN X 229      89.413 347.2823213.943  1.00 43.10           O
ATOM   1787  ND2 ASN X 229      88.776 346.6843216.040  1.00 43.10           N
ATOM   1788  C   ASN X 229      85.280 344.9633214.829  1.00 43.10           C
ATOM   1789  O   ASN X 229      84.323 345.5883215.284  1.00 43.10           O
ATOM   1790  N   LEU X 230      85.117 343.9443213.963  1.00 72.54           N
ATOM   1791  CA  LEU X 230      83.798 343.6523213.481  1.00 72.54           C
ATOM   1792  CB  LEU X 230      83.742 342.4513212.521  1.00 72.54           C
ATOM   1793  CG  LEU X 230      84.461 342.6773211.180  1.00 72.54           C
ATOM   1794  CD1 LEU X 230      84.251 341.4773210.244  1.00 72.54           C
ATOM   1795  CD2 LEU X 230      84.045 344.0073210.533  1.00 72.54           C
ATOM   1796  C   LEU X 230      82.926 343.2963214.636  1.00 72.54           C
ATOM   1797  O   LEU X 230      81.837 343.8513214.784  1.00 72.54           O
ATOM   1798  N   ARG X 231      83.384 342.3863215.512  1.00306.26           N
ATOM   1799  CA  ARG X 231      82.518 342.0393216.594  1.00306.26           C
ATOM   1800  CB  ARG X 231      82.795 340.6753217.256  1.00306.26           C
ATOM   1801  CG  ARG X 231      84.194 340.5133217.850  1.00306.26           C
ATOM   1802  CD  ARG X 231      84.319 339.2893218.761  1.00306.26           C
ATOM   1803  NE  ARG X 231      83.742 338.1193218.039  1.00306.26           N
ATOM   1804  CZ  ARG X 231      84.522 337.3703217.205  1.00306.26           C
ATOM   1805  NH1 ARG X 231      85.831 337.7033217.014  1.00306.26           N
ATOM   1806  NH2 ARG X 231      83.992 336.2893216.563  1.00306.26           N
ATOM   1807  C   ARG X 231      82.623 343.1053217.628  1.00306.26           C
ATOM   1808  O   ARG X 231      83.674 343.7143217.815  1.00306.26           O
ATOM   1809  N   ARG X 232      81.505 343.3713218.315  1.00117.57           N
ATOM   1810  CA  ARG X 232      81.501 344.3883219.319  1.00117.57           C
ATOM   1811  C   ARG X 232      82.593 344.0393220.316  1.00117.57           C
ATOM   1812  O   ARG X 232      83.503 344.8873220.520  1.00117.57           O
ATOM   1813  CB  ARG X 232      80.180 344.4653220.089  1.00  0.00           C
ATOM   1814  CG  ARG X 232      79.098 345.0443219.184  1.00  0.00           C
ATOM   1815  CD  ARG X 232      77.776 345.1023219.943  1.00  0.00           C
ATOM   1816  NE  ARG X 232      76.695 345.6353219.086  1.00  0.00           N
ATOM   1817  CZ  ARG X 232      75.429 345.7213219.485  1.00  0.00           C
ATOM   1818  NH1 ARG X 232      75.044 345.3273220.697  1.00  0.00           N
ATOM   1819  NH2 ARG X 232      74.537 346.2193218.635  1.00  0.00           N
TER    1820      ARG X 232
ATOM   1821  N   PHE X 237      82.289 354.4413211.177  1.00 68.20           N
ATOM   1822  CA  PHE X 237      81.795 354.8693209.849  1.00 68.20           C
ATOM   1823  CB  PHE X 237      82.577 354.1593208.730  1.00 68.20           C
ATOM   1824  CG  PHE X 237      83.983 354.6503208.784  1.00 68.20           C
ATOM   1825  CD1 PHE X 237      84.885 354.0863209.656  1.00 68.20           C
ATOM   1826  CD2 PHE X 237      84.398 355.6743207.964  1.00 68.20           C
ATOM   1827  CE1 PHE X 237      86.184 354.5343209.706  1.00 68.20           C
ATOM   1828  CE2 PHE X 237      85.695 356.1263208.010  1.00 68.20           C
ATOM   1829  CZ  PHE X 237      86.590 355.5603208.888  1.00 68.20           C
ATOM   1830  C   PHE X 237      80.353 354.5263209.695  1.00 68.20           C
ATOM   1831  O   PHE X 237      79.505 354.9653210.466  1.00 68.20           O
ATOM   1832  N   GLN X 238      80.041 353.7233208.663  1.00 96.47           N
ATOM   1833  CA  GLN X 238      78.684 353.3383208.428  1.00 96.47           C
ATOM   1834  CB  GLN X 238      78.519 352.4943207.152  1.00 96.47           C
ATOM   1835  CG  GLN X 238      77.073 352.0833206.873  1.00 96.47           C
ATOM   1836  CD  GLN X 238      76.302 353.3363206.477  1.00 96.47           C
ATOM   1837  OE1 GLN X 238      76.676 354.4513206.839  1.00 96.47           O
ATOM   1838  NE2 GLN X 238      75.194 353.1493205.712  1.00 96.47           N
ATOM   1839  C   GLN X 238      78.242 352.5043209.584  1.00 96.47           C
ATOM   1840  O   GLN X 238      77.114 352.6253210.056  1.00 96.47           O
ATOM   1841  N   TYR X 239      79.142 351.6363210.079  1.00 36.92           N
ATOM   1842  CA  TYR X 239      78.798 350.7323211.137  1.00 36.92           C
ATOM   1843  CB  TYR X 239      79.974 349.8353211.556  1.00 36.92           C
ATOM   1844  CG  TYR X 239      80.421 349.0573210.366  1.00 36.92           C
ATOM   1845  CD1 TYR X 239      79.771 347.9053209.983  1.00 36.92           C
ATOM   1846  CD2 TYR X 239      81.503 349.4853209.631  1.00 36.92           C
ATOM   1847  CE1 TYR X 239      80.197 347.1943208.886  1.00 36.92           C
ATOM   1848  CE2 TYR X 239      81.934 348.7793208.532  1.00 36.92           C
ATOM   1849  CZ  TYR X 239      81.278 347.6343208.156  1.00 36.92           C
ATOM   1850  OH  TYR X 239      81.719 346.9093207.027  1.00 36.92           O
ATOM   1851  C   TYR X 239      78.430 351.5283212.350  1.00 36.92           C
ATOM   1852  O   TYR X 239      77.410 351.2663212.985  1.00 36.92           O
ATOM   1853  N   VAL X 240      79.250 352.5373212.697  1.00 77.32           N
ATOM   1854  CA  VAL X 240      78.994 353.2883213.891  1.00 77.32           C
ATOM   1855  CB  VAL X 240      80.060 354.3003214.211  1.00 77.32           C
ATOM   1856  CG1 VAL X 240      80.092 355.3763213.114  1.00 77.32           C
ATOM   1857  CG2 VAL X 240      79.782 354.8613215.615  1.00 77.32           C
ATOM   1858  C   VAL X 240      77.695 354.0083213.750  1.00 77.32           C
ATOM   1859  O   VAL X 240      76.897 354.0513214.687  1.00 77.32           O
ATOM   1860  N   ARG X 241      77.435 354.5833212.561  1.00162.30           N
ATOM   1861  CA  ARG X 241      76.235 355.3383212.366  1.00162.30           C
ATOM   1862  CB  ARG X 241      76.134 355.9413210.953  1.00162.30           C
ATOM   1863  CG  ARG X 241      74.860 356.7523210.723  1.00162.30           C
ATOM   1864  CD  ARG X 241      74.797 358.0443211.544  1.00162.30           C
ATOM   1865  NE  ARG X 241      75.788 358.9933210.966  1.00162.30           N
ATOM   1866  CZ  ARG X 241      75.434 359.8053209.929  1.00162.30           C
ATOM   1867  NH1 ARG X 241      74.168 359.7563209.420  1.00162.30           N
ATOM   1868  NH2 ARG X 241      76.348 360.6683209.396  1.00162.30           N
ATOM   1869  C   ARG X 241      75.064 354.4293212.551  1.00162.30           C
ATOM   1870  O   ARG X 241      74.085 354.7873213.202  1.00162.30           O
ATOM   1871  N   ALA X 242      75.146 353.2083211.991  1.00 23.44           N
ATOM   1872  CA  ALA X 242      74.054 352.2853212.071  1.00 23.44           C
ATOM   1873  CB  ALA X 242      74.326 350.9703211.317  1.00 23.44           C
ATOM   1874  C   ALA X 242      73.808 351.9373213.504  1.00 23.44           C
ATOM   1875  O   ALA X 242      72.662 351.8543213.946  1.00 23.44           O
ATOM   1876  N   GLU X 243      74.892 351.7423214.274  1.00 98.08           N
ATOM   1877  CA  GLU X 243      74.779 351.3253215.642  1.00 98.08           C
ATOM   1878  CB  GLU X 243      76.154 351.1333216.300  1.00 98.08           C
ATOM   1879  CG  GLU X 243      76.106 350.4113217.646  1.00 98.08           C
ATOM   1880  CD  GLU X 243      75.993 348.9213217.363  1.00 98.08           C
ATOM   1881  OE1 GLU X 243      74.988 348.5153216.719  1.00 98.08           O
ATOM   1882  OE2 GLU X 243      76.913 348.1703217.780  1.00 98.08           O
ATOM   1883  C   GLU X 243      74.052 352.3713216.426  1.00 98.08           C
ATOM   1884  O   GLU X 243      73.176 352.0593217.228  1.00 98.08           O
ATOM   1885  N   GLU X 244      74.397 353.6523216.203  1.00 58.22           N
ATOM   1886  CA  GLU X 244      73.791 354.7203216.943  1.00 58.22           C
ATOM   1887  CB  GLU X 244      74.380 356.0963216.586  1.00 58.22           C
ATOM   1888  CG  GLU X 244      73.749 357.2553217.363  1.00 58.22           C
ATOM   1889  CD  GLU X 244      74.423 358.5443216.912  1.00 58.22           C
ATOM   1890  OE1 GLU X 244      75.337 358.4623216.049  1.00 58.22           O
ATOM   1891  OE2 GLU X 244      74.037 359.6263217.430  1.00 58.22           O
ATOM   1892  C   GLU X 244      72.334 354.7603216.619  1.00 58.22           C
ATOM   1893  O   GLU X 244      71.494 354.9313217.502  1.00 58.22           O
ATOM   1894  N   ILE X 245      72.005 354.5803215.331  1.00 77.94           N
ATOM   1895  CA  ILE X 245      70.648 354.6573214.882  1.00 77.94           C
ATOM   1896  CB  ILE X 245      70.520 354.4693213.400  1.00 77.94           C
ATOM   1897  CG1 ILE X 245      71.305 355.5623212.650  1.00 77.94           C
ATOM   1898  CG2 ILE X 245      69.022 354.4433213.057  1.00 77.94           C
ATOM   1899  CD1 ILE X 245      70.814 356.9763212.944  1.00 77.94           C
ATOM   1900  C   ILE X 245      69.858 353.5663215.535  1.00 77.94           C
ATOM   1901  O   ILE X 245      68.728 353.7803215.968  1.00 77.94           O
ATOM   1902  N   LYS X 246      70.451 352.3633215.631  1.00 98.46           N
ATOM   1903  CA  LYS X 246      69.763 351.2213216.153  1.00 98.46           C
ATOM   1904  CB  LYS X 246      70.673 349.9813216.195  1.00 98.46           C
ATOM   1905  CG  LYS X 246      69.935 348.6503216.355  1.00 98.46           C
ATOM   1906  CD  LYS X 246      69.160 348.2343215.105  1.00 98.46           C
ATOM   1907  CE  LYS X 246      68.672 346.7833215.137  1.00 98.46           C
ATOM   1908  NZ  LYS X 246      67.931 346.4713213.894  1.00 98.46           N
ATOM   1909  C   LYS X 246      69.333 351.5063217.560  1.00 98.46           C
ATOM   1910  O   LYS X 246      68.200 351.2123217.939  1.00 98.46           O
ATOM   1911  N   ASP X 247      70.232 352.0963218.368  1.00 65.24           N
ATOM   1912  CA  ASP X 247      69.922 352.3623219.745  1.00 65.24           C
ATOM   1913  CB  ASP X 247      71.118 352.9543220.514  1.00 65.24           C
ATOM   1914  CG  ASP X 247      70.828 352.9483222.012  1.00 65.24           C
ATOM   1915  OD1 ASP X 247      69.630 353.0073222.401  1.00 65.24           O
ATOM   1916  OD2 ASP X 247      71.814 352.8793222.794  1.00 65.24           O
ATOM   1917  C   ASP X 247      68.803 353.3513219.809  1.00 65.24           C
ATOM   1918  O   ASP X 247      67.862 353.1923220.588  1.00 65.24           O
ATOM   1919  N   ARG X 248      68.862 354.3973218.971  1.00 97.10           N
ATOM   1920  CA  ARG X 248      67.862 355.4213219.026  1.00 97.10           C
ATOM   1921  CB  ARG X 248      68.116 356.5533218.018  1.00 97.10           C
ATOM   1922  CG  ARG X 248      67.056 357.6553218.061  1.00 97.10           C
ATOM   1923  CD  ARG X 248      67.163 358.6423216.897  1.00 97.10           C
ATOM   1924  NE  ARG X 248      66.988 357.8503215.648  1.00 97.10           N
ATOM   1925  CZ  ARG X 248      66.450 358.4293214.535  1.00 97.10           C
ATOM   1926  NH1 ARG X 248      66.066 359.7373214.564  1.00 97.10           N
ATOM   1927  NH2 ARG X 248      66.294 357.6943213.396  1.00 97.10           N
ATOM   1928  C   ARG X 248      66.533 354.8243218.692  1.00 97.10           C
ATOM   1929  O   ARG X 248      65.531 355.1073219.348  1.00 97.10           O
ATOM   1930  N   SER X 249      66.498 353.9593217.663  1.00 33.74           N
ATOM   1931  CA  SER X 249      65.264 353.3953217.201  1.00 33.74           C
ATOM   1932  CB  SER X 249      65.443 352.4983215.964  1.00 33.74           C
ATOM   1933  OG  SER X 249      66.215 351.3563216.294  1.00 33.74           O
ATOM   1934  C   SER X 249      64.636 352.5543218.268  1.00 33.74           C
ATOM   1935  O   SER X 249      63.418 352.5803218.440  1.00 33.74           O
ATOM   1936  N   THR X 250      65.445 351.7863219.020  1.00 90.59           N
ATOM   1937  CA  THR X 250      64.870 350.9163220.003  1.00 90.59           C
ATOM   1938  CB  THR X 250      65.871 350.0213220.683  1.00 90.59           C
ATOM   1939  OG1 THR X 250      65.197 349.0503221.467  1.00 90.59           O
ATOM   1940  CG2 THR X 250      66.804 350.8613221.570  1.00 90.59           C
ATOM   1941  C   THR X 250      64.172 351.7333221.045  1.00 90.59           C
ATOM   1942  O   THR X 250      63.069 351.3933221.470  1.00 90.59           O
ATOM   1943  N   ASN X 251      64.794 352.8433221.475  1.00 24.71           N
ATOM   1944  CA  ASN X 251      64.210 353.6533222.504  1.00 24.71           C
ATOM   1945  CB  ASN X 251      65.092 354.8563222.883  1.00 24.71           C
ATOM   1946  CG  ASN X 251      66.372 354.3343223.515  1.00 24.71           C
ATOM   1947  OD1 ASN X 251      66.342 353.4823224.402  1.00 24.71           O
ATOM   1948  ND2 ASN X 251      67.537 354.8573223.043  1.00 24.71           N
ATOM   1949  C   ASN X 251      62.924 354.2103221.992  1.00 24.71           C
ATOM   1950  O   ASN X 251      61.909 354.2023222.687  1.00 24.71           O
ATOM   1951  N   ALA X 252      62.944 354.6963220.739  1.00 28.24           N
ATOM   1952  CA  ALA X 252      61.801 355.3193220.141  1.00 28.24           C
ATOM   1953  CB  ALA X 252      62.091 355.8563218.729  1.00 28.24           C
ATOM   1954  C   ALA X 252      60.688 354.3273220.022  1.00 28.24           C
ATOM   1955  O   ALA X 252      59.529 354.6593220.255  1.00 28.24           O
ATOM   1956  N   LEU X 253      61.013 353.0733219.659  1.00 78.59           N
ATOM   1957  CA  LEU X 253      59.983 352.0973219.451  1.00 78.59           C
ATOM   1958  CB  LEU X 253      60.559 350.7313219.008  1.00 78.59           C
ATOM   1959  CG  LEU X 253      59.546 349.6603218.528  1.00 78.59           C
ATOM   1960  CD1 LEU X 253      60.286 348.3743218.129  1.00 78.59           C
ATOM   1961  CD2 LEU X 253      58.421 349.3713219.537  1.00 78.59           C
ATOM   1962  C   LEU X 253      59.254 351.9133220.741  1.00 78.59           C
ATOM   1963  O   LEU X 253      58.023 351.8813220.766  1.00 78.59           O
ATOM   1964  N   LYS X 254      59.994 351.8093221.856  1.00 61.47           N
ATOM   1965  CA  LYS X 254      59.374 351.5523223.123  1.00 61.47           C
ATOM   1966  CB  LYS X 254      60.400 351.4483224.265  1.00 61.47           C
ATOM   1967  CG  LYS X 254      59.794 351.1133225.631  1.00 61.47           C
ATOM   1968  CD  LYS X 254      60.844 350.7073226.667  1.00 61.47           C
ATOM   1969  CE  LYS X 254      60.264 350.3713228.044  1.00 61.47           C
ATOM   1970  NZ  LYS X 254      61.356 349.9933228.969  1.00 61.47           N
ATOM   1971  C   LYS X 254      58.447 352.6773223.452  1.00 61.47           C
ATOM   1972  O   LYS X 254      57.311 352.4563223.875  1.00 61.47           O
ATOM   1973  N   GLU X 255      58.905 353.9233223.241  1.00 63.43           N
ATOM   1974  CA  GLU X 255      58.112 355.0643223.596  1.00 63.43           C
ATOM   1975  CB  GLU X 255      58.868 356.3893223.396  1.00 63.43           C
ATOM   1976  CG  GLU X 255      58.129 357.6173223.938  1.00 63.43           C
ATOM   1977  CD  GLU X 255      57.146 358.0953222.879  1.00 63.43           C
ATOM   1978  OE1 GLU X 255      57.243 357.6153221.719  1.00 63.43           O
ATOM   1979  OE2 GLU X 255      56.286 358.9533223.218  1.00 63.43           O
ATOM   1980  C   GLU X 255      56.867 355.0993222.762  1.00 63.43           C
ATOM   1981  O   GLU X 255      55.778 355.3473223.275  1.00 63.43           O
ATOM   1982  N   ALA X 256      56.996 354.8253221.450  1.00 36.46           N
ATOM   1983  CA  ALA X 256      55.890 354.9043220.537  1.00 36.46           C
ATOM   1984  CB  ALA X 256      56.300 354.6193219.082  1.00 36.46           C
ATOM   1985  C   ALA X 256      54.852 353.9013220.912  1.00 36.46           C
ATOM   1986  O   ALA X 256      53.657 354.1783220.822  1.00 36.46           O
ATOM   1987  N   GLN X 257      55.284 352.6973221.327  1.00 40.99           N
ATOM   1988  CA  GLN X 257      54.344 351.6693221.659  1.00 40.99           C
ATOM   1989  CB  GLN X 257      55.025 350.3553222.079  1.00 40.99           C
ATOM   1990  CG  GLN X 257      55.806 349.6723220.956  1.00 40.99           C
ATOM   1991  CD  GLN X 257      54.809 349.0073220.019  1.00 40.99           C
ATOM   1992  OE1 GLN X 257      55.188 348.4083219.013  1.00 40.99           O
ATOM   1993  NE2 GLN X 257      53.496 349.1103220.359  1.00 40.99           N
ATOM   1994  C   GLN X 257      53.525 352.1343222.821  1.00 40.99           C
ATOM   1995  O   GLN X 257      52.306 351.9683222.834  1.00 40.99           O
ATOM   1996  N   ALA X 258      54.177 352.7433223.827  1.00 24.10           N
ATOM   1997  CA  ALA X 258      53.458 353.1713224.991  1.00 24.10           C
ATOM   1998  CB  ALA X 258      54.374 353.7723226.070  1.00 24.10           C
ATOM   1999  C   ALA X 258      52.472 354.2263224.602  1.00 24.10           C
ATOM   2000  O   ALA X 258      51.315 354.1933225.019  1.00 24.10           O
ATOM   2001  N   ASN X 259      52.907 355.1873223.769  1.00 66.30           N
ATOM   2002  CA  ASN X 259      52.058 356.2743223.384  1.00 66.30           C
ATOM   2003  CB  ASN X 259      52.781 357.3163222.514  1.00 66.30           C
ATOM   2004  CG  ASN X 259      51.905 358.5583222.433  1.00 66.30           C
ATOM   2005  OD1 ASN X 259      51.289 358.9633223.418  1.00 66.30           O
ATOM   2006  ND2 ASN X 259      51.842 359.1793221.226  1.00 66.30           N
ATOM   2007  C   ASN X 259      50.917 355.7313222.593  1.00 66.30           C
ATOM   2008  O   ASN X 259      49.777 356.1823222.725  1.00 66.30           O
ATOM   2009  N   LYS X 260      51.202 354.7343221.741  1.00 32.83           N
ATOM   2010  CA  LYS X 260      50.191 354.1783220.898  1.00 32.83           C
ATOM   2011  CB  LYS X 260      50.748 353.0613219.999  1.00 32.83           C
ATOM   2012  CG  LYS X 260      49.744 352.5093218.988  1.00 32.83           C
ATOM   2013  CD  LYS X 260      50.399 351.6663217.892  1.00 32.83           C
ATOM   2014  CE  LYS X 260      49.406 351.1083216.872  1.00 32.83           C
ATOM   2015  NZ  LYS X 260      50.131 350.3573215.822  1.00 32.83           N
ATOM   2016  C   LYS X 260      49.123 353.5823221.757  1.00 32.83           C
ATOM   2017  O   LYS X 260      47.936 353.8223221.544  1.00 32.83           O
ATOM   2018  N   LYS X 261      49.528 352.8173222.786  1.00 29.08           N
ATOM   2019  CA  LYS X 261      48.584 352.1273223.615  1.00 29.08           C
ATOM   2020  C   LYS X 261      47.713 353.1213224.311  1.00 29.08           C
ATOM   2021  O   LYS X 261      46.497 352.9523224.377  1.00 29.08           O
ATOM   2022  CB  LYS X 261      49.281 351.2873224.696  1.00  0.00           C
ATOM   2023  CG  LYS X 261      49.685 349.9353224.117  1.00  0.00           C
ATOM   2024  CD  LYS X 261      50.689 350.1473222.989  1.00  0.00           C
ATOM   2025  CE  LYS X 261      51.068 348.7983222.385  1.00  0.00           C
ATOM   2026  NZ  LYS X 261      51.772 349.0103221.112  1.00  0.00           N
ATOM   2027  N   LYS X 262      48.318 354.2003224.838  1.00 29.49           N
ATOM   2028  CA  LYS X 262      47.559 355.1503225.592  1.00 29.49           C
ATOM   2029  CB  LYS X 262      48.429 356.2763226.183  1.00 29.49           C
ATOM   2030  CG  LYS X 262      47.641 357.2573227.052  1.00 29.49           C
ATOM   2031  CD  LYS X 262      48.527 358.1643227.911  1.00 29.49           C
ATOM   2032  CE  LYS X 262      47.743 359.1463228.783  1.00 29.49           C
ATOM   2033  NZ  LYS X 262      48.671 359.9043229.649  1.00 29.49           N
ATOM   2034  C   LYS X 262      46.525 355.7893224.717  1.00 29.49           C
ATOM   2035  O   LYS X 262      45.367 355.9113225.108  1.00 29.49           O
ATOM   2036  N   ILE X 263      46.923 356.1963223.496  1.00 35.72           N
ATOM   2037  CA  ILE X 263      46.050 356.8873222.587  1.00 35.72           C
ATOM   2038  CB  ILE X 263      46.768 357.3593221.356  1.00 35.72           C
ATOM   2039  CG1 ILE X 263      47.850 358.3833221.742  1.00 35.72           C
ATOM   2040  CG2 ILE X 263      45.727 357.9033220.363  1.00 35.72           C
ATOM   2041  CD1 ILE X 263      48.839 358.6863220.620  1.00 35.72           C
ATOM   2042  C   ILE X 263      44.927 356.0003222.147  1.00 35.72           C
ATOM   2043  O   ILE X 263      43.779 356.4333222.083  1.00 35.72           O
ATOM   2044  N   PHE X 264      45.224 354.7303221.826  1.00 87.12           N
ATOM   2045  CA  PHE X 264      44.186 353.8493221.371  1.00 87.12           C
ATOM   2046  CB  PHE X 264      44.692 352.4303221.050  1.00 87.12           C
ATOM   2047  CG  PHE X 264      45.276 352.4093219.676  1.00 87.12           C
ATOM   2048  CD1 PHE X 264      46.452 353.0553219.378  1.00 87.12           C
ATOM   2049  CD2 PHE X 264      44.640 351.7043218.680  1.00 87.12           C
ATOM   2050  CE1 PHE X 264      46.974 353.0163218.106  1.00 87.12           C
ATOM   2051  CE2 PHE X 264      45.154 351.6593217.406  1.00 87.12           C
ATOM   2052  CZ  PHE X 264      46.325 352.3193217.117  1.00 87.12           C
ATOM   2053  C   PHE X 264      43.155 353.7243222.442  1.00 87.12           C
ATOM   2054  O   PHE X 264      41.958 353.8223222.172  1.00 87.12           O
ATOM   2055  N   GLU X 265      43.597 353.5183223.693  1.00 32.96           N
ATOM   2056  CA  GLU X 265      42.677 353.3353224.774  1.00 32.96           C
ATOM   2057  C   GLU X 265      41.868 354.5793224.937  1.00 32.96           C
ATOM   2058  O   GLU X 265      40.659 354.5143225.156  1.00 32.96           O
ATOM   2059  CB  GLU X 265      43.386 353.0743226.113  1.00  0.00           C
ATOM   2060  CG  GLU X 265      42.353 352.8843227.197  1.00  0.00           C
ATOM   2061  CD  GLU X 265      43.053 352.5703228.517  1.00  0.00           C
ATOM   2062  OE2 GLU X 265      42.324 352.4013229.531  1.00  0.00           O
ATOM   2063  OE1 GLU X 265      44.312 352.5023228.501  1.00  0.00           O
ATOM   2064  N   SER X 266      42.517 355.7513224.827  1.00 32.07           N
ATOM   2065  CA  SER X 266      41.800 356.9673225.062  1.00 32.07           C
ATOM   2066  CB  SER X 266      42.676 358.2293224.938  1.00 32.07           C
ATOM   2067  OG  SER X 266      43.100 358.4073223.596  1.00 32.07           O
ATOM   2068  C   SER X 266      40.686 357.0983224.072  1.00 32.07           C
ATOM   2069  O   SER X 266      39.560 357.4193224.447  1.00 32.07           O
ATOM   2070  N   MET X 267      40.954 356.8433222.777  1.00126.58           N
ATOM   2071  CA  MET X 267      39.906 357.0443221.818  1.00126.58           C
ATOM   2072  CB  MET X 267      40.319 356.8033220.354  1.00126.58           C
ATOM   2073  CG  MET X 267      40.508 355.3263219.994  1.00126.58           C
ATOM   2074  SD  MET X 267      40.614 354.9773218.213  1.00126.58           S
ATOM   2075  CE  MET X 267      38.821 355.0133217.911  1.00126.58           C
ATOM   2076  C   MET X 267      38.791 356.0933222.102  1.00126.58           C
ATOM   2077  O   MET X 267      37.621 356.4743222.067  1.00126.58           O
ATOM   2078  N   ALA X 268      39.122 354.8283222.405  1.00 24.62           N
ATOM   2079  CA  ALA X 268      38.089 353.8583222.610  1.00 24.62           C
ATOM   2080  CB  ALA X 268      38.639 352.4473222.877  1.00 24.62           C
ATOM   2081  C   ALA X 268      37.272 354.2603223.795  1.00 24.62           C
ATOM   2082  O   ALA X 268      36.044 354.2043223.759  1.00 24.62           O
ATOM   2083  N   GLU X 269      37.945 354.7023224.874  1.00 66.56           N
ATOM   2084  CA  GLU X 269      37.259 355.0433226.084  1.00 66.56           C
ATOM   2085  CB  GLU X 269      38.222 355.5013227.193  1.00 66.56           C
ATOM   2086  CG  GLU X 269      39.128 354.3993227.744  1.00 66.56           C
ATOM   2087  CD  GLU X 269      38.378 353.6813228.853  1.00 66.56           C
ATOM   2088  OE1 GLU X 269      37.789 354.3823229.719  1.00 66.56           O
ATOM   2089  OE2 GLU X 269      38.379 352.4223228.851  1.00 66.56           O
ATOM   2090  C   GLU X 269      36.338 356.1933225.836  1.00 66.56           C
ATOM   2091  O   GLU X 269      35.170 356.1573226.219  1.00 66.56           O
ATOM   2092  N   ASN X 270      36.844 357.2463225.167  1.00 63.95           N
ATOM   2093  CA  ASN X 270      36.060 358.4313224.970  1.00 63.95           C
ATOM   2094  CB  ASN X 270      36.871 359.6263224.456  1.00 63.95           C
ATOM   2095  CG  ASN X 270      37.696 360.0793225.650  1.00 63.95           C
ATOM   2096  OD1 ASN X 270      38.709 360.7603225.506  1.00 63.95           O
ATOM   2097  ND2 ASN X 270      37.254 359.6733226.870  1.00 63.95           N
ATOM   2098  C   ASN X 270      34.913 358.1673224.050  1.00 63.95           C
ATOM   2099  O   ASN X 270      33.834 358.7293224.223  1.00 63.95           O
ATOM   2100  N   GLU X 271      35.116 357.3113223.038  1.00 75.07           N
ATOM   2101  CA  GLU X 271      34.065 357.0323222.105  1.00 75.07           C
ATOM   2102  CB  GLU X 271      34.502 355.9933221.057  1.00 75.07           C
ATOM   2103  CG  GLU X 271      33.430 355.6233220.031  1.00 75.07           C
ATOM   2104  CD  GLU X 271      34.042 354.5713219.114  1.00 75.07           C
ATOM   2105  OE1 GLU X 271      35.298 354.5553218.994  1.00 75.07           O
ATOM   2106  OE2 GLU X 271      33.270 353.7673218.528  1.00 75.07           O
ATOM   2107  C   GLU X 271      32.919 356.4343222.856  1.00 75.07           C
ATOM   2108  O   GLU X 271      31.768 356.8223222.664  1.00 75.07           O
ATOM   2109  N   LYS X 272      33.206 355.4673223.744  1.00 64.76           N
ATOM   2110  CA  LYS X 272      32.158 354.8133224.468  1.00 64.76           C
ATOM   2111  C   LYS X 272      31.500 355.7993225.374  1.00 64.76           C
ATOM   2112  O   LYS X 272      30.275 355.8263225.493  1.00 64.76           O
ATOM   2113  CB  LYS X 272      32.665 353.6533225.341  1.00  0.00           C
ATOM   2114  CG  LYS X 272      33.096 352.4903224.453  1.00  0.00           C
ATOM   2115  CD  LYS X 272      31.871 351.8923223.768  1.00  0.00           C
ATOM   2116  CE  LYS X 272      32.302 350.7243222.887  1.00  0.00           C
ATOM   2117  NZ  LYS X 272      31.120 350.1443222.234  1.00  0.00           N
ATOM   2118  N   LYS X 273      32.305 356.6563226.023  1.00 99.40           N
ATOM   2119  CA  LYS X 273      31.773 357.5793226.977  1.00 99.40           C
ATOM   2120  CB  LYS X 273      32.861 358.4623227.617  1.00 99.40           C
ATOM   2121  CG  LYS X 273      32.331 359.3923228.709  1.00 99.40           C
ATOM   2122  CD  LYS X 273      31.876 358.6493229.968  1.00 99.40           C
ATOM   2123  CE  LYS X 273      31.341 359.5703231.067  1.00 99.40           C
ATOM   2124  NZ  LYS X 273      30.926 358.7653232.239  1.00 99.40           N
ATOM   2125  C   LYS X 273      30.803 358.4883226.301  1.00 99.40           C
ATOM   2126  O   LYS X 273      29.715 358.7393226.818  1.00 99.40           O
ATOM   2127  N   VAL X 274      31.156 359.0003225.107  1.00 89.37           N
ATOM   2128  CA  VAL X 274      30.280 359.9233224.448  1.00 89.37           C
ATOM   2129  CB  VAL X 274      30.857 360.5213223.194  1.00 89.37           C
ATOM   2130  CG1 VAL X 274      32.138 361.2893223.562  1.00 89.37           C
ATOM   2131  CG2 VAL X 274      31.051 359.4173222.147  1.00 89.37           C
ATOM   2132  C   VAL X 274      29.009 359.2233224.080  1.00 89.37           C
ATOM   2133  O   VAL X 274      27.924 359.7843224.221  1.00 89.37           O
ATOM   2134  N   LYS X 275      29.113 357.9663223.613  1.00147.62           N
ATOM   2135  CA  LYS X 275      27.958 357.2423223.163  1.00147.62           C
ATOM   2136  CB  LYS X 275      28.300 355.8163222.696  1.00147.62           C
ATOM   2137  CG  LYS X 275      27.151 355.1083221.976  1.00147.62           C
ATOM   2138  CD  LYS X 275      26.909 355.6293220.559  1.00147.62           C
ATOM   2139  CE  LYS X 275      27.718 354.8773219.499  1.00147.62           C
ATOM   2140  NZ  LYS X 275      29.164 354.9483219.813  1.00147.62           N
ATOM   2141  C   LYS X 275      26.995 357.0983224.297  1.00147.62           C
ATOM   2142  O   LYS X 275      25.796 357.3253224.135  1.00147.62           O
ATOM   2143  N   GLU X 276      27.501 356.7293225.486  1.00 57.40           N
ATOM   2144  CA  GLU X 276      26.630 356.5043226.601  1.00 57.40           C
ATOM   2145  C   GLU X 276      25.951 357.7873226.953  1.00 57.40           C
ATOM   2146  O   GLU X 276      24.750 357.8103227.220  1.00 57.40           O
ATOM   2147  CB  GLU X 276      27.374 356.0073227.849  1.00  0.00           C
ATOM   2148  CG  GLU X 276      27.818 354.5793227.648  1.00  0.00           C
ATOM   2149  CD  GLU X 276      28.663 354.1343228.840  1.00  0.00           C
ATOM   2150  OE2 GLU X 276      29.048 352.9353228.859  1.00  0.00           O
ATOM   2151  OE1 GLU X 276      28.914 355.0003229.722  1.00  0.00           O
ATOM   2152  N   LEU X 277      26.704 358.9003226.936  1.00 81.70           N
ATOM   2153  CA  LEU X 277      26.150 360.1663227.312  1.00 81.70           C
ATOM   2154  CB  LEU X 277      27.222 361.2793227.334  1.00 81.70           C
ATOM   2155  CG  LEU X 277      26.774 362.6663227.849  1.00 81.70           C
ATOM   2156  CD1 LEU X 277      27.990 363.5963227.959  1.00 81.70           C
ATOM   2157  CD2 LEU X 277      25.666 363.3113226.999  1.00 81.70           C
ATOM   2158  C   LEU X 277      25.079 360.5153226.329  1.00 81.70           C
ATOM   2159  O   LEU X 277      24.015 360.9993226.710  1.00 81.70           O
ATOM   2160  N   ALA X 278      25.327 360.2623225.033  1.00 20.47           N
ATOM   2161  CA  ALA X 278      24.374 360.6323224.027  1.00 20.47           C
ATOM   2162  CB  ALA X 278      24.840 360.2783222.605  1.00 20.47           C
ATOM   2163  C   ALA X 278      23.100 359.8953224.281  1.00 20.47           C
ATOM   2164  O   ALA X 278      22.016 360.4683224.187  1.00 20.47           O
ATOM   2165  N   GLN X 279      23.195 358.6003224.630  1.00 31.34           N
ATOM   2166  CA  GLN X 279      22.001 357.8383224.845  1.00 31.34           C
ATOM   2167  CB  GLN X 279      22.264 356.3563225.158  1.00 31.34           C
ATOM   2168  CG  GLN X 279      22.831 355.5763223.972  1.00 31.34           C
ATOM   2169  CD  GLN X 279      23.038 354.1373224.421  1.00 31.34           C
ATOM   2170  OE1 GLN X 279      23.426 353.2763223.633  1.00 31.34           O
ATOM   2171  NE2 GLN X 279      22.766 353.8653225.726  1.00 31.34           N
ATOM   2172  C   GLN X 279      21.259 358.4193226.005  1.00 31.34           C
ATOM   2173  O   GLN X 279      20.034 358.5213225.978  1.00 31.34           O
ATOM   2174  N   GLN X 280      21.987 358.8353227.057  1.00 26.40           N
ATOM   2175  CA  GLN X 280      21.332 359.3473228.223  1.00 26.40           C
ATOM   2176  CB  GLN X 280      22.308 359.7553229.338  1.00 26.40           C
ATOM   2177  CG  GLN X 280      23.061 358.5753229.955  1.00 26.40           C
ATOM   2178  CD  GLN X 280      23.977 359.1253231.037  1.00 26.40           C
ATOM   2179  OE1 GLN X 280      23.612 360.0343231.780  1.00 26.40           O
ATOM   2180  NE2 GLN X 280      25.215 358.5623231.125  1.00 26.40           N
ATOM   2181  C   GLN X 280      20.569 360.5743227.841  1.00 26.40           C
ATOM   2182  O   GLN X 280      19.438 360.7743228.282  1.00 26.40           O
ATOM   2183  N   ILE X 281      21.164 361.4313226.999  1.00 25.35           N
ATOM   2184  CA  ILE X 281      20.484 362.6413226.646  1.00 25.35           C
ATOM   2185  CB  ILE X 281      21.282 363.5163225.725  1.00 25.35           C
ATOM   2186  CG1 ILE X 281      22.576 363.9793226.410  1.00 25.35           C
ATOM   2187  CG2 ILE X 281      20.380 364.6753225.271  1.00 25.35           C
ATOM   2188  CD1 ILE X 281      23.549 364.6603225.450  1.00 25.35           C
ATOM   2189  C   ILE X 281      19.223 362.2813225.929  1.00 25.35           C
ATOM   2190  O   ILE X 281      18.163 362.8333226.213  1.00 25.35           O
ATOM   2191  N   GLU X 282      19.303 361.3203224.990  1.00 43.71           N
ATOM   2192  CA  GLU X 282      18.144 360.9933224.217  1.00 43.71           C
ATOM   2193  CB  GLU X 282      18.414 359.9113223.155  1.00 43.71           C
ATOM   2194  CG  GLU X 282      17.186 359.5653222.309  1.00 43.71           C
ATOM   2195  CD  GLU X 282      17.603 358.5293221.275  1.00 43.71           C
ATOM   2196  OE1 GLU X 282      18.833 358.2933221.136  1.00 43.71           O
ATOM   2197  OE2 GLU X 282      16.699 357.9623220.605  1.00 43.71           O
ATOM   2198  C   GLU X 282      17.068 360.4883225.121  1.00 43.71           C
ATOM   2199  O   GLU X 282      15.925 360.9353225.038  1.00 43.71           O
ATOM   2200  N   GLU X 283      17.400 359.5563226.034  1.00172.38           N
ATOM   2201  CA  GLU X 283      16.367 359.0643226.897  1.00172.38           C
ATOM   2202  CB  GLU X 283      16.268 357.5293226.941  1.00172.38           C
ATOM   2203  CG  GLU X 283      15.789 356.9083225.628  1.00172.38           C
ATOM   2204  CD  GLU X 283      16.955 356.9033224.651  1.00172.38           C
ATOM   2205  OE1 GLU X 283      18.113 357.1013225.109  1.00172.38           O
ATOM   2206  OE2 GLU X 283      16.705 356.6973223.433  1.00172.38           O
ATOM   2207  C   GLU X 283      16.672 359.5243228.280  1.00172.38           C
ATOM   2208  O   GLU X 283      17.642 359.0883228.896  1.00172.38           O
ATOM   2209  N   THR X 284      15.821 360.4173228.816  1.00 94.73           N
ATOM   2210  CA  THR X 284      16.039 360.9023230.143  1.00 94.73           C
ATOM   2211  C   THR X 284      15.852 359.7233231.086  1.00 94.73           C
ATOM   2212  O   THR X 284      15.493 358.6213230.592  1.00 94.73           O
ATOM   2213  CB  THR X 284      15.052 361.9863230.552  1.00  0.00           C
ATOM   2214  OG1 THR X 284      15.236 363.1353229.720  1.00  0.00           O
ATOM   2215  CG2 THR X 284      15.292 362.3693232.008  1.00  0.00           C
TER    2216      THR X 284
ATOM   2217  N   GLY X 293      12.507 356.5433227.648  1.00  6.43           N
ATOM   2218  CA  GLY X 293      12.681 355.0943227.394  1.00  6.43           C
ATOM   2219  C   GLY X 293      11.411 354.3633227.685  1.00  6.43           C
ATOM   2220  O   GLY X 293      10.322 354.9343227.629  1.00  6.43           O
ATOM   2221  N   ALA X 294      11.533 353.0653228.004  1.00 13.46           N
ATOM   2222  CA  ALA X 294      10.382 352.2733228.297  1.00 13.46           C
ATOM   2223  CB  ALA X 294      10.729 350.8093228.632  1.00 13.46           C
ATOM   2224  C   ALA X 294       9.747 352.8643229.513  1.00 13.46           C
ATOM   2225  O   ALA X 294       8.525 352.9713229.608  1.00 13.46           O
ATOM   2226  N   LYS X 295      10.590 353.2873230.469  1.00 73.58           N
ATOM   2227  CA  LYS X 295      10.120 353.8343231.704  1.00 73.58           C
ATOM   2228  C   LYS X 295       9.332 355.0723231.405  1.00 73.58           C
ATOM   2229  O   LYS X 295       8.277 355.2973232.003  1.00 73.58           O
ATOM   2230  CB  LYS X 295      11.275 354.2163232.637  1.00  0.00           C
ATOM   2231  CG  LYS X 295      11.893 352.9493233.234  1.00  0.00           C
ATOM   2232  CD  LYS X 295      12.947 353.3443234.265  1.00  0.00           C
ATOM   2233  CE  LYS X 295      14.182 353.8873233.551  1.00  0.00           C
ATOM   2234  NZ  LYS X 295      15.229 354.1803234.539  1.00  0.00           N
ATOM   2235  N   LEU X 296       9.817 355.8993230.463  1.00 91.83           N
ATOM   2236  CA  LEU X 296       9.149 357.1283230.155  1.00 91.83           C
ATOM   2237  CB  LEU X 296       9.933 357.9383229.085  1.00 91.83           C
ATOM   2238  CG  LEU X 296       9.471 359.3883228.812  1.00 91.83           C
ATOM   2239  CD1 LEU X 296      10.351 360.0303227.727  1.00 91.83           C
ATOM   2240  CD2 LEU X 296       7.975 359.5013228.467  1.00 91.83           C
ATOM   2241  C   LEU X 296       7.794 356.8073229.611  1.00 91.83           C
ATOM   2242  O   LEU X 296       6.794 357.3743230.044  1.00 91.83           O
ATOM   2243  N   HIS X 297       7.718 355.8543228.662  1.00 33.81           N
ATOM   2244  CA  HIS X 297       6.461 355.5353228.049  1.00 33.81           C
ATOM   2245  ND1 HIS X 297       6.262 355.7173224.694  1.00 33.81           N
ATOM   2246  CG  HIS X 297       7.070 355.1023225.623  1.00 33.81           C
ATOM   2247  CB  HIS X 297       6.567 354.5113226.907  1.00 33.81           C
ATOM   2248  NE2 HIS X 297       8.329 355.8103223.884  1.00 33.81           N
ATOM   2249  CD2 HIS X 297       8.334 355.1693225.111  1.00 33.81           C
ATOM   2250  CE1 HIS X 297       7.063 356.1183223.679  1.00 33.81           C
ATOM   2251  C   HIS X 297       5.533 354.9603229.072  1.00 33.81           C
ATOM   2252  O   HIS X 297       4.354 355.3033229.111  1.00 33.81           O
ATOM   2253  N   SER X 298       6.048 354.0673229.934  1.00 27.23           N
ATOM   2254  CA  SER X 298       5.200 353.4173230.886  1.00 27.23           C
ATOM   2255  CB  SER X 298       5.968 352.4233231.774  1.00 27.23           C
ATOM   2256  OG  SER X 298       5.081 351.8073232.698  1.00 27.23           O
ATOM   2257  C   SER X 298       4.594 354.4443231.787  1.00 27.23           C
ATOM   2258  O   SER X 298       3.401 354.4063232.073  1.00 27.23           O
ATOM   2259  N   LEU X 299       5.408 355.4163232.242  1.00 87.39           N
ATOM   2260  CA  LEU X 299       4.929 356.3923233.172  1.00 87.39           C
ATOM   2261  CB  LEU X 299       6.080 357.2703233.697  1.00 87.39           C
ATOM   2262  CG  LEU X 299       5.771 358.0163235.012  1.00 87.39           C
ATOM   2263  CD1 LEU X 299       6.975 358.8663235.450  1.00 87.39           C
ATOM   2264  CD2 LEU X 299       4.459 358.8073234.952  1.00 87.39           C
ATOM   2265  C   LEU X 299       3.904 357.2343232.467  1.00 87.39           C
ATOM   2266  O   LEU X 299       2.886 357.6153233.049  1.00 87.39           O
ATOM   2267  N   GLU X 300       4.142 357.5453231.173  1.00 33.62           N
ATOM   2268  CA  GLU X 300       3.234 358.3533230.407  1.00 33.62           C
ATOM   2269  CB  GLU X 300       3.718 358.6413228.968  1.00 33.62           C
ATOM   2270  CG  GLU X 300       4.931 359.5683228.890  1.00 33.62           C
ATOM   2271  CD  GLU X 300       5.237 359.8023227.418  1.00 33.62           C
ATOM   2272  OE1 GLU X 300       5.266 358.8033226.650  1.00 33.62           O
ATOM   2273  OE2 GLU X 300       5.439 360.9893227.041  1.00 33.62           O
ATOM   2274  C   GLU X 300       1.941 357.6303230.285  1.00 33.62           C
ATOM   2275  O   GLU X 300       0.865 358.2223230.368  1.00 33.62           O
ATOM   2276  N   ALA X 301       2.009 356.2963230.102  1.00 24.22           N
ATOM   2277  CA  ALA X 301       0.825 355.5103229.989  1.00 24.22           C
ATOM   2278  CB  ALA X 301       1.121 354.0103229.806  1.00 24.22           C
ATOM   2279  C   ALA X 301       0.104 355.6743231.279  1.00 24.22           C
ATOM   2280  O   ALA X 301      -1.123 355.7433231.317  1.00 24.22           O
ATOM   2281  N   ALA X 302       0.874 355.7423232.382  1.00 36.64           N
ATOM   2282  CA  ALA X 302       0.334 355.8733233.698  1.00 36.64           C
ATOM   2283  CB  ALA X 302       1.420 355.9153234.787  1.00 36.64           C
ATOM   2284  C   ALA X 302      -0.451 357.1453233.792  1.00 36.64           C
ATOM   2285  O   ALA X 302      -1.531 357.1613234.374  1.00 36.64           O
ATOM   2286  N   PHE X 303       0.049 358.2553233.191  1.00 60.87           N
ATOM   2287  CA  PHE X 303      -0.642 359.5103233.289  1.00 60.87           C
ATOM   2288  CB  PHE X 303      -0.064 360.6023232.355  1.00 60.87           C
ATOM   2289  CG  PHE X 303       1.240 361.1523232.830  1.00 60.87           C
ATOM   2290  CD1 PHE X 303       2.402 360.4313232.705  1.00 60.87           C
ATOM   2291  CD2 PHE X 303       1.295 362.4153233.368  1.00 60.87           C
ATOM   2292  CE1 PHE X 303       3.593 360.9613233.145  1.00 60.87           C
ATOM   2293  CE2 PHE X 303       2.482 362.9473233.807  1.00 60.87           C
ATOM   2294  CZ  PHE X 303       3.638 362.2143233.699  1.00 60.87           C
ATOM   2295  C   PHE X 303      -2.023 359.3133232.748  1.00 60.87           C
ATOM   2296  O   PHE X 303      -3.013 359.6873233.377  1.00 60.87           O
ATOM   2297  N   SER X 304      -2.117 358.7013231.558  1.00 28.11           N
ATOM   2298  CA  SER X 304      -3.397 358.5283230.943  1.00 28.11           C
ATOM   2299  CB  SER X 304      -3.309 357.8933229.548  1.00 28.11           C
ATOM   2300  OG  SER X 304      -2.632 358.7783228.658  1.00 28.11           O
ATOM   2301  C   SER X 304      -4.241 357.6263231.788  1.00 28.11           C
ATOM   2302  O   SER X 304      -5.442 357.8463231.934  1.00 28.11           O
ATOM   2303  N   GLU X 305      -3.629 356.5763232.375  1.00 91.35           N
ATOM   2304  CA  GLU X 305      -4.372 355.6233233.134  1.00 91.35           C
ATOM   2305  CB  GLU X 305      -3.495 354.4603233.642  1.00 91.35           C
ATOM   2306  CG  GLU X 305      -4.260 353.1723233.951  1.00 91.35           C
ATOM   2307  CD  GLU X 305      -5.295 353.4313235.041  1.00 91.35           C
ATOM   2308  OE1 GLU X 305      -4.899 353.4873236.237  1.00 91.35           O
ATOM   2309  OE2 GLU X 305      -6.491 353.5813234.683  1.00 91.35           O
ATOM   2310  C   GLU X 305      -4.969 356.3063234.331  1.00 91.35           C
ATOM   2311  O   GLU X 305      -6.137 356.0933234.653  1.00 91.35           O
ATOM   2312  N   LEU X 306      -4.191 357.1723235.017  1.00106.21           N
ATOM   2313  CA  LEU X 306      -4.700 357.8313236.193  1.00106.21           C
ATOM   2314  CB  LEU X 306      -3.675 358.6703236.982  1.00106.21           C
ATOM   2315  CG  LEU X 306      -2.715 357.8703237.890  1.00106.21           C
ATOM   2316  CD1 LEU X 306      -1.753 356.9813237.095  1.00106.21           C
ATOM   2317  CD2 LEU X 306      -1.984 358.8113238.859  1.00106.21           C
ATOM   2318  C   LEU X 306      -5.820 358.7533235.846  1.00106.21           C
ATOM   2319  O   LEU X 306      -6.773 358.8903236.609  1.00106.21           O
ATOM   2320  N   GLN X 307      -5.744 359.4553234.697  1.00 79.83           N
ATOM   2321  CA  GLN X 307      -6.824 360.3513234.416  1.00 79.83           C
ATOM   2322  CB  GLN X 307      -6.655 361.1443233.114  1.00 79.83           C
ATOM   2323  CG  GLN X 307      -6.714 360.2853231.850  1.00 79.83           C
ATOM   2324  CD  GLN X 307      -6.724 361.2213230.652  1.00 79.83           C
ATOM   2325  OE1 GLN X 307      -5.807 362.0213230.461  1.00 79.83           O
ATOM   2326  NE2 GLN X 307      -7.801 361.1323229.822  1.00 79.83           N
ATOM   2327  C   GLN X 307      -8.063 359.5233234.281  1.00 79.83           C
ATOM   2328  O   GLN X 307      -9.139 359.9063234.741  1.00 79.83           O
ATOM   2329  N   ARG X 308      -7.926 358.3483233.645  1.00 57.57           N
ATOM   2330  CA  ARG X 308      -9.036 357.4643233.432  1.00 57.57           C
ATOM   2331  CB  ARG X 308      -8.651 356.2293232.602  1.00 57.57           C
ATOM   2332  CG  ARG X 308      -8.181 356.5563231.192  1.00 57.57           C
ATOM   2333  CD  ARG X 308      -7.796 355.3253230.369  1.00 57.57           C
ATOM   2334  NE  ARG X 308      -7.352 355.7933229.032  1.00 57.57           N
ATOM   2335  CZ  ARG X 308      -6.639 354.9603228.216  1.00 57.57           C
ATOM   2336  NH1 ARG X 308      -6.371 353.6883228.623  1.00 57.57           N
ATOM   2337  NH2 ARG X 308      -6.197 355.3973226.999  1.00 57.57           N
ATOM   2338  C   ARG X 308      -9.558 356.9763234.754  1.00 57.57           C
ATOM   2339  O   ARG X 308     -10.770 356.9233234.950  1.00 57.57           O
ATOM   2340  N   VAL X 309      -8.659 356.6183235.693  1.00 98.57           N
ATOM   2341  CA  VAL X 309      -9.111 356.0953236.960  1.00 98.57           C
ATOM   2342  CB  VAL X 309      -8.019 355.5903237.866  1.00 98.57           C
ATOM   2343  CG1 VAL X 309      -7.311 354.4133237.171  1.00 98.57           C
ATOM   2344  CG2 VAL X 309      -7.089 356.7433238.270  1.00 98.57           C
ATOM   2345  C   VAL X 309      -9.861 357.1613237.685  1.00 98.57           C
ATOM   2346  O   VAL X 309     -10.858 356.8763238.345  1.00 98.57           O
ATOM   2347  N   ASP X 310      -9.405 358.4223237.588  1.00 36.62           N
ATOM   2348  CA  ASP X 310     -10.086 359.4813238.276  1.00 36.62           C
ATOM   2349  CB  ASP X 310      -9.471 360.8713238.025  1.00 36.62           C
ATOM   2350  CG  ASP X 310      -8.151 360.9673238.771  1.00 36.62           C
ATOM   2351  OD1 ASP X 310      -8.073 360.4343239.911  1.00 36.62           O
ATOM   2352  OD2 ASP X 310      -7.196 361.5733238.211  1.00 36.62           O
ATOM   2353  C   ASP X 310     -11.488 359.5153237.766  1.00 36.62           C
ATOM   2354  O   ASP X 310     -12.438 359.6463238.537  1.00 36.62           O
ATOM   2355  N   ALA X 311     -11.660 359.3903236.435  1.00 24.35           N
ATOM   2356  CA  ALA X 311     -12.971 359.4333235.857  1.00 24.35           C
ATOM   2357  CB  ALA X 311     -12.948 359.3073234.324  1.00 24.35           C
ATOM   2358  C   ALA X 311     -13.767 358.2763236.387  1.00 24.35           C
ATOM   2359  O   ALA X 311     -14.940 358.4253236.733  1.00 24.35           O
ATOM   2360  N   LYS X 312     -13.139 357.0883236.476  1.00154.81           N
ATOM   2361  CA  LYS X 312     -13.813 355.9043236.935  1.00154.81           C
ATOM   2362  CB  LYS X 312     -12.927 354.6483236.890  1.00154.81           C
ATOM   2363  CG  LYS X 312     -12.662 354.1243235.479  1.00154.81           C
ATOM   2364  CD  LYS X 312     -13.913 353.6083234.756  1.00154.81           C
ATOM   2365  CE  LYS X 312     -14.622 354.6513233.886  1.00154.81           C
ATOM   2366  NZ  LYS X 312     -15.591 355.4303234.687  1.00154.81           N
ATOM   2367  C   LYS X 312     -14.236 356.0863238.356  1.00154.81           C
ATOM   2368  O   LYS X 312     -15.339 355.7063238.735  1.00154.81           O
ATOM   2369  N   VAL X 313     -13.355 356.6963239.172  1.00 32.55           N
ATOM   2370  CA  VAL X 313     -13.616 356.8763240.574  1.00 32.55           C
ATOM   2371  CB  VAL X 313     -12.482 357.5513241.287  1.00 32.55           C
ATOM   2372  CG1 VAL X 313     -12.904 357.8203242.741  1.00 32.55           C
ATOM   2373  CG2 VAL X 313     -11.236 356.6633241.158  1.00 32.55           C
ATOM   2374  C   VAL X 313     -14.816 357.7453240.739  1.00 32.55           C
ATOM   2375  O   VAL X 313     -15.666 357.4843241.586  1.00 32.55           O
ATOM   2376  N   ARG X 314     -14.919 358.8123239.926  1.00 58.62           N
ATOM   2377  CA  ARG X 314     -16.032 359.7033240.054  1.00 58.62           C
ATOM   2378  CB  ARG X 314     -15.997 360.8783239.062  1.00 58.62           C
ATOM   2379  CG  ARG X 314     -14.948 361.9373239.396  1.00 58.62           C
ATOM   2380  CD  ARG X 314     -14.923 363.1023238.399  1.00 58.62           C
ATOM   2381  NE  ARG X 314     -14.024 364.1553238.954  1.00 58.62           N
ATOM   2382  CZ  ARG X 314     -14.538 365.1073239.788  1.00 58.62           C
ATOM   2383  NH1 ARG X 314     -15.859 365.0953240.114  1.00 58.62           N
ATOM   2384  NH2 ARG X 314     -13.722 366.0893240.285  1.00 58.62           N
ATOM   2385  C   ARG X 314     -17.282 358.9263239.782  1.00 58.62           C
ATOM   2386  O   ARG X 314     -18.281 359.0813240.482  1.00 58.62           O
ATOM   2387  N   SER X 315     -17.254 358.0623238.749  1.00 64.19           N
ATOM   2388  CA  SER X 315     -18.412 357.2913238.385  1.00 64.19           C
ATOM   2389  CB  SER X 315     -18.186 356.4443237.119  1.00 64.19           C
ATOM   2390  OG  SER X 315     -19.359 355.7073236.814  1.00 64.19           O
ATOM   2391  C   SER X 315     -18.769 356.3543239.490  1.00 64.19           C
ATOM   2392  O   SER X 315     -19.938 356.2103239.834  1.00 64.19           O
ATOM   2393  N   ASP X 316     -17.757 355.6993240.097  1.00 29.59           N
ATOM   2394  CA  ASP X 316     -17.997 354.7363241.127  1.00 29.59           C
ATOM   2395  C   ASP X 316     -18.643 355.4343242.277  1.00 29.59           C
ATOM   2396  O   ASP X 316     -19.517 354.8703242.941  1.00 29.59           O
ATOM   2397  CB  ASP X 316     -16.710 354.0743241.637  1.00  0.00           C
ATOM   2398  CG  ASP X 316     -16.205 353.0613240.612  1.00  0.00           C
ATOM   2399  OD1 ASP X 316     -16.993 352.7393239.681  1.00  0.00           O
ATOM   2400  OD2 ASP X 316     -15.038 352.6113240.771  1.00  0.00           O
ATOM   2401  N   LEU X 317     -18.221 356.6723242.552  1.00 38.87           N
ATOM   2402  CA  LEU X 317     -18.766 357.4333243.632  1.00 38.87           C
ATOM   2403  CB  LEU X 317     -18.075 358.8003243.781  1.00 38.87           C
ATOM   2404  CG  LEU X 317     -16.571 358.6903244.113  1.00 38.87           C
ATOM   2405  CD1 LEU X 317     -15.914 360.0733244.250  1.00 38.87           C
ATOM   2406  CD2 LEU X 317     -16.344 357.8093245.349  1.00 38.87           C
ATOM   2407  C   LEU X 317     -20.219 357.6633243.343  1.00 38.87           C
ATOM   2408  O   LEU X 317     -21.055 357.5843244.235  1.00 38.87           O
ATOM   2409  N   ASP X 318     -20.550 357.9543242.069  1.00 30.84           N
ATOM   2410  CA  ASP X 318     -21.911 358.2323241.700  1.00 30.84           C
ATOM   2411  CB  ASP X 318     -22.056 358.5893240.209  1.00 30.84           C
ATOM   2412  CG  ASP X 318     -21.401 359.9483239.974  1.00 30.84           C
ATOM   2413  OD1 ASP X 318     -21.189 360.6773240.979  1.00 30.84           O
ATOM   2414  OD2 ASP X 318     -21.108 360.2653238.795  1.00 30.84           O
ATOM   2415  C   ASP X 318     -22.754 357.0273241.941  1.00 30.84           C
ATOM   2416  O   ASP X 318     -23.861 357.1313242.470  1.00 30.84           O
ATOM   2417  N   HIS X 319     -22.247 355.8323241.571  1.00 98.48           N
ATOM   2418  CA  HIS X 319     -22.986 354.6063241.695  1.00 98.48           C
ATOM   2419  C   HIS X 319     -23.248 354.3183243.137  1.00 98.48           C
ATOM   2420  O   HIS X 319     -24.359 353.9443243.523  1.00 98.48           O
ATOM   2421  CB  HIS X 319     -22.217 353.4173241.106  1.00  0.00           C
ATOM   2422  CG  HIS X 319     -22.147 353.3713239.601  1.00  0.00           C
ATOM   2423  ND1 HIS X 319     -23.282 353.2393238.808  1.00  0.00           N
ATOM   2424  CD2 HIS X 319     -21.091 353.4483238.749  1.00  0.00           C
ATOM   2425  NE2 HIS X 319     -21.602 353.3613237.491  1.00  0.00           N
ATOM   2426  CE1 HIS X 319     -22.906 353.2313237.548  1.00  0.00           C
ATOM   2427  N   ARG X 320     -22.223 354.4723243.994  1.00110.18           N
ATOM   2428  CA  ARG X 320     -22.369 354.1583245.384  1.00110.18           C
ATOM   2429  CB  ARG X 320     -21.024 354.2003246.126  1.00110.18           C
ATOM   2430  CG  ARG X 320     -20.017 353.2633245.449  1.00110.18           C
ATOM   2431  CD  ARG X 320     -18.845 352.8023246.310  1.00110.18           C
ATOM   2432  NE  ARG X 320     -17.974 351.9703245.432  1.00110.18           N
ATOM   2433  CZ  ARG X 320     -18.323 350.6833245.127  1.00110.18           C
ATOM   2434  NH1 ARG X 320     -19.474 350.1473245.625  1.00110.18           N
ATOM   2435  NH2 ARG X 320     -17.520 349.9393244.311  1.00110.18           N
ATOM   2436  C   ARG X 320     -23.341 355.1203245.996  1.00110.18           C
ATOM   2437  O   ARG X 320     -24.126 354.7373246.868  1.00110.18           O
ATOM   2438  N   LYS X 321     -23.313 356.3903245.556  1.00 83.86           N
ATOM   2439  CA  LYS X 321     -24.198 357.3963246.075  1.00 83.86           C
ATOM   2440  CB  LYS X 321     -23.945 358.7843245.459  1.00 83.86           C
ATOM   2441  CG  LYS X 321     -24.821 359.9313245.989  1.00 83.86           C
ATOM   2442  CD  LYS X 321     -26.306 359.8653245.622  1.00 83.86           C
ATOM   2443  CE  LYS X 321     -27.126 361.0453246.155  1.00 83.86           C
ATOM   2444  NZ  LYS X 321     -28.539 360.9183245.734  1.00 83.86           N
ATOM   2445  C   LYS X 321     -25.604 357.0153245.754  1.00 83.86           C
ATOM   2446  O   LYS X 321     -26.486 357.1483246.599  1.00 83.86           O
ATOM   2447  N   GLN X 322     -25.863 356.5173244.530  1.00 73.86           N
ATOM   2448  CA  GLN X 322     -27.218 356.2043244.188  1.00 73.86           C
ATOM   2449  C   GLN X 322     -27.681 355.0823245.070  1.00 73.86           C
ATOM   2450  O   GLN X 322     -28.807 355.0913245.562  1.00 73.86           O
ATOM   2451  CB  GLN X 322     -27.424 355.7793242.727  1.00  0.00           C
ATOM   2452  CG  GLN X 322     -28.917 355.5953242.464  1.00  0.00           C
ATOM   2453  CD  GLN X 322     -29.676 356.8913242.716  1.00  0.00           C
ATOM   2454  NE2 GLN X 322     -29.215 357.9873242.109  1.00  0.00           N
ATOM   2455  OE1 GLN X 322     -30.663 356.8963243.453  1.00  0.00           O
ATOM   2456  N   ASN X 323     -26.800 354.0993245.304  1.00 42.72           N
ATOM   2457  CA  ASN X 323     -27.166 352.9713246.117  1.00 42.72           C
ATOM   2458  C   ASN X 323     -27.416 353.4373247.519  1.00 42.72           C
ATOM   2459  O   ASN X 323     -28.351 352.9933248.173  1.00 42.72           O
ATOM   2460  CB  ASN X 323     -26.071 351.8963246.170  1.00  0.00           C
ATOM   2461  CG  ASN X 323     -24.800 352.4503246.799  1.00  0.00           C
ATOM   2462  OD1 ASN X 323     -24.278 353.4703246.359  1.00  0.00           O
ATOM   2463  ND2 ASN X 323     -24.301 351.7763247.834  1.00  0.00           N
ATOM   2464  N   LEU X 324     -26.576 354.3643248.015  1.00126.85           N
ATOM   2465  CA  LEU X 324     -26.673 354.8503249.363  1.00126.85           C
ATOM   2466  CB  LEU X 324     -25.519 355.8203249.704  1.00126.85           C
ATOM   2467  CG  LEU X 324     -25.350 356.2223251.193  1.00126.85           C
ATOM   2468  CD1 LEU X 324     -24.159 357.1893251.341  1.00126.85           C
ATOM   2469  CD2 LEU X 324     -26.627 356.8033251.823  1.00126.85           C
ATOM   2470  C   LEU X 324     -27.978 355.5753249.526  1.00126.85           C
ATOM   2471  O   LEU X 324     -28.643 355.4393250.551  1.00126.85           O
ATOM   2472  N   ASN X 325     -28.372 356.3713248.522  1.00 74.13           N
ATOM   2473  CA  ASN X 325     -29.571 357.1583248.619  1.00 74.13           C
ATOM   2474  CB  ASN X 325     -29.777 358.0573247.386  1.00 74.13           C
ATOM   2475  CG  ASN X 325     -30.934 359.0043247.668  1.00 74.13           C
ATOM   2476  OD1 ASN X 325     -30.808 359.9363248.465  1.00 74.13           O
ATOM   2477  ND2 ASN X 325     -32.084 358.7783246.980  1.00 74.13           N
ATOM   2478  C   ASN X 325     -30.760 356.2573248.720  1.00 74.13           C
ATOM   2479  O   ASN X 325     -31.681 356.5253249.485  1.00 74.13           O
ATOM   2480  N   SER X 326     -30.760 355.1603247.945  1.00 24.78           N
ATOM   2481  CA  SER X 326     -31.889 354.2693247.938  1.00 24.78           C
ATOM   2482  C   SER X 326     -32.077 353.7143249.309  1.00 24.78           C
ATOM   2483  O   SER X 326     -33.193 353.6753249.827  1.00 24.78           O
ATOM   2484  CB  SER X 326     -31.696 353.0863246.977  1.00  0.00           C
ATOM   2485  OG  SER X 326     -32.826 352.2123247.074  1.00  0.00           O
ATOM   2486  N   GLU X 327     -30.978 353.2723249.950  1.00107.29           N
ATOM   2487  CA  GLU X 327     -31.086 352.6653251.247  1.00107.29           C
ATOM   2488  CB  GLU X 327     -29.754 352.0733251.761  1.00107.29           C
ATOM   2489  CG  GLU X 327     -28.619 353.0813251.936  1.00107.29           C
ATOM   2490  CD  GLU X 327     -28.819 353.8083253.258  1.00107.29           C
ATOM   2491  OE1 GLU X 327     -29.565 353.2783254.121  1.00107.29           O
ATOM   2492  OE2 GLU X 327     -28.229 354.9133253.421  1.00107.29           O
ATOM   2493  C   GLU X 327     -31.582 353.6763252.230  1.00107.29           C
ATOM   2494  O   GLU X 327     -32.368 353.3543253.113  1.00107.29           O
ATOM   2495  N   GLU X 328     -31.134 354.9443252.100  1.00 58.98           N
ATOM   2496  CA  GLU X 328     -31.558 355.9603253.022  1.00 58.98           C
ATOM   2497  CB  GLU X 328     -30.922 357.3253252.737  1.00 58.98           C
ATOM   2498  CG  GLU X 328     -29.437 357.4003253.104  1.00 58.98           C
ATOM   2499  CD  GLU X 328     -29.343 357.5053254.622  1.00 58.98           C
ATOM   2500  OE1 GLU X 328     -30.056 358.3693255.198  1.00 58.98           O
ATOM   2501  OE2 GLU X 328     -28.554 356.7333255.222  1.00 58.98           O
ATOM   2502  C   GLU X 328     -33.041 356.1223252.901  1.00 58.98           C
ATOM   2503  O   GLU X 328     -33.737 356.2753253.904  1.00 58.98           O
ATOM   2504  N   ASN X 329     -33.560 356.1053251.660  1.00 21.32           N
ATOM   2505  CA  ASN X 329     -34.969 356.2693251.450  1.00 21.32           C
ATOM   2506  CB  ASN X 329     -35.373 356.2683249.965  1.00 21.32           C
ATOM   2507  CG  ASN X 329     -34.895 357.5663249.330  1.00 21.32           C
ATOM   2508  OD1 ASN X 329     -35.092 358.6483249.881  1.00 21.32           O
ATOM   2509  ND2 ASN X 329     -34.254 357.4623248.135  1.00 21.32           N
ATOM   2510  C   ASN X 329     -35.666 355.1123252.085  1.00 21.32           C
ATOM   2511  O   ASN X 329     -36.702 355.2713252.727  1.00 21.32           O
ATOM   2512  N   ARG X 330     -35.087 353.9103251.931  1.00 72.27           N
ATOM   2513  CA  ARG X 330     -35.680 352.7163252.446  1.00 72.27           C
ATOM   2514  CB  ARG X 330     -34.798 351.4813252.207  1.00 72.27           C
ATOM   2515  CG  ARG X 330     -34.459 351.2313250.739  1.00 72.27           C
ATOM   2516  CD  ARG X 330     -33.474 350.0763250.540  1.00 72.27           C
ATOM   2517  NE  ARG X 330     -33.142 350.0003249.092  1.00 72.27           N
ATOM   2518  CZ  ARG X 330     -31.915 349.5463248.702  1.00 72.27           C
ATOM   2519  NH1 ARG X 330     -31.005 349.1613249.644  1.00 72.27           N
ATOM   2520  NH2 ARG X 330     -31.601 349.4673247.378  1.00 72.27           N
ATOM   2521  C   ARG X 330     -35.790 352.8683253.929  1.00 72.27           C
ATOM   2522  O   ARG X 330     -36.813 352.5463254.522  1.00 72.27           O
ATOM   2523  N   LEU X 331     -34.739 353.4143254.566  1.00 42.76           N
ATOM   2524  CA  LEU X 331     -34.740 353.5263255.995  1.00 42.76           C
ATOM   2525  CB  LEU X 331     -33.447 354.1673256.531  1.00 42.76           C
ATOM   2526  CG  LEU X 331     -32.198 353.3043256.267  1.00 42.76           C
ATOM   2527  CD1 LEU X 331     -30.930 353.9713256.821  1.00 42.76           C
ATOM   2528  CD2 LEU X 331     -32.390 351.8693256.787  1.00 42.76           C
ATOM   2529  C   LEU X 331     -35.886 354.3963256.409  1.00 42.76           C
ATOM   2530  O   LEU X 331     -36.595 354.0743257.356  1.00 42.76           O
ATOM   2531  N   LYS X 332     -36.105 355.5193255.702  1.00 80.28           N
ATOM   2532  CA  LYS X 332     -37.177 356.3923256.076  1.00 80.28           C
ATOM   2533  CB  LYS X 332     -37.262 357.6633255.221  1.00 80.28           C
ATOM   2534  CG  LYS X 332     -38.409 358.5923255.632  1.00 80.28           C
ATOM   2535  CD  LYS X 332     -38.320 359.9993255.037  1.00 80.28           C
ATOM   2536  CE  LYS X 332     -38.733 360.0643253.565  1.00 80.28           C
ATOM   2537  NZ  LYS X 332     -38.641 361.4653253.080  1.00 80.28           N
ATOM   2538  C   LYS X 332     -38.469 355.6493255.913  1.00 80.28           C
ATOM   2539  O   LYS X 332     -39.366 355.7593256.746  1.00 80.28           O
ATOM   2540  N   GLU X 333     -38.587 354.8813254.818  1.00 60.73           N
ATOM   2541  CA  GLU X 333     -39.796 354.1633254.527  1.00 60.73           C
ATOM   2542  CB  GLU X 333     -39.711 353.3903253.202  1.00 60.73           C
ATOM   2543  CG  GLU X 333     -39.575 354.2873251.973  1.00 60.73           C
ATOM   2544  CD  GLU X 333     -40.929 354.9293251.704  1.00 60.73           C
ATOM   2545  OE1 GLU X 333     -41.934 354.4713252.315  1.00 60.73           O
ATOM   2546  OE2 GLU X 333     -40.978 355.8933250.885  1.00 60.73           O
ATOM   2547  C   GLU X 333     -40.052 353.1623255.616  1.00 60.73           C
ATOM   2548  O   GLU X 333     -41.180 353.0293256.077  1.00 60.73           O
ATOM   2549  N   LEU X 334     -38.999 352.4503256.059  1.00 90.07           N
ATOM   2550  CA  LEU X 334     -39.171 351.4433257.077  1.00 90.07           C
ATOM   2551  CB  LEU X 334     -37.911 350.6053257.380  1.00 90.07           C
ATOM   2552  CG  LEU X 334     -37.665 349.4443256.398  1.00 90.07           C
ATOM   2553  CD1 LEU X 334     -37.435 349.9163254.959  1.00 90.07           C
ATOM   2554  CD2 LEU X 334     -36.547 348.5233256.912  1.00 90.07           C
ATOM   2555  C   LEU X 334     -39.614 352.0663258.360  1.00 90.07           C
ATOM   2556  O   LEU X 334     -40.444 351.4993259.076  1.00 90.07           O
ATOM   2557  N   ILE X 335     -39.073 353.2433258.707  1.00 28.78           N
ATOM   2558  CA  ILE X 335     -39.454 353.8273259.956  1.00 28.78           C
ATOM   2559  CB  ILE X 335     -38.721 355.1133260.224  1.00 28.78           C
ATOM   2560  CG1 ILE X 335     -37.215 354.8403260.370  1.00 28.78           C
ATOM   2561  CG2 ILE X 335     -39.357 355.7803261.455  1.00 28.78           C
ATOM   2562  CD1 ILE X 335     -36.362 356.1103260.358  1.00 28.78           C
ATOM   2563  C   ILE X 335     -40.918 354.1473259.928  1.00 28.78           C
ATOM   2564  O   ILE X 335     -41.637 353.8523260.878  1.00 28.78           O
ATOM   2565  N   LYS X 336     -41.397 354.7453258.826  1.00 28.32           N
ATOM   2566  CA  LYS X 336     -42.772 355.1453258.737  1.00 28.32           C
ATOM   2567  CB  LYS X 336     -43.100 355.8473257.405  1.00 28.32           C
ATOM   2568  CG  LYS X 336     -42.339 357.1453257.180  1.00 28.32           C
ATOM   2569  CD  LYS X 336     -42.402 357.6343255.729  1.00 28.32           C
ATOM   2570  CE  LYS X 336     -41.642 358.9393255.473  1.00 28.32           C
ATOM   2571  NZ  LYS X 336     -41.612 359.2263254.023  1.00 28.32           N
ATOM   2572  C   LYS X 336     -43.644 353.9323258.806  1.00 28.32           C
ATOM   2573  O   LYS X 336     -44.646 353.9093259.522  1.00 28.32           O
ATOM   2574  N   ILE X 337     -43.266 352.8743258.069  1.00 83.03           N
ATOM   2575  CA  ILE X 337     -44.059 351.6793257.992  1.00 83.03           C
ATOM   2576  CB  ILE X 337     -43.546 350.6783256.993  1.00 83.03           C
ATOM   2577  CG1 ILE X 337     -44.593 349.5773256.756  1.00 83.03           C
ATOM   2578  CG2 ILE X 337     -42.189 350.1413257.469  1.00 83.03           C
ATOM   2579  CD1 ILE X 337     -44.274 348.6793255.561  1.00 83.03           C
ATOM   2580  C   ILE X 337     -44.136 351.0313259.343  1.00 83.03           C
ATOM   2581  O   ILE X 337     -45.179 350.5213259.733  1.00 83.03           O
ATOM   2582  N   MET X 338     -43.019 351.0433260.091  1.00106.32           N
ATOM   2583  CA  MET X 338     -42.998 350.3923261.375  1.00106.32           C
ATOM   2584  CB  MET X 338     -41.648 350.5603262.095  1.00106.32           C
ATOM   2585  CG  MET X 338     -41.562 349.8453263.437  1.00106.32           C
ATOM   2586  SD  MET X 338     -40.004 350.1093264.338  1.00106.32           S
ATOM   2587  CE  MET X 338     -38.955 349.2273263.147  1.00106.32           C
ATOM   2588  C   MET X 338     -44.037 351.0263262.241  1.00106.32           C
ATOM   2589  O   MET X 338     -44.786 350.3373262.923  1.00106.32           O
ATOM   2590  N   GLN X 339     -44.125 352.3663262.218  1.00106.50           N
ATOM   2591  CA  GLN X 339     -45.056 353.0603263.058  1.00106.50           C
ATOM   2592  CB  GLN X 339     -44.956 354.5823262.913  1.00106.50           C
ATOM   2593  CG  GLN X 339     -45.753 355.3593263.962  1.00106.50           C
ATOM   2594  CD  GLN X 339     -44.932 355.3493265.245  1.00106.50           C
ATOM   2595  OE1 GLN X 339     -45.420 355.6923266.317  1.00106.50           O
ATOM   2596  NE2 GLN X 339     -43.636 354.9503265.125  1.00106.50           N
ATOM   2597  C   GLN X 339     -46.442 352.6663262.655  1.00106.50           C
ATOM   2598  O   GLN X 339     -47.301 352.4083263.502  1.00106.50           O
ATOM   2599  N   GLU X 340     -46.688 352.5933261.337  1.00 29.97           N
ATOM   2600  CA  GLU X 340     -47.988 352.2953260.808  1.00 29.97           C
ATOM   2601  CB  GLU X 340     -48.015 352.3243259.271  1.00 29.97           C
ATOM   2602  CG  GLU X 340     -49.391 352.0063258.677  1.00 29.97           C
ATOM   2603  CD  GLU X 340     -49.255 352.0283257.162  1.00 29.97           C
ATOM   2604  OE1 GLU X 340     -48.335 351.3383256.644  1.00 29.97           O
ATOM   2605  OE2 GLU X 340     -50.062 352.7423256.504  1.00 29.97           O
ATOM   2606  C   GLU X 340     -48.395 350.9163261.228  1.00 29.97           C
ATOM   2607  O   GLU X 340     -49.546 350.6853261.601  1.00 29.97           O
ATOM   2608  N   GLU X 341     -47.448 349.9683261.187  1.00 35.39           N
ATOM   2609  CA  GLU X 341     -47.745 348.5983261.489  1.00 35.39           C
ATOM   2610  CB  GLU X 341     -46.516 347.6863261.349  1.00 35.39           C
ATOM   2611  CG  GLU X 341     -46.025 347.5523259.907  1.00 35.39           C
ATOM   2612  CD  GLU X 341     -44.714 346.7753259.925  1.00 35.39           C
ATOM   2613  OE1 GLU X 341     -44.172 346.5593261.039  1.00 35.39           O
ATOM   2614  OE2 GLU X 341     -44.232 346.3963258.824  1.00 35.39           O
ATOM   2615  C   GLU X 341     -48.229 348.4933262.899  1.00 35.39           C
ATOM   2616  O   GLU X 341     -49.196 347.7943263.168  1.00 35.39           O
ATOM   2617  N   PHE X 342     -47.577 349.2293263.825  1.00 40.90           N
ATOM   2618  CA  PHE X 342     -47.953 349.1603265.213  1.00 40.90           C
ATOM   2619  CB  PHE X 342     -47.104 350.0523266.135  1.00 40.90           C
ATOM   2620  CG  PHE X 342     -45.805 349.3693266.401  1.00 40.90           C
ATOM   2621  CD1 PHE X 342     -44.757 349.4443265.516  1.00 40.90           C
ATOM   2622  CD2 PHE X 342     -45.642 348.6453267.562  1.00 40.90           C
ATOM   2623  CE1 PHE X 342     -43.568 348.8073265.782  1.00 40.90           C
ATOM   2624  CE2 PHE X 342     -44.459 348.0013267.835  1.00 40.90           C
ATOM   2625  CZ  PHE X 342     -43.415 348.0853266.942  1.00 40.90           C
ATOM   2626  C   PHE X 342     -49.372 349.5953265.355  1.00 40.90           C
ATOM   2627  O   PHE X 342     -50.146 348.9863266.080  1.00 40.90           O
ATOM   2628  N   LYS X 343     -49.753 350.6783264.651  1.00122.65           N
ATOM   2629  CA  LYS X 343     -51.096 351.1713264.741  1.00122.65           C
ATOM   2630  CB  LYS X 343     -51.336 352.3703263.807  1.00122.65           C
ATOM   2631  CG  LYS X 343     -52.755 352.9313263.872  1.00122.65           C
ATOM   2632  CD  LYS X 343     -52.966 354.1473262.966  1.00122.65           C
ATOM   2633  CE  LYS X 343     -51.847 355.1903263.060  1.00122.65           C
ATOM   2634  NZ  LYS X 343     -51.887 355.8633264.377  1.00122.65           N
ATOM   2635  C   LYS X 343     -52.011 350.0853264.274  1.00122.65           C
ATOM   2636  O   LYS X 343     -53.050 349.8323264.879  1.00122.65           O
ATOM   2637  N   ALA X 344     -51.625 349.4213263.173  1.00 34.96           N
ATOM   2638  CA  ALA X 344     -52.412 348.3833262.579  1.00 34.96           C
ATOM   2639  CB  ALA X 344     -51.774 347.8093261.303  1.00 34.96           C
ATOM   2640  C   ALA X 344     -52.558 347.2523263.544  1.00 34.96           C
ATOM   2641  O   ALA X 344     -53.630 346.6493263.637  1.00 34.96           O
ATOM   2642  N   PHE X 345     -51.491 346.9203264.294  1.00136.89           N
ATOM   2643  CA  PHE X 345     -51.590 345.7913265.176  1.00136.89           C
ATOM   2644  CB  PHE X 345     -50.353 345.5653266.062  1.00136.89           C
ATOM   2645  CG  PHE X 345     -49.219 345.2473265.169  1.00136.89           C
ATOM   2646  CD1 PHE X 345     -49.211 344.0603264.477  1.00136.89           C
ATOM   2647  CD2 PHE X 345     -48.159 346.1143265.059  1.00136.89           C
ATOM   2648  CE1 PHE X 345     -48.164 343.7653263.644  1.00136.89           C
ATOM   2649  CE2 PHE X 345     -47.108 345.8193264.228  1.00136.89           C
ATOM   2650  CZ  PHE X 345     -47.119 344.6423263.522  1.00136.89           C
ATOM   2651  C   PHE X 345     -52.686 346.0433266.151  1.00136.89           C
ATOM   2652  O   PHE X 345     -53.561 345.2083266.345  1.00136.89           O
ATOM   2653  N   THR X 346     -52.670 347.2343266.772  1.00 95.02           N
ATOM   2654  CA  THR X 346     -53.630 347.4853267.805  1.00 95.02           C
ATOM   2655  CB  THR X 346     -53.413 348.8013268.503  1.00 95.02           C
ATOM   2656  OG1 THR X 346     -54.239 348.8823269.653  1.00 95.02           O
ATOM   2657  CG2 THR X 346     -53.716 349.9583267.539  1.00 95.02           C
ATOM   2658  C   THR X 346     -55.010 347.4653267.223  1.00 95.02           C
ATOM   2659  O   THR X 346     -55.924 346.8863267.809  1.00 95.02           O
ATOM   2660  N   SER X 347     -55.192 348.0813266.043  1.00 73.92           N
ATOM   2661  CA  SER X 347     -56.501 348.1583265.466  1.00 73.92           C
ATOM   2662  CB  SER X 347     -56.524 348.9943264.175  1.00 73.92           C
ATOM   2663  OG  SER X 347     -56.173 350.3413264.462  1.00 73.92           O
ATOM   2664  C   SER X 347     -57.009 346.7973265.121  1.00 73.92           C
ATOM   2665  O   SER X 347     -58.145 346.4483265.450  1.00 73.92           O
ATOM   2666  N   LYS X 348     -56.172 345.9733264.469  1.00 60.22           N
ATOM   2667  CA  LYS X 348     -56.581 344.6803264.000  1.00 60.22           C
ATOM   2668  CB  LYS X 348     -55.486 343.9703263.201  1.00 60.22           C
ATOM   2669  CG  LYS X 348     -55.204 344.5753261.828  1.00 60.22           C
ATOM   2670  CD  LYS X 348     -54.004 343.9383261.124  1.00 60.22           C
ATOM   2671  CE  LYS X 348     -53.766 344.4483259.697  1.00 60.22           C
ATOM   2672  NZ  LYS X 348     -52.870 345.6233259.729  1.00 60.22           N
ATOM   2673  C   LYS X 348     -56.947 343.8043265.150  1.00 60.22           C
ATOM   2674  O   LYS X 348     -57.916 343.0503265.076  1.00 60.22           O
ATOM   2675  N   GLU X 349     -56.179 343.8723266.251  1.00 37.77           N
ATOM   2676  CA  GLU X 349     -56.438 343.0313267.381  1.00 37.77           C
ATOM   2677  CB  GLU X 349     -55.361 343.2053268.470  1.00 37.77           C
ATOM   2678  CG  GLU X 349     -53.979 342.7553267.980  1.00 37.77           C
ATOM   2679  CD  GLU X 349     -52.938 343.0563269.050  1.00 37.77           C
ATOM   2680  OE1 GLU X 349     -53.311 343.1113270.248  1.00 37.77           O
ATOM   2681  OE2 GLU X 349     -51.747 343.2363268.673  1.00 37.77           O
ATOM   2682  C   GLU X 349     -57.777 343.3943267.934  1.00 37.77           C
ATOM   2683  O   GLU X 349     -58.564 342.5193268.313  1.00 37.77           O
ATOM   2684  N   LYS X 350     -58.085 344.6953267.994  1.00 57.23           N
ATOM   2685  CA  LYS X 350     -59.345 345.1353268.517  1.00 57.23           C
ATOM   2686  CB  LYS X 350     -59.432 346.6613268.609  1.00 57.23           C
ATOM   2687  CG  LYS X 350     -58.361 347.2423269.533  1.00 57.23           C
ATOM   2688  CD  LYS X 350     -58.176 348.7543269.422  1.00 57.23           C
ATOM   2689  CE  LYS X 350     -56.949 349.2603270.184  1.00 57.23           C
ATOM   2690  NZ  LYS X 350     -56.995 348.7923271.586  1.00 57.23           N
ATOM   2691  C   LYS X 350     -60.437 344.6523267.612  1.00 57.23           C
ATOM   2692  O   LYS X 350     -61.481 344.1793268.077  1.00 57.23           O
ATOM   2693  N   GLU X 351     -60.211 344.7413266.287  1.00 62.80           N
ATOM   2694  CA  GLU X 351     -61.182 344.3363265.308  1.00 62.80           C
ATOM   2695  CB  GLU X 351     -60.705 344.5893263.868  1.00 62.80           C
ATOM   2696  CG  GLU X 351     -60.667 346.0713263.483  1.00 62.80           C
ATOM   2697  CD  GLU X 351     -62.096 346.5003263.185  1.00 62.80           C
ATOM   2698  OE1 GLU X 351     -62.791 345.7623262.438  1.00 62.80           O
ATOM   2699  OE2 GLU X 351     -62.514 347.5753263.699  1.00 62.80           O
ATOM   2700  C   GLU X 351     -61.411 342.8713265.440  1.00 62.80           C
ATOM   2701  O   GLU X 351     -62.542 342.3983265.317  1.00 62.80           O
ATOM   2702  N   ILE X 352     -60.333 342.1153265.699  1.00 27.84           N
ATOM   2703  CA  ILE X 352     -60.456 340.6903265.794  1.00 27.84           C
ATOM   2704  CB  ILE X 352     -59.144 340.0243266.079  1.00 27.84           C
ATOM   2705  CG1 ILE X 352     -58.144 340.3043264.950  1.00 27.84           C
ATOM   2706  CG2 ILE X 352     -59.419 338.5263266.306  1.00 27.84           C
ATOM   2707  CD1 ILE X 352     -56.706 339.9193265.297  1.00 27.84           C
ATOM   2708  C   ILE X 352     -61.375 340.3753266.931  1.00 27.84           C
ATOM   2709  O   ILE X 352     -62.278 339.5593266.798  1.00 27.84           O
ATOM   2710  N   LYS X 353     -61.173 341.0493268.078  1.00 60.69           N
ATOM   2711  CA  LYS X 353     -61.977 340.7803269.237  1.00 60.69           C
ATOM   2712  CB  LYS X 353     -61.586 341.6233270.465  1.00 60.69           C
ATOM   2713  CG  LYS X 353     -60.260 341.2383271.111  1.00 60.69           C
ATOM   2714  CD  LYS X 353     -59.778 342.2733272.132  1.00 60.69           C
ATOM   2715  CE  LYS X 353     -58.539 341.8343272.917  1.00 60.69           C
ATOM   2716  NZ  LYS X 353     -58.044 342.9633273.739  1.00 60.69           N
ATOM   2717  C   LYS X 353     -63.399 341.1363268.938  1.00 60.69           C
ATOM   2718  O   LYS X 353     -64.312 340.3853269.300  1.00 60.69           O
ATOM   2719  N   LYS X 354     -63.622 342.2783268.266  1.00134.24           N
ATOM   2720  CA  LYS X 354     -64.957 342.7483268.021  1.00134.24           C
ATOM   2721  CB  LYS X 354     -64.977 344.0593267.214  1.00134.24           C
ATOM   2722  CG  LYS X 354     -64.331 345.2463267.923  1.00134.24           C
ATOM   2723  CD  LYS X 354     -65.051 345.6833269.199  1.00134.24           C
ATOM   2724  CE  LYS X 354     -64.392 346.8813269.891  1.00134.24           C
ATOM   2725  NZ  LYS X 354     -64.554 348.0983269.067  1.00134.24           N
ATOM   2726  C   LYS X 354     -65.695 341.7443267.198  1.00134.24           C
ATOM   2727  O   LYS X 354     -66.812 341.3553267.529  1.00134.24           O
ATOM   2728  N   ILE X 355     -65.073 341.2953266.091  1.00130.87           N
ATOM   2729  CA  ILE X 355     -65.711 340.3943265.173  1.00130.87           C
ATOM   2730  CB  ILE X 355     -64.893 340.1923263.916  1.00130.87           C
ATOM   2731  CG1 ILE X 355     -65.731 339.5543262.790  1.00130.87           C
ATOM   2732  CG2 ILE X 355     -63.626 339.3953264.282  1.00130.87           C
ATOM   2733  CD1 ILE X 355     -66.204 338.1293263.055  1.00130.87           C
ATOM   2734  C   ILE X 355     -65.962 339.0833265.828  1.00130.87           C
ATOM   2735  O   ILE X 355     -67.028 338.4943265.651  1.00130.87           O
ATOM   2736  N   LYS X 356     -64.986 338.5703266.604  1.00 92.54           N
ATOM   2737  CA  LYS X 356     -65.116 337.2863267.203  1.00 92.54           C
ATOM   2738  CB  LYS X 356     -63.864 336.8683267.992  1.00 92.54           C
ATOM   2739  CG  LYS X 356     -63.780 335.3613268.262  1.00 92.54           C
ATOM   2740  CD  LYS X 356     -63.544 334.5453266.989  1.00 92.54           C
ATOM   2741  CE  LYS X 356     -63.282 333.0583267.253  1.00 92.54           C
ATOM   2742  NZ  LYS X 356     -61.940 332.8783267.852  1.00 92.54           N
ATOM   2743  C   LYS X 356     -66.266 337.3133268.155  1.00 92.54           C
ATOM   2744  O   LYS X 356     -67.086 336.3893268.184  1.00 92.54           O
ATOM   2745  N   GLU X 357     -66.365 338.3933268.949  1.00 57.40           N
ATOM   2746  CA  GLU X 357     -67.411 338.4943269.928  1.00 57.40           C
ATOM   2747  CB  GLU X 357     -67.313 339.7813270.771  1.00 57.40           C
ATOM   2748  CG  GLU X 357     -68.352 339.8573271.890  1.00 57.40           C
ATOM   2749  CD  GLU X 357     -68.159 341.1683272.634  1.00 57.40           C
ATOM   2750  OE1 GLU X 357     -67.444 342.0543272.092  1.00 57.40           O
ATOM   2751  OE2 GLU X 357     -68.727 341.3043273.753  1.00 57.40           O
ATOM   2752  C   GLU X 357     -68.717 338.5333269.210  1.00 57.40           C
ATOM   2753  O   GLU X 357     -69.691 337.9243269.629  1.00 57.40           O
ATOM   2754  N   GLY X 358     -68.756 339.2683268.079  1.00 18.16           N
ATOM   2755  CA  GLY X 358     -69.980 339.4053267.351  1.00 18.16           C
ATOM   2756  C   GLY X 358     -70.435 338.0663266.876  1.00 18.16           C
ATOM   2757  O   GLY X 358     -71.618 337.7493266.935  1.00 18.16           O
ATOM   2758  N   LEU X 359     -69.503 337.2263266.392  1.00 86.03           N
ATOM   2759  CA  LEU X 359     -69.896 335.9603265.844  1.00 86.03           C
ATOM   2760  CB  LEU X 359     -68.704 335.1883265.240  1.00 86.03           C
ATOM   2761  CG  LEU X 359     -69.065 333.9803264.343  1.00 86.03           C
ATOM   2762  CD1 LEU X 359     -67.795 333.3013263.809  1.00 86.03           C
ATOM   2763  CD2 LEU X 359     -70.022 332.9863265.026  1.00 86.03           C
ATOM   2764  C   LEU X 359     -70.479 335.1553266.954  1.00 86.03           C
ATOM   2765  O   LEU X 359     -71.508 334.5023266.789  1.00 86.03           O
ATOM   2766  N   ASN X 360     -69.837 335.1963268.133  1.00 65.43           N
ATOM   2767  CA  ASN X 360     -70.302 334.4103269.237  1.00 65.43           C
ATOM   2768  CB  ASN X 360     -69.389 334.5103270.476  1.00 65.43           C
ATOM   2769  CG  ASN X 360     -69.782 333.3963271.439  1.00 65.43           C
ATOM   2770  OD1 ASN X 360     -70.019 333.6343272.621  1.00 65.43           O
ATOM   2771  ND2 ASN X 360     -69.848 332.1453270.917  1.00 65.43           N
ATOM   2772  C   ASN X 360     -71.661 334.8933269.627  1.00 65.43           C
ATOM   2773  O   ASN X 360     -72.561 334.0873269.889  1.00 65.43           O
ATOM   2774  N   GLY X 361     -71.854 336.2223269.675  1.00 19.73           N
ATOM   2775  CA  GLY X 361     -73.106 336.7913270.094  1.00 19.73           C
ATOM   2776  C   GLY X 361     -74.194 336.4213269.134  1.00 19.73           C
ATOM   2777  O   GLY X 361     -75.288 336.0553269.544  1.00 19.73           O
ATOM   2778  N   LEU X 362     -73.917 336.5223267.817  1.00 87.80           N
ATOM   2779  CA  LEU X 362     -74.915 336.2143266.831  1.00 87.80           C
ATOM   2780  CB  LEU X 362     -74.455 336.4673265.377  1.00 87.80           C
ATOM   2781  CG  LEU X 362     -74.575 337.9233264.894  1.00 87.80           C
ATOM   2782  CD1 LEU X 362     -76.051 338.3173264.727  1.00 87.80           C
ATOM   2783  CD2 LEU X 362     -73.814 338.9103265.785  1.00 87.80           C
ATOM   2784  C   LEU X 362     -75.298 334.7823266.933  1.00 87.80           C
ATOM   2785  O   LEU X 362     -76.473 334.4403266.814  1.00 87.80           O
ATOM   2786  N   GLN X 363     -74.315 333.8963267.175  1.00 45.84           N
ATOM   2787  CA  GLN X 363     -74.600 332.4883267.225  1.00 45.84           C
ATOM   2788  CB  GLN X 363     -73.365 331.6453267.572  1.00 45.84           C
ATOM   2789  CG  GLN X 363     -72.225 331.7153266.554  1.00 45.84           C
ATOM   2790  CD  GLN X 363     -71.113 330.8183267.084  1.00 45.84           C
ATOM   2791  OE1 GLN X 363     -69.942 331.1983267.096  1.00 45.84           O
ATOM   2792  NE2 GLN X 363     -71.487 329.5943267.538  1.00 45.84           N
ATOM   2793  C   GLN X 363     -75.573 332.2353268.334  1.00 45.84           C
ATOM   2794  O   GLN X 363     -76.534 331.4883268.165  1.00 45.84           O
ATOM   2795  N   GLU X 364     -75.344 332.8643269.503  1.00 64.49           N
ATOM   2796  CA  GLU X 364     -76.191 332.6193270.635  1.00 64.49           C
ATOM   2797  CB  GLU X 364     -75.707 333.3103271.920  1.00 64.49           C
ATOM   2798  CG  GLU X 364     -76.590 332.9843273.125  1.00 64.49           C
ATOM   2799  CD  GLU X 364     -76.034 333.6993274.346  1.00 64.49           C
ATOM   2800  OE1 GLU X 364     -74.943 334.3183274.222  1.00 64.49           O
ATOM   2801  OE2 GLU X 364     -76.697 333.6543275.411  1.00 64.49           O
ATOM   2802  C   GLU X 364     -77.566 333.1283270.344  1.00 64.49           C
ATOM   2803  O   GLU X 364     -78.554 332.4843270.687  1.00 64.49           O
ATOM   2804  N   GLU X 365     -77.660 334.3043269.688  1.00 24.29           N
ATOM   2805  CA  GLU X 365     -78.944 334.8803269.423  1.00 24.29           C
ATOM   2806  CB  GLU X 365     -78.850 336.2323268.701  1.00 24.29           C
ATOM   2807  CG  GLU X 365     -78.236 337.3413269.561  1.00 24.29           C
ATOM   2808  CD  GLU X 365     -78.199 338.6133268.739  1.00 24.29           C
ATOM   2809  OE1 GLU X 365     -78.788 338.6133267.626  1.00 24.29           O
ATOM   2810  OE2 GLU X 365     -77.573 339.6053269.208  1.00 24.29           O
ATOM   2811  C   GLU X 365     -79.715 333.9373268.546  1.00 24.29           C
ATOM   2812  O   GLU X 365     -80.904 333.7103268.758  1.00 24.29           O
ATOM   2813  N   SER X 366     -79.043 333.3763267.524  1.00 26.40           N
ATOM   2814  CA  SER X 366     -79.716 332.4863266.625  1.00 26.40           C
ATOM   2815  CB  SER X 366     -78.843 332.0553265.435  1.00 26.40           C
ATOM   2816  OG  SER X 366     -77.741 331.2853265.890  1.00 26.40           O
ATOM   2817  C   SER X 366     -80.122 331.2413267.365  1.00 26.40           C
ATOM   2818  O   SER X 366     -81.193 330.6953267.130  1.00 26.40           O
ATOM   2819  N   LYS X 367     -79.261 330.7843268.288  1.00101.68           N
ATOM   2820  CA  LYS X 367     -79.514 329.5763269.014  1.00101.68           C
ATOM   2821  CB  LYS X 367     -78.385 329.2533270.006  1.00101.68           C
ATOM   2822  CG  LYS X 367     -78.603 327.9673270.805  1.00101.68           C
ATOM   2823  CD  LYS X 367     -77.351 327.5383271.570  1.00101.68           C
ATOM   2824  CE  LYS X 367     -76.950 328.5203272.667  1.00101.68           C
ATOM   2825  NZ  LYS X 367     -75.591 328.2123273.159  1.00101.68           N
ATOM   2826  C   LYS X 367     -80.771 329.7323269.807  1.00101.68           C
ATOM   2827  O   LYS X 367     -81.610 328.8393269.842  1.00101.68           O
ATOM   2828  N   LYS X 368     -80.935 330.8923270.463  1.00 80.44           N
ATOM   2829  CA  LYS X 368     -82.090 331.1093271.286  1.00 80.44           C
ATOM   2830  CB  LYS X 368     -82.033 332.4543272.031  1.00 80.44           C
ATOM   2831  CG  LYS X 368     -80.777 332.5953272.894  1.00 80.44           C
ATOM   2832  CD  LYS X 368     -80.594 331.4693273.913  1.00 80.44           C
ATOM   2833  CE  LYS X 368     -79.244 331.5073274.631  1.00 80.44           C
ATOM   2834  NZ  LYS X 368     -79.137 330.3833275.584  1.00 80.44           N
ATOM   2835  C   LYS X 368     -83.303 331.1103270.410  1.00 80.44           C
ATOM   2836  O   LYS X 368     -84.341 330.5573270.761  1.00 80.44           O
ATOM   2837  N   ASP X 369     -83.208 331.7433269.227  1.00 61.52           N
ATOM   2838  CA  ASP X 369     -84.349 331.7983268.364  1.00 61.52           C
ATOM   2839  CB  ASP X 369     -84.103 332.6453267.101  1.00 61.52           C
ATOM   2840  CG  ASP X 369     -85.467 333.0703266.583  1.00 61.52           C
ATOM   2841  OD1 ASP X 369     -86.444 332.9683267.366  1.00 61.52           O
ATOM   2842  OD2 ASP X 369     -85.543 333.5283265.408  1.00 61.52           O
ATOM   2843  C   ASP X 369     -84.658 330.3993267.928  1.00 61.52           C
ATOM   2844  O   ASP X 369     -85.820 329.9843267.881  1.00 61.52           O
ATOM   2845  N   ALA X 370     -83.603 329.6143267.631  1.00 28.72           N
ATOM   2846  CA  ALA X 370     -83.754 328.2723267.152  1.00 28.72           C
ATOM   2847  CB  ALA X 370     -82.408 327.6033266.829  1.00 28.72           C
ATOM   2848  C   ALA X 370     -84.429 327.4393268.199  1.00 28.72           C
ATOM   2849  O   ALA X 370     -85.296 326.6243267.884  1.00 28.72           O
ATOM   2850  N   GLU X 371     -84.049 327.6223269.475  1.00 72.08           N
ATOM   2851  CA  GLU X 371     -84.636 326.8153270.507  1.00 72.08           C
ATOM   2852  CB  GLU X 371     -83.973 327.0073271.888  1.00 72.08           C
ATOM   2853  CG  GLU X 371     -84.074 328.4263272.452  1.00 72.08           C
ATOM   2854  CD  GLU X 371     -83.363 328.4483273.799  1.00 72.08           C
ATOM   2855  OE1 GLU X 371     -83.328 327.3803274.471  1.00 72.08           O
ATOM   2856  OE2 GLU X 371     -82.850 329.5323274.174  1.00 72.08           O
ATOM   2857  C   GLU X 371     -86.093 327.1383270.608  1.00 72.08           C
ATOM   2858  O   GLU X 371     -86.918 326.2523270.803  1.00 72.08           O
ATOM   2859  N   ALA X 372     -86.453 328.4343270.458  1.00 22.34           N
ATOM   2860  CA  ALA X 372     -87.833 328.8263270.561  1.00 22.34           C
ATOM   2861  CB  ALA X 372     -88.028 330.3433270.405  1.00 22.34           C
ATOM   2862  C   ALA X 372     -88.610 328.1533269.472  1.00 22.34           C
ATOM   2863  O   ALA X 372     -89.713 327.6693269.691  1.00 22.34           O
ATOM   2864  N   LEU X 373     -88.041 328.1173268.252  1.00 46.19           N
ATOM   2865  CA  LEU X 373     -88.715 327.4963267.148  1.00 46.19           C
ATOM   2866  CB  LEU X 373     -88.007 327.6523265.796  1.00 46.19           C
ATOM   2867  CG  LEU X 373     -88.207 329.0423265.175  1.00 46.19           C
ATOM   2868  CD1 LEU X 373     -87.484 329.1723263.824  1.00 46.19           C
ATOM   2869  CD2 LEU X 373     -89.703 329.3783265.065  1.00 46.19           C
ATOM   2870  C   LEU X 373     -88.860 326.0373267.413  1.00 46.19           C
ATOM   2871  O   LEU X 373     -89.875 325.4373267.064  1.00 46.19           O
ATOM   2872  N   ALA X 374     -87.846 325.4133268.040  1.00 25.14           N
ATOM   2873  CA  ALA X 374     -87.903 324.0073268.276  1.00 25.14           C
ATOM   2874  CB  ALA X 374     -86.657 323.4663269.004  1.00 25.14           C
ATOM   2875  C   ALA X 374     -89.087 323.7203269.144  1.00 25.14           C
ATOM   2876  O   ALA X 374     -89.816 322.7543268.914  1.00 25.14           O
ATOM   2877  N   SER X 375     -89.315 324.5643270.170  1.00 69.52           N
ATOM   2878  CA  SER X 375     -90.413 324.3393271.069  1.00 69.52           C
ATOM   2879  CB  SER X 375     -90.464 325.3693272.211  1.00 69.52           C
ATOM   2880  OG  SER X 375     -89.309 325.2523273.028  1.00 69.52           O
ATOM   2881  C   SER X 375     -91.695 324.4643270.306  1.00 69.52           C
ATOM   2882  O   SER X 375     -92.591 323.6293270.439  1.00 69.52           O
ATOM   2883  N   ALA X 376     -91.822 325.5043269.472  1.00 24.36           N
ATOM   2884  CA  ALA X 376     -93.040 325.7073268.740  1.00 24.36           C
ATOM   2885  CB  ALA X 376     -93.016 326.9733267.870  1.00 24.36           C
ATOM   2886  C   ALA X 376     -93.248 324.5383267.832  1.00 24.36           C
ATOM   2887  O   ALA X 376     -94.368 324.0473267.679  1.00 24.36           O
ATOM   2888  N   GLN X 377     -92.158 324.0643267.204  1.00122.09           N
ATOM   2889  CA  GLN X 377     -92.219 322.9773266.271  1.00122.09           C
ATOM   2890  CB  GLN X 377     -90.855 322.6403265.646  1.00122.09           C
ATOM   2891  CG  GLN X 377     -90.413 323.6203264.567  1.00122.09           C
ATOM   2892  CD  GLN X 377     -91.215 323.2923263.315  1.00122.09           C
ATOM   2893  OE1 GLN X 377     -91.124 323.9883262.304  1.00122.09           O
ATOM   2894  NE2 GLN X 377     -92.025 322.2003263.388  1.00122.09           N
ATOM   2895  C   GLN X 377     -92.695 321.7293266.961  1.00122.09           C
ATOM   2896  O   GLN X 377     -93.477 320.9813266.391  1.00122.09           O
ATOM   2897  N   GLN X 378     -92.232 321.4833268.197  1.00 81.64           N
ATOM   2898  CA  GLN X 378     -92.610 320.2603268.839  1.00 81.64           C
ATOM   2899  CB  GLN X 378     -91.943 320.0433270.213  1.00 81.64           C
ATOM   2900  CG  GLN X 378     -92.382 321.0343271.289  1.00 81.64           C
ATOM   2901  CD  GLN X 378     -91.623 320.7173272.569  1.00 81.64           C
ATOM   2902  OE1 GLN X 378     -91.601 319.5833273.030  1.00 81.64           O
ATOM   2903  NE2 GLN X 378     -90.972 321.7603273.155  1.00 81.64           N
ATOM   2904  C   GLN X 378     -94.093 320.2573269.034  1.00 81.64           C
ATOM   2905  O   GLN X 378     -94.753 319.2353268.830  1.00 81.64           O
ATOM   2906  N   HIS X 379     -94.661 321.4123269.425  1.00 52.87           N
ATOM   2907  CA  HIS X 379     -96.077 321.4913269.642  1.00 52.87           C
ATOM   2908  ND1 HIS X 379     -96.251 322.5513272.689  1.00 52.87           N
ATOM   2909  CG  HIS X 379     -95.915 323.1803271.511  1.00 52.87           C
ATOM   2910  CB  HIS X 379     -96.528 322.8573270.181  1.00 52.87           C
ATOM   2911  NE2 HIS X 379     -94.682 324.0513273.189  1.00 52.87           N
ATOM   2912  CD2 HIS X 379     -94.957 324.0873271.835  1.00 52.87           C
ATOM   2913  CE1 HIS X 379     -95.482 323.1113273.660  1.00 52.87           C
ATOM   2914  C   HIS X 379     -96.759 321.2483268.335  1.00 52.87           C
ATOM   2915  O   HIS X 379     -97.777 320.5563268.262  1.00 52.87           O
ATOM   2916  N   PHE X 380     -96.186 321.8143267.250  1.00101.04           N
ATOM   2917  CA  PHE X 380     -96.714 321.6973265.924  1.00101.04           C
ATOM   2918  CB  PHE X 380     -95.792 322.4053264.903  1.00101.04           C
ATOM   2919  CG  PHE X 380     -96.175 322.0553263.500  1.00101.04           C
ATOM   2920  CD1 PHE X 380     -95.668 320.9193262.898  1.00101.04           C
ATOM   2921  CD2 PHE X 380     -97.023 322.8543262.776  1.00101.04           C
ATOM   2922  CE1 PHE X 380     -96.008 320.5883261.610  1.00101.04           C
ATOM   2923  CE2 PHE X 380     -97.370 322.5253261.487  1.00101.04           C
ATOM   2924  CZ  PHE X 380     -96.868 321.3893260.902  1.00101.04           C
ATOM   2925  C   PHE X 380     -96.770 320.2563265.542  1.00101.04           C
ATOM   2926  O   PHE X 380     -97.785 319.7763265.035  1.00101.04           O
ATOM   2927  N   ASN X 381     -95.678 319.5153265.793  1.00 33.46           N
ATOM   2928  CA  ASN X 381     -95.577 318.1523265.366  1.00 33.46           C
ATOM   2929  CB  ASN X 381     -94.231 317.5163265.753  1.00 33.46           C
ATOM   2930  CG  ASN X 381     -93.122 318.2793265.027  1.00 33.46           C
ATOM   2931  OD1 ASN X 381     -93.368 318.9813264.050  1.00 33.46           O
ATOM   2932  ND2 ASN X 381     -91.865 318.1193265.523  1.00 33.46           N
ATOM   2933  C   ASN X 381     -96.658 317.3473266.024  1.00 33.46           C
ATOM   2934  O   ASN X 381     -97.316 316.5433265.372  1.00 33.46           O
ATOM   2935  N   ALA X 382     -96.875 317.5623267.333  1.00 20.15           N
ATOM   2936  CA  ALA X 382     -97.842 316.7853268.051  1.00 20.15           C
ATOM   2937  CB  ALA X 382     -97.912 317.1483269.542  1.00 20.15           C
ATOM   2938  C   ALA X 382     -99.197 317.0233267.466  1.00 20.15           C
ATOM   2939  O   ALA X 382     -99.975 316.0963267.282  1.00 20.15           O
ATOM   2940  N   VAL X 383     -99.496 318.3013267.136  1.00 25.02           N
ATOM   2941  CA  VAL X 383    -100.798 318.6543266.651  1.00 25.02           C
ATOM   2942  CB  VAL X 383    -100.913 320.1283266.364  1.00 25.02           C
ATOM   2943  CG1 VAL X 383    -102.309 320.4013265.778  1.00 25.02           C
ATOM   2944  CG2 VAL X 383    -100.617 320.8963267.663  1.00 25.02           C
ATOM   2945  C   VAL X 383    -101.062 317.9323265.370  1.00 25.02           C
ATOM   2946  O   VAL X 383    -102.160 317.4093265.166  1.00 25.02           O
ATOM   2947  N   SER X 384    -100.061 317.8653264.475  1.00 63.95           N
ATOM   2948  CA  SER X 384    -100.289 317.2513263.201  1.00 63.95           C
ATOM   2949  CB  SER X 384     -99.027 317.2133262.317  1.00 63.95           C
ATOM   2950  OG  SER X 384     -98.048 316.3623262.907  1.00 63.95           O
ATOM   2951  C   SER X 384    -100.728 315.8503263.421  1.00 63.95           C
ATOM   2952  O   SER X 384    -101.674 315.3763262.787  1.00 63.95           O
ATOM   2953  N   ALA X 385    -100.066 315.1423264.349  1.00 15.93           N
ATOM   2954  CA  ALA X 385    -100.437 313.7703264.580  1.00 15.93           C
ATOM   2955  CB  ALA X 385     -99.577 313.0973265.656  1.00 15.93           C
ATOM   2956  C   ALA X 385    -101.852 313.7573265.058  1.00 15.93           C
ATOM   2957  O   ALA X 385    -102.661 312.9583264.599  1.00 15.93           O
ATOM   2958  N   GLY X 386    -102.192 314.6843265.971  1.00  9.64           N
ATOM   2959  CA  GLY X 386    -103.529 314.7123266.485  1.00  9.64           C
ATOM   2960  C   GLY X 386    -104.456 315.0813265.342  1.00  9.64           C
ATOM   2961  O   GLY X 386    -104.407 316.2613264.898  1.00  9.64           O
TER    2962      GLY X 386
ATOM   2963  N   GLY X 395    -105.644 315.3573262.062  1.00  6.59           N
ATOM   2964  CA  GLY X 395    -107.092 315.3823261.757  1.00  6.59           C
ATOM   2965  C   GLY X 395    -107.564 314.0073261.434  1.00  6.59           C
ATOM   2966  O   GLY X 395    -108.736 313.8013261.119  1.00  6.59           O
ATOM   2967  N   THR X 396    -106.647 313.0293261.495  1.00 84.12           N
ATOM   2968  CA  THR X 396    -107.013 311.6793261.194  1.00 84.12           C
ATOM   2969  CB  THR X 396    -105.859 310.7273261.273  1.00 84.12           C
ATOM   2970  OG1 THR X 396    -105.345 310.6843262.598  1.00 84.12           O
ATOM   2971  CG2 THR X 396    -104.767 311.1823260.291  1.00 84.12           C
ATOM   2972  C   THR X 396    -108.015 311.2493262.207  1.00 84.12           C
ATOM   2973  O   THR X 396    -109.029 310.6343261.873  1.00 84.12           O
ATOM   2974  N   SER X 397    -107.758 311.5783263.489  1.00 55.61           N
ATOM   2975  CA  SER X 397    -108.644 311.1783264.545  1.00 55.61           C
ATOM   2976  CB  SER X 397    -108.146 311.6053265.937  1.00 55.61           C
ATOM   2977  OG  SER X 397    -109.064 311.1723266.933  1.00 55.61           O
ATOM   2978  C   SER X 397    -109.961 311.8443264.325  1.00 55.61           C
ATOM   2979  O   SER X 397    -111.012 311.2253264.516  1.00 55.61           O
ATOM   2980  N   LEU X 398    -109.937 313.1233263.903  1.00 34.72           N
ATOM   2981  CA  LEU X 398    -111.149 313.8563263.719  1.00 34.72           C
ATOM   2982  CB  LEU X 398    -110.891 315.3173263.295  1.00 34.72           C
ATOM   2983  CG  LEU X 398    -110.229 316.1723264.396  1.00 34.72           C
ATOM   2984  CD1 LEU X 398    -109.991 317.6153263.922  1.00 34.72           C
ATOM   2985  CD2 LEU X 398    -111.043 316.1083265.704  1.00 34.72           C
ATOM   2986  C   LEU X 398    -111.962 313.2033262.648  1.00 34.72           C
ATOM   2987  O   LEU X 398    -113.168 313.0503262.791  1.00 34.72           O
ATOM   2988  N   ALA X 399    -111.311 312.7943261.546  1.00 19.28           N
ATOM   2989  CA  ALA X 399    -112.035 312.2163260.451  1.00 19.28           C
ATOM   2990  CB  ALA X 399    -111.137 311.8483259.261  1.00 19.28           C
ATOM   2991  C   ALA X 399    -112.695 310.9653260.922  1.00 19.28           C
ATOM   2992  O   ALA X 399    -113.852 310.6873260.595  1.00 19.28           O
ATOM   2993  N   ASP X 400    -111.981 310.1593261.736  1.00 67.20           N
ATOM   2994  CA  ASP X 400    -112.506 308.9223262.206  1.00 67.20           C
ATOM   2995  C   ASP X 400    -113.704 309.1983263.071  1.00 67.20           C
ATOM   2996  O   ASP X 400    -114.718 308.5113262.987  1.00 67.20           O
ATOM   2997  CB  ASP X 400    -111.483 308.1493263.045  1.00  0.00           C
ATOM   2998  CG  ASP X 400    -112.085 306.8043263.461  1.00  0.00           C
ATOM   2999  OD1 ASP X 400    -112.390 305.9963262.541  1.00  0.00           O
ATOM   3000  OD2 ASP X 400    -112.232 306.5973264.693  1.00  0.00           O
ATOM   3001  N   GLN X 401    -113.616 310.2433263.909  1.00 67.51           N
ATOM   3002  CA  GLN X 401    -114.690 310.5533264.803  1.00 67.51           C
ATOM   3003  CB  GLN X 401    -114.375 311.7273265.742  1.00 67.51           C
ATOM   3004  CG  GLN X 401    -115.490 311.9923266.754  1.00 67.51           C
ATOM   3005  CD  GLN X 401    -115.080 313.1653267.630  1.00 67.51           C
ATOM   3006  OE1 GLN X 401    -113.975 313.6863267.513  1.00 67.51           O
ATOM   3007  NE2 GLN X 401    -115.996 313.5773268.550  1.00 67.51           N
ATOM   3008  C   GLN X 401    -115.894 310.9073263.989  1.00 67.51           C
ATOM   3009  O   GLN X 401    -117.018 310.5923264.367  1.00 67.51           O
ATOM   3010  N   MET X 402    -115.686 311.5703262.845  1.00100.35           N
ATOM   3011  CA  MET X 402    -116.776 311.9713262.007  1.00100.35           C
ATOM   3012  CB  MET X 402    -116.310 312.7083260.734  1.00100.35           C
ATOM   3013  CG  MET X 402    -117.450 312.9813259.753  1.00100.35           C
ATOM   3014  SD  MET X 402    -116.910 313.5573258.110  1.00100.35           S
ATOM   3015  CE  MET X 402    -118.552 313.3823257.357  1.00100.35           C
ATOM   3016  C   MET X 402    -117.505 310.7613261.528  1.00100.35           C
ATOM   3017  O   MET X 402    -118.738 310.7413261.500  1.00100.35           O
ATOM   3018  N   MET X 403    -116.775 309.7023261.147  1.00 96.09           N
ATOM   3019  CA  MET X 403    -117.455 308.5553260.613  1.00 96.09           C
ATOM   3020  C   MET X 403    -118.344 307.9683261.664  1.00 96.09           C
ATOM   3021  O   MET X 403    -119.487 307.6073261.383  1.00 96.09           O
ATOM   3022  CB  MET X 403    -116.501 307.4403260.149  1.00  0.00           C
ATOM   3023  CG  MET X 403    -115.763 307.8883258.889  1.00  0.00           C
ATOM   3024  SD  MET X 403    -116.948 308.1993257.559  1.00  0.00           S
ATOM   3025  CE  MET X 403    -117.504 306.5403257.239  1.00  0.00           C
ATOM   3026  N   THR X 404    -117.841 307.8763262.910  1.00 98.08           N
ATOM   3027  CA  THR X 404    -118.584 307.2573263.965  1.00 98.08           C
ATOM   3028  CB  THR X 404    -117.804 307.1413265.244  1.00 98.08           C
ATOM   3029  OG1 THR X 404    -117.457 308.4263265.731  1.00 98.08           O
ATOM   3030  CG2 THR X 404    -116.533 306.3153264.975  1.00 98.08           C
ATOM   3031  C   THR X 404    -119.826 308.0453264.264  1.00 98.08           C
ATOM   3032  O   THR X 404    -120.903 307.4693264.413  1.00 98.08           O
ATOM   3033  N   CYS X 405    -119.721 309.3843264.340  1.00 70.49           N
ATOM   3034  CA  CYS X 405    -120.857 310.1843264.709  1.00 70.49           C
ATOM   3035  CB  CYS X 405    -120.541 311.6823264.857  1.00 70.49           C
ATOM   3036  SG  CYS X 405    -120.152 312.4863263.277  1.00 70.49           S
ATOM   3037  C   CYS X 405    -121.923 310.0453263.670  1.00 70.49           C
ATOM   3038  O   CYS X 405    -123.111 309.9903263.992  1.00 70.49           O
ATOM   3039  N   LYS X 406    -121.526 309.9853262.388  1.00 77.58           N
ATOM   3040  CA  LYS X 406    -122.467 309.9053261.310  1.00 77.58           C
ATOM   3041  CB  LYS X 406    -121.780 309.8703259.936  1.00 77.58           C
ATOM   3042  CG  LYS X 406    -122.748 309.9043258.746  1.00 77.58           C
ATOM   3043  CD  LYS X 406    -122.058 310.1923257.413  1.00 77.58           C
ATOM   3044  CE  LYS X 406    -121.402 311.5713257.357  1.00 77.58           C
ATOM   3045  NZ  LYS X 406    -122.430 312.6303257.499  1.00 77.58           N
ATOM   3046  C   LYS X 406    -123.246 308.6283261.448  1.00 77.58           C
ATOM   3047  O   LYS X 406    -124.459 308.6053261.245  1.00 77.58           O
ATOM   3048  N   ASN X 407    -122.565 307.5283261.796  1.00 22.64           N
ATOM   3049  CA  ASN X 407    -123.250 306.2773261.908  1.00 22.64           C
ATOM   3050  CB  ASN X 407    -122.304 305.1153262.245  1.00 22.64           C
ATOM   3051  CG  ASN X 407    -121.377 304.8923261.065  1.00 22.64           C
ATOM   3052  OD1 ASN X 407    -121.775 305.0553259.911  1.00 22.64           O
ATOM   3053  ND2 ASN X 407    -120.097 304.5263261.350  1.00 22.64           N
ATOM   3054  C   ASN X 407    -124.248 306.3803263.015  1.00 22.64           C
ATOM   3055  O   ASN X 407    -125.399 305.9653262.874  1.00 22.64           O
ATOM   3056  N   GLU X 408    -123.827 306.9583264.152  1.00 26.76           N
ATOM   3057  CA  GLU X 408    -124.659 307.0593265.313  1.00 26.76           C
ATOM   3058  CB  GLU X 408    -123.924 307.6953266.508  1.00 26.76           C
ATOM   3059  CG  GLU X 408    -122.780 306.8423267.058  1.00 26.76           C
ATOM   3060  CD  GLU X 408    -122.132 307.6093268.204  1.00 26.76           C
ATOM   3061  OE1 GLU X 408    -122.655 308.7003268.546  1.00 26.76           O
ATOM   3062  OE2 GLU X 408    -121.110 307.1183268.750  1.00 26.76           O
ATOM   3063  C   GLU X 408    -125.849 307.9143265.016  1.00 26.76           C
ATOM   3064  O   GLU X 408    -126.963 307.5973265.424  1.00 26.76           O
ATOM   3065  N   ILE X 409    -125.641 309.0243264.279  1.00 85.60           N
ATOM   3066  CA  ILE X 409    -126.718 309.9463264.050  1.00 85.60           C
ATOM   3067  CB  ILE X 409    -126.301 311.1963263.327  1.00 85.60           C
ATOM   3068  CG1 ILE X 409    -125.839 310.8813261.899  1.00 85.60           C
ATOM   3069  CG2 ILE X 409    -125.233 311.8933264.180  1.00 85.60           C
ATOM   3070  CD1 ILE X 409    -125.701 312.1263261.021  1.00 85.60           C
ATOM   3071  C   ILE X 409    -127.802 309.3013263.242  1.00 85.60           C
ATOM   3072  O   ILE X 409    -128.985 309.4573263.547  1.00 85.60           O
ATOM   3073  N   SER X 410    -127.438 308.5343262.197  1.00 62.49           N
ATOM   3074  CA  SER X 410    -128.414 307.9703261.315  1.00 62.49           C
ATOM   3075  CB  SER X 410    -127.786 307.1703260.161  1.00 62.49           C
ATOM   3076  OG  SER X 410    -128.803 306.6313259.329  1.00 62.49           O
ATOM   3077  C   SER X 410    -129.303 307.0323262.062  1.00 62.49           C
ATOM   3078  O   SER X 410    -130.510 306.9953261.833  1.00 62.49           O
ATOM   3079  N   LYS X 411    -128.734 306.2333262.984  1.00 78.74           N
ATOM   3080  CA  LYS X 411    -129.522 305.2663263.688  1.00 78.74           C
ATOM   3081  CB  LYS X 411    -128.669 304.4053264.639  1.00 78.74           C
ATOM   3082  CG  LYS X 411    -129.381 303.1553265.174  1.00 78.74           C
ATOM   3083  CD  LYS X 411    -128.418 302.1533265.821  1.00 78.74           C
ATOM   3084  CE  LYS X 411    -129.107 300.9253266.413  1.00 78.74           C
ATOM   3085  NZ  LYS X 411    -129.349 299.9213265.352  1.00 78.74           N
ATOM   3086  C   LYS X 411    -130.561 305.9863264.493  1.00 78.74           C
ATOM   3087  O   LYS X 411    -131.722 305.5863264.538  1.00 78.74           O
ATOM   3088  N   ALA X 412    -130.178 307.0983265.140  1.00 23.79           N
ATOM   3089  CA  ALA X 412    -131.096 307.8333265.960  1.00 23.79           C
ATOM   3090  CB  ALA X 412    -130.444 309.0453266.654  1.00 23.79           C
ATOM   3091  C   ALA X 412    -132.204 308.3583265.105  1.00 23.79           C
ATOM   3092  O   ALA X 412    -133.369 308.3303265.499  1.00 23.79           O
ATOM   3093  N   ALA X 413    -131.858 308.8423263.901  1.00 25.46           N
ATOM   3094  CA  ALA X 413    -132.832 309.4353263.035  1.00 25.46           C
ATOM   3095  CB  ALA X 413    -132.220 309.9803261.725  1.00 25.46           C
ATOM   3096  C   ALA X 413    -133.869 308.4283262.670  1.00 25.46           C
ATOM   3097  O   ALA X 413    -135.057 308.7453262.625  1.00 25.46           O
ATOM   3098  N   THR X 414    -133.462 307.1763262.396  1.00 91.26           N
ATOM   3099  CA  THR X 414    -134.434 306.1933262.005  1.00 91.26           C
ATOM   3100  CB  THR X 414    -133.838 304.8853261.557  1.00 91.26           C
ATOM   3101  OG1 THR X 414    -134.843 304.0843260.953  1.00 91.26           O
ATOM   3102  CG2 THR X 414    -133.237 304.1493262.762  1.00 91.26           C
ATOM   3103  C   THR X 414    -135.358 305.9313263.153  1.00 91.26           C
ATOM   3104  O   THR X 414    -136.568 305.8173262.974  1.00 91.26           O
ATOM   3105  N   GLU X 415    -134.800 305.8583264.375  1.00 97.45           N
ATOM   3106  CA  GLU X 415    -135.591 305.5973265.535  1.00 97.45           C
ATOM   3107  CB  GLU X 415    -134.747 305.5793266.820  1.00 97.45           C
ATOM   3108  CG  GLU X 415    -135.565 305.3513268.096  1.00 97.45           C
ATOM   3109  CD  GLU X 415    -135.880 303.8703268.214  1.00 97.45           C
ATOM   3110  OE1 GLU X 415    -135.242 303.0693267.480  1.00 97.45           O
ATOM   3111  OE2 GLU X 415    -136.762 303.5183269.040  1.00 97.45           O
ATOM   3112  C   GLU X 415    -136.594 306.6953265.680  1.00 97.45           C
ATOM   3113  O   GLU X 415    -137.754 306.4563266.003  1.00 97.45           O
ATOM   3114  N   ALA X 416    -136.161 307.9413265.423  1.00 25.13           N
ATOM   3115  CA  ALA X 416    -137.026 309.0683265.575  1.00 25.13           C
ATOM   3116  CB  ALA X 416    -136.314 310.4003265.249  1.00 25.13           C
ATOM   3117  C   ALA X 416    -138.174 308.9463264.631  1.00 25.13           C
ATOM   3118  O   ALA X 416    -139.314 309.2313264.996  1.00 25.13           O
ATOM   3119  N   LYS X 417    -137.913 308.4963263.393  1.00103.10           N
ATOM   3120  CA  LYS X 417    -138.963 308.4203262.417  1.00103.10           C
ATOM   3121  CB  LYS X 417    -138.489 307.9183261.045  1.00103.10           C
ATOM   3122  CG  LYS X 417    -137.768 308.9853260.215  1.00103.10           C
ATOM   3123  CD  LYS X 417    -138.651 310.1883259.880  1.00103.10           C
ATOM   3124  CE  LYS X 417    -137.959 311.2463259.021  1.00103.10           C
ATOM   3125  NZ  LYS X 417    -136.826 311.8443259.765  1.00103.10           N
ATOM   3126  C   LYS X 417    -140.008 307.4623262.884  1.00103.10           C
ATOM   3127  O   LYS X 417    -141.199 307.7573262.818  1.00103.10           O
ATOM   3128  N   GLN X 418    -139.593 306.2803263.386  1.00 75.88           N
ATOM   3129  CA  GLN X 418    -140.575 305.3173263.768  1.00 75.88           C
ATOM   3130  CB  GLN X 418    -139.984 303.9403264.153  1.00 75.88           C
ATOM   3131  CG  GLN X 418    -139.093 303.9553265.393  1.00 75.88           C
ATOM   3132  CD  GLN X 418    -138.603 302.5303265.616  1.00 75.88           C
ATOM   3133  OE1 GLN X 418    -138.982 301.6113264.889  1.00 75.88           O
ATOM   3134  NE2 GLN X 418    -137.737 302.3343266.649  1.00 75.88           N
ATOM   3135  C   GLN X 418    -141.366 305.8233264.929  1.00 75.88           C
ATOM   3136  O   GLN X 418    -142.586 305.6793264.964  1.00 75.88           O
ATOM   3137  N   ALA X 419    -140.688 306.4583265.902  1.00 25.56           N
ATOM   3138  CA  ALA X 419    -141.365 306.9243267.078  1.00 25.56           C
ATOM   3139  CB  ALA X 419    -140.406 307.5663268.100  1.00 25.56           C
ATOM   3140  C   ALA X 419    -142.379 307.9623266.701  1.00 25.56           C
ATOM   3141  O   ALA X 419    -143.496 307.9543267.211  1.00 25.56           O
ATOM   3142  N   GLN X 420    -142.013 308.8693265.775  1.00 39.65           N
ATOM   3143  CA  GLN X 420    -142.881 309.9423265.399  1.00 39.65           C
ATOM   3144  CB  GLN X 420    -142.210 310.9253264.421  1.00 39.65           C
ATOM   3145  CG  GLN X 420    -141.079 311.7153265.081  1.00 39.65           C
ATOM   3146  CD  GLN X 420    -140.467 312.6593264.060  1.00 39.65           C
ATOM   3147  OE1 GLN X 420    -141.174 313.2493263.239  1.00 39.65           O
ATOM   3148  NE2 GLN X 420    -139.117 312.8053264.109  1.00 39.65           N
ATOM   3149  C   GLN X 420    -144.128 309.4143264.765  1.00 39.65           C
ATOM   3150  O   GLN X 420    -145.211 309.9473265.007  1.00 39.65           O
ATOM   3151  N   MET X 421    -144.017 308.3673263.933  1.00130.03           N
ATOM   3152  CA  MET X 421    -145.193 307.8663263.281  1.00130.03           C
ATOM   3153  CB  MET X 421    -144.895 306.6763262.349  1.00130.03           C
ATOM   3154  CG  MET X 421    -146.143 306.0873261.691  1.00130.03           C
ATOM   3155  SD  MET X 421    -146.939 307.1473260.449  1.00130.03           S
ATOM   3156  CE  MET X 421    -148.397 306.0763260.273  1.00130.03           C
ATOM   3157  C   MET X 421    -146.151 307.3713264.313  1.00130.03           C
ATOM   3158  O   MET X 421    -147.345 307.6683264.267  1.00130.03           O
ATOM   3159  N   LYS X 422    -145.639 306.6163265.307  1.00 32.56           N
ATOM   3160  CA  LYS X 422    -146.482 306.0483266.309  1.00 32.56           C
ATOM   3161  CB  LYS X 422    -145.704 305.1343267.269  1.00 32.56           C
ATOM   3162  CG  LYS X 422    -146.597 304.2613268.163  1.00 32.56           C
ATOM   3163  CD  LYS X 422    -145.846 303.1123268.824  1.00 32.56           C
ATOM   3164  CE  LYS X 422    -146.727 302.2313269.714  1.00 32.56           C
ATOM   3165  NZ  LYS X 422    -145.955 301.0703270.199  1.00 32.56           N
ATOM   3166  C   LYS X 422    -147.115 307.1383267.112  1.00 32.56           C
ATOM   3167  O   LYS X 422    -148.296 307.0793267.456  1.00 32.56           O
ATOM   3168  N   LEU X 423    -146.329 308.1913267.410  1.00 85.71           N
ATOM   3169  CA  LEU X 423    -146.787 309.2723268.232  1.00 85.71           C
ATOM   3170  CB  LEU X 423    -145.658 310.3003268.487  1.00 85.71           C
ATOM   3171  CG  LEU X 423    -145.926 311.4243269.517  1.00 85.71           C
ATOM   3172  CD1 LEU X 423    -144.693 312.3393269.636  1.00 85.71           C
ATOM   3173  CD2 LEU X 423    -147.194 312.2423269.215  1.00 85.71           C
ATOM   3174  C   LEU X 423    -147.922 309.9513267.529  1.00 85.71           C
ATOM   3175  O   LEU X 423    -148.900 310.3463268.163  1.00 85.71           O
ATOM   3176  N   LYS X 424    -147.825 310.1013266.197  1.00 54.28           N
ATOM   3177  CA  LYS X 424    -148.829 310.7903265.435  1.00 54.28           C
ATOM   3178  CB  LYS X 424    -148.454 310.8663263.945  1.00 54.28           C
ATOM   3179  CG  LYS X 424    -149.291 311.8413263.116  1.00 54.28           C
ATOM   3180  CD  LYS X 424    -148.650 312.1563261.760  1.00 54.28           C
ATOM   3181  CE  LYS X 424    -149.458 313.1253260.891  1.00 54.28           C
ATOM   3182  NZ  LYS X 424    -150.693 312.4603260.409  1.00 54.28           N
ATOM   3183  C   LYS X 424    -150.131 310.0553265.559  1.00 54.28           C
ATOM   3184  O   LYS X 424    -151.177 310.6663265.771  1.00 54.28           O
ATOM   3185  N   TYR X 425    -150.091 308.7103265.452  1.00 42.26           N
ATOM   3186  CA  TYR X 425    -151.293 307.9383265.521  1.00 42.26           C
ATOM   3187  CB  TYR X 425    -151.037 306.4323265.297  1.00 42.26           C
ATOM   3188  CG  TYR X 425    -152.282 305.6613265.597  1.00 42.26           C
ATOM   3189  CD1 TYR X 425    -152.531 305.2173266.875  1.00 42.26           C
ATOM   3190  CD2 TYR X 425    -153.196 305.3803264.603  1.00 42.26           C
ATOM   3191  CE1 TYR X 425    -153.673 304.5033267.167  1.00 42.26           C
ATOM   3192  CE2 TYR X 425    -154.337 304.6633264.890  1.00 42.26           C
ATOM   3193  CZ  TYR X 425    -154.579 304.2323266.172  1.00 42.26           C
ATOM   3194  OH  TYR X 425    -155.751 303.5053266.465  1.00 42.26           O
ATOM   3195  C   TYR X 425    -151.908 308.1003266.874  1.00 42.26           C
ATOM   3196  O   TYR X 425    -153.113 308.3003267.000  1.00 42.26           O
ATOM   3197  N   ALA X 426    -151.078 308.0313267.928  1.00 28.26           N
ATOM   3198  CA  ALA X 426    -151.573 308.0853269.277  1.00 28.26           C
ATOM   3199  CB  ALA X 426    -150.459 307.9373270.328  1.00 28.26           C
ATOM   3200  C   ALA X 426    -152.234 309.4023269.518  1.00 28.26           C
ATOM   3201  O   ALA X 426    -153.274 309.4743270.164  1.00 28.26           O
ATOM   3202  N   GLN X 427    -151.644 310.4963268.985  1.00 69.39           N
ATOM   3203  CA  GLN X 427    -152.163 311.8083269.236  1.00 69.39           C
ATOM   3204  CB  GLN X 427    -151.336 312.8963268.544  1.00 69.39           C
ATOM   3205  CG  GLN X 427    -151.867 314.3063268.794  1.00 69.39           C
ATOM   3206  CD  GLN X 427    -150.960 315.2763268.057  1.00 69.39           C
ATOM   3207  OE1 GLN X 427    -150.339 314.9273267.054  1.00 69.39           O
ATOM   3208  NE2 GLN X 427    -150.882 316.5303268.564  1.00 69.39           N
ATOM   3209  C   GLN X 427    -153.548 311.9023268.690  1.00 69.39           C
ATOM   3210  O   GLN X 427    -154.436 312.4663269.328  1.00 69.39           O
ATOM   3211  N   GLN X 428    -153.771 311.3363267.494  1.00 95.07           N
ATOM   3212  CA  GLN X 428    -155.054 311.4273266.866  1.00 95.07           C
ATOM   3213  CB  GLN X 428    -155.038 310.8093265.463  1.00 95.07           C
ATOM   3214  CG  GLN X 428    -156.379 310.8813264.739  1.00 95.07           C
ATOM   3215  CD  GLN X 428    -156.185 310.2883263.354  1.00 95.07           C
ATOM   3216  OE1 GLN X 428    -155.089 309.8553262.994  1.00 95.07           O
ATOM   3217  NE2 GLN X 428    -157.280 310.2733262.545  1.00 95.07           N
ATOM   3218  C   GLN X 428    -156.059 310.6853267.701  1.00 95.07           C
ATOM   3219  O   GLN X 428    -157.159 311.1843267.935  1.00 95.07           O
ATOM   3220  N   GLU X 429    -155.694 309.4853268.177  1.00100.24           N
ATOM   3221  CA  GLU X 429    -156.598 308.6923268.948  1.00100.24           C
ATOM   3222  CB  GLU X 429    -156.044 307.2903269.263  1.00100.24           C
ATOM   3223  CG  GLU X 429    -157.061 306.3953269.993  1.00100.24           C
ATOM   3224  CD  GLU X 429    -158.131 305.9663268.993  1.00100.24           C
ATOM   3225  OE1 GLU X 429    -157.883 306.1073267.765  1.00100.24           O
ATOM   3226  OE2 GLU X 429    -159.204 305.4963269.447  1.00100.24           O
ATOM   3227  C   GLU X 429    -156.876 309.3823270.244  1.00100.24           C
ATOM   3228  O   GLU X 429    -157.998 309.3503270.750  1.00100.24           O
ATOM   3229  N   LEU X 430    -155.853 310.0263270.825  1.00113.71           N
ATOM   3230  CA  LEU X 430    -156.040 310.6823272.084  1.00113.71           C
ATOM   3231  CB  LEU X 430    -154.751 311.3153272.629  1.00113.71           C
ATOM   3232  CG  LEU X 430    -154.944 312.0323273.980  1.00113.71           C
ATOM   3233  CD1 LEU X 430    -155.415 311.0533275.071  1.00113.71           C
ATOM   3234  CD2 LEU X 430    -153.680 312.8003274.384  1.00113.71           C
ATOM   3235  C   LEU X 430    -157.046 311.7753271.916  1.00113.71           C
ATOM   3236  O   LEU X 430    -157.928 311.9503272.753  1.00113.71           O
ATOM   3237  N   LYS X 431    -156.960 312.5303270.811  1.00111.80           N
ATOM   3238  CA  LYS X 431    -157.844 313.6423270.619  1.00111.80           C
ATOM   3239  CB  LYS X 431    -157.564 314.3993269.314  1.00111.80           C
ATOM   3240  CG  LYS X 431    -158.416 315.6583269.134  1.00111.80           C
ATOM   3241  CD  LYS X 431    -157.938 316.5483267.984  1.00111.80           C
ATOM   3242  CE  LYS X 431    -156.548 317.1533268.213  1.00111.80           C
ATOM   3243  NZ  LYS X 431    -156.592 318.0883269.357  1.00111.80           N
ATOM   3244  C   LYS X 431    -159.253 313.1373270.558  1.00111.80           C
ATOM   3245  O   LYS X 431    -160.148 313.7163271.172  1.00111.80           O
ATOM   3246  N   THR X 432    -159.487 312.0393269.819  1.00 96.11           N
ATOM   3247  CA  THR X 432    -160.834 311.5783269.675  1.00 96.11           C
ATOM   3248  CB  THR X 432    -160.983 310.4303268.707  1.00 96.11           C
ATOM   3249  OG1 THR X 432    -162.357 310.1753268.469  1.00 96.11           O
ATOM   3250  CG2 THR X 432    -160.296 309.1803269.265  1.00 96.11           C
ATOM   3251  C   THR X 432    -161.392 311.1633271.000  1.00 96.11           C
ATOM   3252  O   THR X 432    -162.514 311.5283271.347  1.00 96.11           O
ATOM   3253  N   LYS X 433    -160.617 310.3973271.792  1.00 46.58           N
ATOM   3254  CA  LYS X 433    -161.105 309.9013273.043  1.00 46.58           C
ATOM   3255  CB  LYS X 433    -160.185 308.8363273.651  1.00 46.58           C
ATOM   3256  CG  LYS X 433    -160.247 307.5373272.832  1.00 46.58           C
ATOM   3257  CD  LYS X 433    -159.221 306.4663273.196  1.00 46.58           C
ATOM   3258  CE  LYS X 433    -159.353 305.2113272.329  1.00 46.58           C
ATOM   3259  NZ  LYS X 433    -158.520 304.1173272.871  1.00 46.58           N
ATOM   3260  C   LYS X 433    -161.336 311.0263274.005  1.00 46.58           C
ATOM   3261  O   LYS X 433    -162.270 310.9673274.806  1.00 46.58           O
ATOM   3262  N   GLN X 434    -160.499 312.0703273.971  1.00 43.30           N
ATOM   3263  CA  GLN X 434    -160.665 313.1793274.873  1.00 43.30           C
ATOM   3264  CB  GLN X 434    -159.602 314.2713274.681  1.00 43.30           C
ATOM   3265  CG  GLN X 434    -158.185 313.8803275.117  1.00 43.30           C
ATOM   3266  CD  GLN X 434    -157.989 314.2833276.575  1.00 43.30           C
ATOM   3267  OE1 GLN X 434    -158.051 313.4563277.483  1.00 43.30           O
ATOM   3268  NE2 GLN X 434    -157.741 315.6003276.809  1.00 43.30           N
ATOM   3269  C   GLN X 434    -161.993 313.8113274.601  1.00 43.30           C
ATOM   3270  O   GLN X 434    -162.732 314.1473275.527  1.00 43.30           O
ATOM   3271  N   ALA X 435    -162.334 313.9793273.310  1.00 20.07           N
ATOM   3272  CA  ALA X 435    -163.572 314.6023272.964  1.00 20.07           C
ATOM   3273  CB  ALA X 435    -163.746 314.7663271.440  1.00 20.07           C
ATOM   3274  C   ALA X 435    -164.696 313.7523273.456  1.00 20.07           C
ATOM   3275  O   ALA X 435    -165.669 314.2493274.023  1.00 20.07           O
ATOM   3276  N   GLU X 436    -164.573 312.4323273.266  1.00 28.34           N
ATOM   3277  CA  GLU X 436    -165.605 311.5153273.640  1.00 28.34           C
ATOM   3278  CB  GLU X 436    -165.277 310.0583273.236  1.00 28.34           C
ATOM   3279  CG  GLU X 436    -165.232 309.8623271.717  1.00 28.34           C
ATOM   3280  CD  GLU X 436    -164.805 308.4283271.420  1.00 28.34           C
ATOM   3281  OE1 GLU X 436    -164.485 307.6973272.384  1.00 28.34           O
ATOM   3282  OE2 GLU X 436    -164.786 308.0603270.212  1.00 28.34           O
ATOM   3283  C   GLU X 436    -165.774 311.5583275.126  1.00 28.34           C
ATOM   3284  O   GLU X 436    -166.891 311.4823275.637  1.00 28.34           O
ATOM   3285  N   VAL X 437    -164.658 311.6823275.865  1.00 25.25           N
ATOM   3286  CA  VAL X 437    -164.745 311.7053277.291  1.00 25.25           C
ATOM   3287  CB  VAL X 437    -163.403 311.8113277.956  1.00 25.25           C
ATOM   3288  CG1 VAL X 437    -163.613 311.9533279.472  1.00 25.25           C
ATOM   3289  CG2 VAL X 437    -162.561 310.5883277.551  1.00 25.25           C
ATOM   3290  C   VAL X 437    -165.554 312.8853277.723  1.00 25.25           C
ATOM   3291  O   VAL X 437    -166.449 312.7603278.556  1.00 25.25           O
ATOM   3292  N   LYS X 438    -165.269 314.0643277.148  1.00 50.27           N
ATOM   3293  CA  LYS X 438    -165.943 315.2733277.538  1.00 50.27           C
ATOM   3294  CB  LYS X 438    -165.399 316.5133276.804  1.00 50.27           C
ATOM   3295  CG  LYS X 438    -163.939 316.8343277.132  1.00 50.27           C
ATOM   3296  CD  LYS X 438    -163.305 317.8503276.173  1.00 50.27           C
ATOM   3297  CE  LYS X 438    -161.843 318.1763276.495  1.00 50.27           C
ATOM   3298  NZ  LYS X 438    -160.978 317.0263276.155  1.00 50.27           N
ATOM   3299  C   LYS X 438    -167.401 315.1673277.218  1.00 50.27           C
ATOM   3300  O   LYS X 438    -168.253 315.5563278.012  1.00 50.27           O
ATOM   3301  N   LYS X 439    -167.726 314.6373276.028  1.00 79.84           N
ATOM   3302  CA  LYS X 439    -169.100 314.5903275.627  1.00 79.84           C
ATOM   3303  CB  LYS X 439    -169.285 314.0083274.214  1.00 79.84           C
ATOM   3304  CG  LYS X 439    -170.746 313.9443273.767  1.00 79.84           C
ATOM   3305  CD  LYS X 439    -170.914 313.6333272.280  1.00 79.84           C
ATOM   3306  CE  LYS X 439    -170.526 314.7963271.364  1.00 79.84           C
ATOM   3307  NZ  LYS X 439    -171.499 315.9013271.522  1.00 79.84           N
ATOM   3308  C   LYS X 439    -169.865 313.7093276.565  1.00 79.84           C
ATOM   3309  O   LYS X 439    -170.929 314.0923277.051  1.00 79.84           O
ATOM   3310  N   MET X 440    -169.330 312.5123276.855  1.00 70.77           N
ATOM   3311  CA  MET X 440    -170.045 311.5703277.656  1.00 70.77           C
ATOM   3312  CB  MET X 440    -169.343 310.2033277.734  1.00 70.77           C
ATOM   3313  CG  MET X 440    -169.313 309.4523276.397  1.00 70.77           C
ATOM   3314  SD  MET X 440    -170.932 308.8723275.798  1.00 70.77           S
ATOM   3315  CE  MET X 440    -171.575 310.5093275.366  1.00 70.77           C
ATOM   3316  C   MET X 440    -170.235 312.0643279.053  1.00 70.77           C
ATOM   3317  O   MET X 440    -171.328 311.9493279.597  1.00 70.77           O
ATOM   3318  N   ASP X 441    -169.201 312.6663279.673  1.00 91.55           N
ATOM   3319  CA  ASP X 441    -169.402 313.0443281.042  1.00 91.55           C
ATOM   3320  CB  ASP X 441    -168.146 313.5883281.759  1.00 91.55           C
ATOM   3321  CG  ASP X 441    -167.662 314.8673281.089  1.00 91.55           C
ATOM   3322  OD1 ASP X 441    -166.972 314.7533280.044  1.00 91.55           O
ATOM   3323  OD2 ASP X 441    -167.981 315.9643281.616  1.00 91.55           O
ATOM   3324  C   ASP X 441    -170.480 314.0753281.121  1.00 91.55           C
ATOM   3325  O   ASP X 441    -171.342 314.0083281.998  1.00 91.55           O
ATOM   3326  N   GLY X 442    -170.481 315.0383280.190  1.00 14.40           N
ATOM   3327  CA  GLY X 442    -171.478 316.0673280.229  1.00 14.40           C
ATOM   3328  C   GLY X 442    -172.820 315.4393280.031  1.00 14.40           C
ATOM   3329  O   GLY X 442    -173.798 315.8253280.673  1.00 14.40           O
ATOM   3330  N   SER X 443    -172.894 314.4493279.126  1.00 27.27           N
ATOM   3331  CA  SER X 443    -174.139 313.8193278.801  1.00 27.27           C
ATOM   3332  CB  SER X 443    -173.984 312.7163277.740  1.00 27.27           C
ATOM   3333  OG  SER X 443    -175.244 312.1233277.458  1.00 27.27           O
ATOM   3334  C   SER X 443    -174.720 313.1763280.024  1.00 27.27           C
ATOM   3335  O   SER X 443    -175.911 313.3273280.294  1.00 27.27           O
ATOM   3336  N   TYR X 444    -173.897 312.4613280.808  1.00 85.31           N
ATOM   3337  CA  TYR X 444    -174.428 311.7713281.950  1.00 85.31           C
ATOM   3338  C   TYR X 444    -175.004 312.7603282.908  1.00 85.31           C
ATOM   3339  O   TYR X 444    -176.125 312.5943283.381  1.00 85.31           O
ATOM   3340  CB  TYR X 444    -173.376 310.9613282.736  1.00  0.00           C
ATOM   3341  CG  TYR X 444    -173.036 309.7053281.973  1.00  0.00           C
ATOM   3342  CD1 TYR X 444    -171.842 309.6243281.244  1.00  0.00           C
ATOM   3343  CD2 TYR X 444    -173.916 308.6113281.997  1.00  0.00           C
ATOM   3344  CE2 TYR X 444    -173.601 307.4473281.288  1.00  0.00           C
ATOM   3345  CZ  TYR X 444    -172.410 307.3683280.558  1.00  0.00           C
ATOM   3346  CE1 TYR X 444    -171.533 308.4553280.540  1.00  0.00           C
ATOM   3347  OH  TYR X 444    -172.106 306.2313279.873  1.00  0.00           O
ATOM   3348  N   LYS X 445    -174.262 313.8403283.212  1.00 99.69           N
ATOM   3349  CA  LYS X 445    -174.744 314.7323284.221  1.00 99.69           C
ATOM   3350  CB  LYS X 445    -173.760 315.8893284.529  1.00 99.69           C
ATOM   3351  CG  LYS X 445    -173.442 316.7963283.339  1.00 99.69           C
ATOM   3352  CD  LYS X 445    -172.745 318.0963283.751  1.00 99.69           C
ATOM   3353  CE  LYS X 445    -172.206 318.9183282.578  1.00 99.69           C
ATOM   3354  NZ  LYS X 445    -173.319 319.5473281.832  1.00 99.69           N
ATOM   3355  C   LYS X 445    -176.038 315.3433283.794  1.00 99.69           C
ATOM   3356  O   LYS X 445    -177.007 315.3443284.554  1.00 99.69           O
ATOM   3357  N   GLU X 446    -176.094 315.8563282.556  1.00 38.14           N
ATOM   3358  CA  GLU X 446    -177.279 316.5433282.139  1.00 38.14           C
ATOM   3359  CB  GLU X 446    -177.123 317.2363280.770  1.00 38.14           C
ATOM   3360  CG  GLU X 446    -176.161 318.4253280.800  1.00 38.14           C
ATOM   3361  CD  GLU X 446    -176.096 319.0163279.400  1.00 38.14           C
ATOM   3362  OE1 GLU X 446    -176.747 318.4453278.483  1.00 38.14           O
ATOM   3363  OE2 GLU X 446    -175.393 320.0473279.234  1.00 38.14           O
ATOM   3364  C   GLU X 446    -178.444 315.6163282.037  1.00 38.14           C
ATOM   3365  O   GLU X 446    -179.526 315.9073282.540  1.00 38.14           O
ATOM   3366  N   ASP X 447    -178.242 314.4443281.405  1.00 79.52           N
ATOM   3367  CA  ASP X 447    -179.334 313.5583281.131  1.00 79.52           C
ATOM   3368  C   ASP X 447    -179.954 313.0613282.392  1.00 79.52           C
ATOM   3369  O   ASP X 447    -181.177 313.0643282.533  1.00 79.52           O
ATOM   3370  CB  ASP X 447    -178.893 312.3423280.305  1.00  0.00           C
ATOM   3371  CG  ASP X 447    -178.587 312.7703278.872  1.00  0.00           C
ATOM   3372  OD1 ASP X 447    -178.951 313.9313278.521  1.00  0.00           O
ATOM   3373  OD2 ASP X 447    -177.985 311.9443278.136  1.00  0.00           O
ATOM   3374  N   GLN X 448    -179.130 312.6263283.362  1.00 34.36           N
ATOM   3375  CA  GLN X 448    -179.683 312.0123284.529  1.00 34.36           C
ATOM   3376  C   GLN X 448    -180.515 312.9883285.297  1.00 34.36           C
ATOM   3377  O   GLN X 448    -181.630 312.6623285.709  1.00 34.36           O
ATOM   3378  CB  GLN X 448    -178.608 311.4473285.463  1.00  0.00           C
ATOM   3379  CG  GLN X 448    -179.271 310.5833286.523  1.00  0.00           C
ATOM   3380  CD  GLN X 448    -179.884 311.4353287.626  1.00  0.00           C
ATOM   3381  OE1 GLN X 448    -179.321 312.4503288.012  1.00  0.00           O
ATOM   3382  NE2 GLN X 448    -181.044 311.0103288.134  1.00  0.00           N
ATOM   3383  N   GLU X 449    -180.013 314.2123285.503  1.00 38.44           N
ATOM   3384  CA  GLU X 449    -180.765 315.1453286.291  1.00 38.44           C
ATOM   3385  CB  GLU X 449    -179.990 316.4273286.645  1.00 38.44           C
ATOM   3386  CG  GLU X 449    -178.885 316.1643287.672  1.00 38.44           C
ATOM   3387  CD  GLU X 449    -178.365 317.4953288.195  1.00 38.44           C
ATOM   3388  OE1 GLU X 449    -177.907 318.3273287.362  1.00 38.44           O
ATOM   3389  OE2 GLU X 449    -178.424 317.6953289.438  1.00 38.44           O
ATOM   3390  C   GLU X 449    -182.020 315.5053285.573  1.00 38.44           C
ATOM   3391  O   GLU X 449    -183.079 315.6353286.180  1.00 38.44           O
ATOM   3392  N   ALA X 450    -181.933 315.6723284.241  1.00 20.67           N
ATOM   3393  CA  ALA X 450    -183.084 316.0783283.492  1.00 20.67           C
ATOM   3394  CB  ALA X 450    -182.792 316.2173281.987  1.00 20.67           C
ATOM   3395  C   ALA X 450    -184.145 315.0403283.653  1.00 20.67           C
ATOM   3396  O   ALA X 450    -185.317 315.3643283.842  1.00 20.67           O
ATOM   3397  N   PHE X 451    -183.757 313.7543283.605  1.00130.19           N
ATOM   3398  CA  PHE X 451    -184.708 312.6763283.711  1.00130.19           C
ATOM   3399  C   PHE X 451    -185.376 312.7203285.046  1.00130.19           C
ATOM   3400  O   PHE X 451    -186.600 312.6293285.135  1.00130.19           O
ATOM   3401  CB  PHE X 451    -184.051 311.2983283.555  1.00  0.00           C
ATOM   3402  CG  PHE X 451    -183.767 310.8703282.136  1.00  0.00           C
ATOM   3403  CD2 PHE X 451    -184.791 310.3413281.344  1.00  0.00           C
ATOM   3404  CD1 PHE X 451    -182.478 311.0013281.610  1.00  0.00           C
ATOM   3405  CE1 PHE X 451    -182.212 310.6143280.288  1.00  0.00           C
ATOM   3406  CZ  PHE X 451    -183.240 310.0783279.501  1.00  0.00           C
ATOM   3407  CE2 PHE X 451    -184.533 309.9383280.031  1.00  0.00           C
ATOM   3408  N   GLU X 452    -184.589 312.8833286.122  1.00 74.71           N
ATOM   3409  CA  GLU X 452    -185.165 312.8283287.434  1.00 74.71           C
ATOM   3410  CB  GLU X 452    -184.132 313.0333288.559  1.00 74.71           C
ATOM   3411  CG  GLU X 452    -184.759 312.9773289.954  1.00 74.71           C
ATOM   3412  CD  GLU X 452    -183.743 313.4613290.980  1.00 74.71           C
ATOM   3413  OE1 GLU X 452    -182.603 312.9273290.998  1.00 74.71           O
ATOM   3414  OE2 GLU X 452    -184.097 314.3953291.756  1.00 74.71           O
ATOM   3415  C   GLU X 452    -186.163 313.9283287.584  1.00 74.71           C
ATOM   3416  O   GLU X 452    -187.278 313.7013288.051  1.00 74.71           O
ATOM   3417  N   ALA X 453    -185.796 315.1453287.159  1.00 26.91           N
ATOM   3418  CA  ALA X 453    -186.663 316.2633287.359  1.00 26.91           C
ATOM   3419  CB  ALA X 453    -186.059 317.5833286.869  1.00 26.91           C
ATOM   3420  C   ALA X 453    -187.941 316.0483286.614  1.00 26.91           C
ATOM   3421  O   ALA X 453    -189.025 316.2753287.149  1.00 26.91           O
ATOM   3422  N   ILE X 454    -187.848 315.5873285.358  1.00 32.44           N
ATOM   3423  CA  ILE X 454    -189.027 315.4723284.548  1.00 32.44           C
ATOM   3424  CB  ILE X 454    -188.739 315.0143283.147  1.00 32.44           C
ATOM   3425  CG1 ILE X 454    -187.859 316.0423282.414  1.00 32.44           C
ATOM   3426  CG2 ILE X 454    -190.084 314.7413282.453  1.00 32.44           C
ATOM   3427  CD1 ILE X 454    -187.298 315.5253281.087  1.00 32.44           C
ATOM   3428  C   ILE X 454    -189.961 314.4593285.145  1.00 32.44           C
ATOM   3429  O   ILE X 454    -191.149 314.7273285.303  1.00 32.44           O
ATOM   3430  N   ARG X 455    -189.435 313.2803285.510  1.00 94.47           N
ATOM   3431  CA  ARG X 455    -190.304 312.2363285.965  1.00 94.47           C
ATOM   3432  C   ARG X 455    -191.002 312.6443287.220  1.00 94.47           C
ATOM   3433  O   ARG X 455    -192.209 312.4753287.348  1.00 94.47           O
ATOM   3434  CB  ARG X 455    -189.557 310.9253286.252  1.00  0.00           C
ATOM   3435  CG  ARG X 455    -188.968 310.3693284.959  1.00  0.00           C
ATOM   3436  CD  ARG X 455    -190.098 309.8973284.049  1.00  0.00           C
ATOM   3437  NE  ARG X 455    -189.561 309.2363282.839  1.00  0.00           N
ATOM   3438  CZ  ARG X 455    -190.329 308.8333281.830  1.00  0.00           C
ATOM   3439  NH2 ARG X 455    -189.744 308.2453280.794  1.00  0.00           N
ATOM   3440  NH1 ARG X 455    -191.648 309.0093281.838  1.00  0.00           N
ATOM   3441  N   LYS X 456    -190.255 313.2343288.171  1.00134.77           N
ATOM   3442  CA  LYS X 456    -190.851 313.5563289.433  1.00134.77           C
ATOM   3443  CB  LYS X 456    -189.828 314.1113290.439  1.00134.77           C
ATOM   3444  CG  LYS X 456    -190.297 314.0573291.891  1.00134.77           C
ATOM   3445  CD  LYS X 456    -191.590 314.8243292.166  1.00134.77           C
ATOM   3446  CE  LYS X 456    -192.076 314.6793293.611  1.00134.77           C
ATOM   3447  NZ  LYS X 456    -192.371 313.2573293.902  1.00134.77           N
ATOM   3448  C   LYS X 456    -191.909 314.5953289.240  1.00134.77           C
ATOM   3449  O   LYS X 456    -193.015 314.4753289.764  1.00134.77           O
ATOM   3450  N   THR X 457    -191.595 315.6373288.454  1.00 94.05           N
ATOM   3451  CA  THR X 457    -192.500 316.7373288.292  1.00 94.05           C
ATOM   3452  CB  THR X 457    -191.905 317.8733287.505  1.00 94.05           C
ATOM   3453  OG1 THR X 457    -192.765 319.0023287.543  1.00 94.05           O
ATOM   3454  CG2 THR X 457    -191.672 317.4193286.054  1.00 94.05           C
ATOM   3455  C   THR X 457    -193.756 316.2913287.615  1.00 94.05           C
ATOM   3456  O   THR X 457    -194.852 316.6753288.013  1.00 94.05           O
ATOM   3457  N   LYS X 458    -193.635 315.4483286.567  1.00101.31           N
ATOM   3458  CA  LYS X 458    -194.775 315.0503285.799  1.00101.31           C
ATOM   3459  CB  LYS X 458    -194.397 314.1843284.585  1.00101.31           C
ATOM   3460  CG  LYS X 458    -193.646 314.9663283.510  1.00101.31           C
ATOM   3461  CD  LYS X 458    -194.466 316.1073282.910  1.00101.31           C
ATOM   3462  CE  LYS X 458    -193.707 316.9353281.865  1.00101.31           C
ATOM   3463  NZ  LYS X 458    -192.666 317.7543282.525  1.00101.31           N
ATOM   3464  C   LYS X 458    -195.718 314.2613286.645  1.00101.31           C
ATOM   3465  O   LYS X 458    -196.928 314.4773286.590  1.00101.31           O
ATOM   3466  N   GLU X 459    -195.195 313.3373287.468  1.00 55.49           N
ATOM   3467  CA  GLU X 459    -196.082 312.5093288.227  1.00 55.49           C
ATOM   3468  CB  GLU X 459    -195.348 311.4423289.068  1.00 55.49           C
ATOM   3469  CG  GLU X 459    -194.657 310.3713288.220  1.00 55.49           C
ATOM   3470  CD  GLU X 459    -193.977 309.3973289.166  1.00 55.49           C
ATOM   3471  OE1 GLU X 459    -194.663 308.9283290.112  1.00 55.49           O
ATOM   3472  OE2 GLU X 459    -192.770 309.1073288.952  1.00 55.49           O
ATOM   3473  C   GLU X 459    -196.872 313.3653289.162  1.00 55.49           C
ATOM   3474  O   GLU X 459    -198.089 313.2063289.283  1.00 55.49           O
ATOM   3475  N   LYS X 460    -196.203 314.3183289.835  1.00 67.07           N
ATOM   3476  CA  LYS X 460    -196.875 315.1323290.802  1.00 67.07           C
ATOM   3477  CB  LYS X 460    -195.924 316.0993291.523  1.00 67.07           C
ATOM   3478  CG  LYS X 460    -196.491 316.6953292.816  1.00 67.07           C
ATOM   3479  CD  LYS X 460    -196.557 315.6913293.968  1.00 67.07           C
ATOM   3480  CE  LYS X 460    -196.911 316.3173295.320  1.00 67.07           C
ATOM   3481  NZ  LYS X 460    -196.831 315.2953296.388  1.00 67.07           N
ATOM   3482  C   LYS X 460    -197.915 315.9633290.116  1.00 67.07           C
ATOM   3483  O   LYS X 460    -199.049 316.0663290.581  1.00 67.07           O
ATOM   3484  N   LEU X 461    -197.549 316.5593288.960  1.00121.25           N
ATOM   3485  CA  LEU X 461    -198.426 317.4483288.258  1.00121.25           C
ATOM   3486  CB  LEU X 461    -197.773 318.0723287.014  1.00121.25           C
ATOM   3487  CG  LEU X 461    -198.708 319.0163286.248  1.00121.25           C
ATOM   3488  CD1 LEU X 461    -199.084 320.2463287.097  1.00121.25           C
ATOM   3489  CD2 LEU X 461    -198.114 319.3993284.885  1.00121.25           C
ATOM   3490  C   LEU X 461    -199.640 316.7123287.788  1.00121.25           C
ATOM   3491  O   LEU X 461    -200.757 317.2113287.895  1.00121.25           O
ATOM   3492  N   GLN X 462    -199.449 315.4813287.265  1.00107.20           N
ATOM   3493  CA  GLN X 462    -200.556 314.7403286.737  1.00107.20           C
ATOM   3494  CB  GLN X 462    -200.139 313.3913286.139  1.00107.20           C
ATOM   3495  CG  GLN X 462    -199.243 313.5253284.907  1.00107.20           C
ATOM   3496  CD  GLN X 462    -200.082 314.1083283.780  1.00107.20           C
ATOM   3497  OE1 GLN X 462    -200.685 313.3813282.995  1.00107.20           O
ATOM   3498  NE2 GLN X 462    -200.124 315.4643283.700  1.00107.20           N
ATOM   3499  C   GLN X 462    -201.523 314.4703287.836  1.00107.20           C
ATOM   3500  O   GLN X 462    -202.735 314.5693287.646  1.00107.20           O
ATOM   3501  N   ASP X 463    -201.015 314.1183289.030  1.00 25.12           N
ATOM   3502  CA  ASP X 463    -201.904 313.8113290.107  1.00 25.12           C
ATOM   3503  CB  ASP X 463    -201.169 313.4163291.402  1.00 25.12           C
ATOM   3504  CG  ASP X 463    -200.498 312.0733291.162  1.00 25.12           C
ATOM   3505  OD1 ASP X 463    -200.714 311.4963290.064  1.00 25.12           O
ATOM   3506  OD2 ASP X 463    -199.755 311.6163292.066  1.00 25.12           O
ATOM   3507  C   ASP X 463    -202.695 315.0373290.408  1.00 25.12           C
ATOM   3508  O   ASP X 463    -203.900 314.9623290.658  1.00 25.12           O
ATOM   3509  N   GLU X 464    -202.027 316.2023290.371  1.00 70.80           N
ATOM   3510  CA  GLU X 464    -202.687 317.4303290.689  1.00 70.80           C
ATOM   3511  CB  GLU X 464    -201.732 318.6353290.607  1.00 70.80           C
ATOM   3512  CG  GLU X 464    -200.590 318.5853291.620  1.00 70.80           C
ATOM   3513  CD  GLU X 464    -201.186 318.8063293.004  1.00 70.80           C
ATOM   3514  OE1 GLU X 464    -202.335 319.3093293.077  1.00 70.80           O
ATOM   3515  OE2 GLU X 464    -200.497 318.4723294.000  1.00 70.80           O
ATOM   3516  C   GLU X 464    -203.776 317.6713289.695  1.00 70.80           C
ATOM   3517  O   GLU X 464    -204.887 318.0373290.072  1.00 70.80           O
ATOM   3518  N   MET X 465    -203.490 317.4523288.396  1.00 63.84           N
ATOM   3519  CA  MET X 465    -204.460 317.7483287.378  1.00 63.84           C
ATOM   3520  CB  MET X 465    -203.922 317.5033285.957  1.00 63.84           C
ATOM   3521  CG  MET X 465    -202.867 318.5243285.527  1.00 63.84           C
ATOM   3522  SD  MET X 465    -202.208 318.2583283.859  1.00 63.84           S
ATOM   3523  CE  MET X 465    -201.156 319.7463283.870  1.00 63.84           C
ATOM   3524  C   MET X 465    -205.673 316.8823287.556  1.00 63.84           C
ATOM   3525  O   MET X 465    -206.795 317.3883287.511  1.00 63.84           O
ATOM   3526  N   LYS X 466    -205.475 315.5813287.800  1.00 91.12           N
ATOM   3527  CA  LYS X 466    -206.613 314.7133287.901  1.00 91.12           C
ATOM   3528  CB  LYS X 466    -206.228 313.2443288.158  1.00 91.12           C
ATOM   3529  CG  LYS X 466    -205.820 312.5003286.885  1.00 91.12           C
ATOM   3530  CD  LYS X 466    -204.551 313.0363286.229  1.00 91.12           C
ATOM   3531  CE  LYS X 466    -204.160 312.2863284.952  1.00 91.12           C
ATOM   3532  NZ  LYS X 466    -203.043 312.9773284.274  1.00 91.12           N
ATOM   3533  C   LYS X 466    -207.461 315.1863289.027  1.00 91.12           C
ATOM   3534  O   LYS X 466    -208.683 315.2753288.901  1.00 91.12           O
ATOM   3535  N   LYS X 467    -206.835 315.5333290.159  1.00206.15           N
ATOM   3536  CA  LYS X 467    -207.605 316.0233291.254  1.00206.15           C
ATOM   3537  CB  LYS X 467    -206.909 315.8463292.615  1.00206.15           C
ATOM   3538  CG  LYS X 467    -205.527 316.4923292.686  1.00206.15           C
ATOM   3539  CD  LYS X 467    -204.967 316.5753294.106  1.00206.15           C
ATOM   3540  CE  LYS X 467    -203.519 317.0553294.166  1.00206.15           C
ATOM   3541  NZ  LYS X 467    -203.063 317.1073295.574  1.00206.15           N
ATOM   3542  C   LYS X 467    -207.826 317.4663291.004  1.00206.15           C
ATOM   3543  O   LYS X 467    -207.416 318.0043289.973  1.00206.15           O
ATOM   3544  N   LEU X 468    -208.545 318.1463291.909  1.00227.34           N
ATOM   3545  CA  LEU X 468    -208.731 319.5513291.670  1.00227.34           C
ATOM   3546  CB  LEU X 468    -210.099 320.0883292.136  1.00227.34           C
ATOM   3547  CG  LEU X 468    -211.301 319.4933291.374  1.00227.34           C
ATOM   3548  CD1 LEU X 468    -211.465 317.9973291.673  1.00227.34           C
ATOM   3549  CD2 LEU X 468    -212.582 320.2993291.624  1.00227.34           C
ATOM   3550  C   LEU X 468    -207.683 320.2463292.464  1.00227.34           C
ATOM   3551  O   LEU X 468    -207.517 319.9913293.656  1.00227.34           O
ATOM   3552  N   LYS X 469    -206.937 321.1483291.808  1.00 70.88           N
ATOM   3553  CA  LYS X 469    -205.898 321.8333292.510  1.00 70.88           C
ATOM   3554  CB  LYS X 469    -205.030 322.7233291.608  1.00 70.88           C
ATOM   3555  CG  LYS X 469    -204.215 321.9273290.583  1.00 70.88           C
ATOM   3556  CD  LYS X 469    -203.584 322.7923289.482  1.00 70.88           C
ATOM   3557  CE  LYS X 469    -202.779 321.9823288.465  1.00 70.88           C
ATOM   3558  NZ  LYS X 469    -201.670 321.2743289.141  1.00 70.88           N
ATOM   3559  C   LYS X 469    -206.548 322.7283293.557  1.00 70.88           C
ATOM   3560  O   LYS X 469    -205.828 323.1483294.502  1.00 70.88           O
TER    3561      LYS X 469
ATOM   3562  N   GLU X 474    -216.134 296.1393286.186  1.00 88.47           N
ATOM   3563  CA  GLU X 474    -215.343 297.3633286.410  1.00 88.47           C
ATOM   3564  CB  GLU X 474    -213.858 297.0183286.609  1.00 88.47           C
ATOM   3565  CG  GLU X 474    -213.035 298.1853287.159  1.00 88.47           C
ATOM   3566  CD  GLU X 474    -213.313 298.2543288.652  1.00 88.47           C
ATOM   3567  OE1 GLU X 474    -212.893 297.3103289.373  1.00 88.47           O
ATOM   3568  OE2 GLU X 474    -213.950 299.2493289.096  1.00 88.47           O
ATOM   3569  C   GLU X 474    -215.457 298.2533285.217  1.00 88.47           C
ATOM   3570  O   GLU X 474    -216.552 298.6443284.820  1.00 88.47           O
ATOM   3571  N   GLN X 475    -214.305 298.5783284.618  1.00 75.82           N
ATOM   3572  CA  GLN X 475    -214.282 299.4043283.453  1.00 75.82           C
ATOM   3573  CB  GLN X 475    -212.840 299.6413282.978  1.00 75.82           C
ATOM   3574  CG  GLN X 475    -212.716 300.5103281.730  1.00 75.82           C
ATOM   3575  CD  GLN X 475    -211.229 300.6463281.407  1.00 75.82           C
ATOM   3576  OE1 GLN X 475    -210.819 301.4983280.628  1.00 75.82           O
ATOM   3577  NE2 GLN X 475    -210.394 299.7683282.035  1.00 75.82           N
ATOM   3578  C   GLN X 475    -215.030 298.6663282.395  1.00 75.82           C
ATOM   3579  O   GLN X 475    -215.796 299.2593281.632  1.00 75.82           O
ATOM   3580  N   GLU X 476    -214.830 297.3343282.344  1.00 69.15           N
ATOM   3581  CA  GLU X 476    -215.452 296.4833281.371  1.00 69.15           C
ATOM   3582  CB  GLU X 476    -215.097 295.0083281.594  1.00 69.15           C
ATOM   3583  CG  GLU X 476    -213.611 294.6713281.465  1.00 69.15           C
ATOM   3584  CD  GLU X 476    -213.408 293.2953282.067  1.00 69.15           C
ATOM   3585  OE1 GLU X 476    -213.838 292.2873281.435  1.00 69.15           O
ATOM   3586  OE2 GLU X 476    -212.834 293.2233283.188  1.00 69.15           O
ATOM   3587  C   GLU X 476    -216.933 296.5553281.552  1.00 69.15           C
ATOM   3588  O   GLU X 476    -217.679 296.7503280.595  1.00 69.15           O
ATOM   3589  N   ALA X 477    -217.387 296.4103282.809  1.00 28.20           N
ATOM   3590  CA  ALA X 477    -218.793 296.3583283.094  1.00 28.20           C
ATOM   3591  CB  ALA X 477    -219.084 296.1013284.580  1.00 28.20           C
ATOM   3592  C   ALA X 477    -219.434 297.6563282.733  1.00 28.20           C
ATOM   3593  O   ALA X 477    -220.488 297.6853282.102  1.00 28.20           O
ATOM   3594  N   HIS X 478    -218.795 298.7873283.097  1.00 39.40           N
ATOM   3595  CA  HIS X 478    -219.379 300.0743282.861  1.00 39.40           C
ATOM   3596  ND1 HIS X 478    -219.859 301.8793285.602  1.00 39.40           N
ATOM   3597  CG  HIS X 478    -218.791 301.2613284.993  1.00 39.40           C
ATOM   3598  CB  HIS X 478    -218.593 301.2303283.502  1.00 39.40           C
ATOM   3599  NE2 HIS X 478    -218.616 301.0013287.225  1.00 39.40           N
ATOM   3600  CD2 HIS X 478    -218.039 300.7363285.995  1.00 39.40           C
ATOM   3601  CE1 HIS X 478    -219.706 301.6903286.938  1.00 39.40           C
ATOM   3602  C   HIS X 478    -219.502 300.3173281.390  1.00 39.40           C
ATOM   3603  O   HIS X 478    -220.465 300.9313280.945  1.00 39.40           O
ATOM   3604  N   LEU X 479    -218.527 299.8353280.600  1.00 31.15           N
ATOM   3605  CA  LEU X 479    -218.600 300.0523279.184  1.00 31.15           C
ATOM   3606  CB  LEU X 479    -217.401 299.4653278.418  1.00 31.15           C
ATOM   3607  CG  LEU X 479    -216.064 300.1673278.735  1.00 31.15           C
ATOM   3608  CD1 LEU X 479    -214.924 299.5803277.888  1.00 31.15           C
ATOM   3609  CD2 LEU X 479    -216.181 301.6883278.610  1.00 31.15           C
ATOM   3610  C   LEU X 479    -219.837 299.3733278.673  1.00 31.15           C
ATOM   3611  O   LEU X 479    -220.565 299.9373277.857  1.00 31.15           O
ATOM   3612  N   ALA X 480    -220.116 298.1463279.156  1.00 20.42           N
ATOM   3613  CA  ALA X 480    -221.255 297.4043278.700  1.00 20.42           C
ATOM   3614  CB  ALA X 480    -221.354 296.0043279.345  1.00 20.42           C
ATOM   3615  C   ALA X 480    -222.503 298.1463279.068  1.00 20.42           C
ATOM   3616  O   ALA X 480    -223.429 298.2563278.266  1.00 20.42           O
ATOM   3617  N   LYS X 481    -222.548 298.6863280.300  1.00 90.70           N
ATOM   3618  CA  LYS X 481    -223.699 299.3893280.794  1.00 90.70           C
ATOM   3619  CB  LYS X 481    -223.498 299.8373282.251  1.00 90.70           C
ATOM   3620  CG  LYS X 481    -224.686 300.5753282.865  1.00 90.70           C
ATOM   3621  CD  LYS X 481    -224.561 300.7503284.378  1.00 90.70           C
ATOM   3622  CE  LYS X 481    -223.407 301.6553284.800  1.00 90.70           C
ATOM   3623  NZ  LYS X 481    -223.348 301.7503286.277  1.00 90.70           N
ATOM   3624  C   LYS X 481    -223.904 300.6203279.971  1.00 90.70           C
ATOM   3625  O   LYS X 481    -225.032 300.9643279.619  1.00 90.70           O
ATOM   3626  N   LYS X 482    -222.805 301.3113279.650  1.00 27.51           N
ATOM   3627  CA  LYS X 482    -222.880 302.5343278.914  1.00 27.51           C
ATOM   3628  CB  LYS X 482    -221.496 303.1813278.731  1.00 27.51           C
ATOM   3629  CG  LYS X 482    -221.524 304.5113277.986  1.00 27.51           C
ATOM   3630  CD  LYS X 482    -220.211 305.2933278.097  1.00 27.51           C
ATOM   3631  CE  LYS X 482    -220.223 306.6153277.343  1.00 27.51           C
ATOM   3632  NZ  LYS X 482    -218.914 307.2923277.497  1.00 27.51           N
ATOM   3633  C   LYS X 482    -223.435 302.2803277.548  1.00 27.51           C
ATOM   3634  O   LYS X 482    -224.306 303.0013277.070  1.00 27.51           O
ATOM   3635  N   LYS X 483    -222.955 301.2073276.893  1.00 88.97           N
ATOM   3636  CA  LYS X 483    -223.392 300.9213275.561  1.00 88.97           C
ATOM   3637  CB  LYS X 483    -222.620 299.7563274.932  1.00 88.97           C
ATOM   3638  CG  LYS X 483    -221.119 300.0393274.911  1.00 88.97           C
ATOM   3639  CD  LYS X 483    -220.786 301.3713274.229  1.00 88.97           C
ATOM   3640  CE  LYS X 483    -219.369 301.8743274.500  1.00 88.97           C
ATOM   3641  NZ  LYS X 483    -219.195 303.2233273.918  1.00 88.97           N
ATOM   3642  C   LYS X 483    -224.847 300.5913275.590  1.00 88.97           C
ATOM   3643  O   LYS X 483    -225.603 300.9903274.706  1.00 88.97           O
ATOM   3644  N   GLN X 484    -225.274 299.8643276.626  1.00 76.83           N
ATOM   3645  CA  GLN X 484    -226.639 299.4343276.745  1.00 76.83           C
ATOM   3646  CB  GLN X 484    -226.822 298.5243277.967  1.00 76.83           C
ATOM   3647  CG  GLN X 484    -228.188 297.8603278.076  1.00 76.83           C
ATOM   3648  CD  GLN X 484    -229.152 298.8623278.681  1.00 76.83           C
ATOM   3649  OE1 GLN X 484    -228.896 299.4393279.737  1.00 76.83           O
ATOM   3650  NE2 GLN X 484    -230.302 299.0743277.989  1.00 76.83           N
ATOM   3651  C   GLN X 484    -227.522 300.6423276.883  1.00 76.83           C
ATOM   3652  O   GLN X 484    -228.576 300.7303276.255  1.00 76.83           O
ATOM   3653  N   LEU X 485    -227.106 301.6223277.706  1.00 44.94           N
ATOM   3654  CA  LEU X 485    -227.884 302.8103277.939  1.00 44.94           C
ATOM   3655  CB  LEU X 485    -227.263 303.7283279.001  1.00 44.94           C
ATOM   3656  CG  LEU X 485    -227.102 303.0703280.384  1.00 44.94           C
ATOM   3657  CD1 LEU X 485    -226.533 304.0583281.414  1.00 44.94           C
ATOM   3658  CD2 LEU X 485    -228.406 302.4103280.847  1.00 44.94           C
ATOM   3659  C   LEU X 485    -227.962 303.5943276.671  1.00 44.94           C
ATOM   3660  O   LEU X 485    -228.995 304.1893276.353  1.00 44.94           O
ATOM   3661  N   SER X 486    -226.851 303.6503275.911  1.00 24.43           N
ATOM   3662  CA  SER X 486    -226.822 304.4183274.702  1.00 24.43           C
ATOM   3663  CB  SER X 486    -225.450 304.3983274.015  1.00 24.43           C
ATOM   3664  OG  SER X 486    -224.481 305.0393274.839  1.00 24.43           O
ATOM   3665  C   SER X 486    -227.811 303.8363273.750  1.00 24.43           C
ATOM   3666  O   SER X 486    -228.511 304.5643273.049  1.00 24.43           O
ATOM   3667  N   SER X 487    -227.902 302.4943273.709  1.00 55.61           N
ATOM   3668  CA  SER X 487    -228.831 301.8713272.810  1.00 55.61           C
ATOM   3669  CB  SER X 487    -228.776 300.3413272.851  1.00 55.61           C
ATOM   3670  OG  SER X 487    -229.712 299.7923271.936  1.00 55.61           O
ATOM   3671  C   SER X 487    -230.209 302.2873273.212  1.00 55.61           C
ATOM   3672  O   SER X 487    -231.045 302.6003272.362  1.00 55.61           O
ATOM   3673  N   GLU X 488    -230.474 302.3213274.528  1.00 39.10           N
ATOM   3674  CA  GLU X 488    -231.775 302.6843275.010  1.00 39.10           C
ATOM   3675  CB  GLU X 488    -231.941 302.5613276.538  1.00 39.10           C
ATOM   3676  CG  GLU X 488    -232.056 301.1233277.029  1.00 39.10           C
ATOM   3677  CD  GLU X 488    -232.205 301.1743278.543  1.00 39.10           C
ATOM   3678  OE1 GLU X 488    -232.062 302.2863279.112  1.00 39.10           O
ATOM   3679  OE2 GLU X 488    -232.463 300.0993279.156  1.00 39.10           O
ATOM   3680  C   GLU X 488    -232.050 304.1043274.634  1.00 39.10           C
ATOM   3681  O   GLU X 488    -233.181 304.4483274.307  1.00 39.10           O
ATOM   3682  N   ILE X 489    -231.025 304.9783274.657  1.00 84.15           N
ATOM   3683  CA  ILE X 489    -231.288 306.3483274.351  1.00 84.15           C
ATOM   3684  CB  ILE X 489    -230.048 307.2003274.371  1.00 84.15           C
ATOM   3685  CG1 ILE X 489    -229.450 307.2563275.785  1.00 84.15           C
ATOM   3686  CG2 ILE X 489    -230.409 308.5843273.797  1.00 84.15           C
ATOM   3687  CD1 ILE X 489    -230.397 307.8453276.829  1.00 84.15           C
ATOM   3688  C   ILE X 489    -231.837 306.4143272.957  1.00 84.15           C
ATOM   3689  O   ILE X 489    -232.840 307.0813272.704  1.00 84.15           O
ATOM   3690  N   SER X 490    -231.207 305.6873272.018  1.00 29.67           N
ATOM   3691  CA  SER X 490    -231.641 305.7083270.653  1.00 29.67           C
ATOM   3692  CB  SER X 490    -230.714 304.9043269.726  1.00 29.67           C
ATOM   3693  OG  SER X 490    -231.190 304.9653268.388  1.00 29.67           O
ATOM   3694  C   SER X 490    -233.006 305.0983270.547  1.00 29.67           C
ATOM   3695  O   SER X 490    -233.867 305.6143269.831  1.00 29.67           O
ATOM   3696  N   SER X 491    -233.241 303.9863271.266  1.00 68.26           N
ATOM   3697  CA  SER X 491    -234.487 303.2833271.167  1.00 68.26           C
ATOM   3698  CB  SER X 491    -234.500 301.9703271.973  1.00 68.26           C
ATOM   3699  OG  SER X 491    -235.758 301.3313271.829  1.00 68.26           O
ATOM   3700  C   SER X 491    -235.616 304.1283271.675  1.00 68.26           C
ATOM   3701  O   SER X 491    -236.683 304.1723271.072  1.00 68.26           O
ATOM   3702  N   LEU X 492    -235.422 304.8313272.805  1.00 87.80           N
ATOM   3703  CA  LEU X 492    -236.500 305.6053273.348  1.00 87.80           C
ATOM   3704  CB  LEU X 492    -236.195 306.1853274.741  1.00 87.80           C
ATOM   3705  CG  LEU X 492    -236.359 305.1703275.878  1.00 87.80           C
ATOM   3706  CD1 LEU X 492    -237.832 304.7633276.022  1.00 87.80           C
ATOM   3707  CD2 LEU X 492    -235.465 303.9313275.711  1.00 87.80           C
ATOM   3708  C   LEU X 492    -236.865 306.7183272.415  1.00 87.80           C
ATOM   3709  O   LEU X 492    -238.050 307.0233272.256  1.00 87.80           O
ATOM   3710  N   ARG X 493    -235.879 307.3613271.770  1.00124.27           N
ATOM   3711  CA  ARG X 493    -236.234 308.4403270.894  1.00124.27           C
ATOM   3712  CB  ARG X 493    -235.030 309.1353270.256  1.00124.27           C
ATOM   3713  CG  ARG X 493    -235.451 310.2183269.254  1.00124.27           C
ATOM   3714  CD  ARG X 493    -234.291 311.0503268.698  1.00124.27           C
ATOM   3715  NE  ARG X 493    -233.171 310.1133268.393  1.00124.27           N
ATOM   3716  CZ  ARG X 493    -233.134 309.4393267.210  1.00124.27           C
ATOM   3717  NH1 ARG X 493    -234.154 309.5653266.311  1.00124.27           N
ATOM   3718  NH2 ARG X 493    -232.066 308.6353266.927  1.00124.27           N
ATOM   3719  C   ARG X 493    -237.092 307.9103269.783  1.00124.27           C
ATOM   3720  O   ARG X 493    -238.113 308.5043269.445  1.00124.27           O
ATOM   3721  N   GLU X 494    -236.708 306.7603269.194  1.00 77.08           N
ATOM   3722  CA  GLU X 494    -237.448 306.2083268.090  1.00 77.08           C
ATOM   3723  CB  GLU X 494    -236.803 304.9493267.472  1.00 77.08           C
ATOM   3724  CG  GLU X 494    -236.834 303.7163268.378  1.00 77.08           C
ATOM   3725  CD  GLU X 494    -236.181 302.5663267.629  1.00 77.08           C
ATOM   3726  OE1 GLU X 494    -235.278 302.8403266.795  1.00 77.08           O
ATOM   3727  OE2 GLU X 494    -236.580 301.3933267.892  1.00 77.08           O
ATOM   3728  C   GLU X 494    -238.804 305.8103268.578  1.00 77.08           C
ATOM   3729  O   GLU X 494    -239.798 305.9413267.868  1.00 77.08           O
ATOM   3730  N   LEU X 495    -238.872 305.3203269.831  1.00 90.19           N
ATOM   3731  CA  LEU X 495    -240.083 304.8403270.427  1.00 90.19           C
ATOM   3732  CB  LEU X 495    -239.811 304.3363271.865  1.00 90.19           C
ATOM   3733  CG  LEU X 495    -240.979 303.6893272.646  1.00 90.19           C
ATOM   3734  CD1 LEU X 495    -240.484 303.2263274.025  1.00 90.19           C
ATOM   3735  CD2 LEU X 495    -242.208 304.6023272.788  1.00 90.19           C
ATOM   3736  C   LEU X 495    -241.064 305.9703270.466  1.00 90.19           C
ATOM   3737  O   LEU X 495    -242.244 305.7883270.173  1.00 90.19           O
ATOM   3738  N   CYS X 496    -240.601 307.1863270.816  1.00 63.32           N
ATOM   3739  CA  CYS X 496    -241.502 308.3003270.893  1.00 63.32           C
ATOM   3740  CB  CYS X 496    -240.814 309.5943271.336  1.00 63.32           C
ATOM   3741  SG  CYS X 496    -241.961 311.0073271.438  1.00 63.32           S
ATOM   3742  C   CYS X 496    -242.083 308.5253269.538  1.00 63.32           C
ATOM   3743  O   CYS X 496    -243.292 308.6883269.385  1.00 63.32           O
ATOM   3744  N   GLU X 497    -241.233 308.5133268.497  1.00 31.93           N
ATOM   3745  CA  GLU X 497    -241.743 308.7693267.185  1.00 31.93           C
ATOM   3746  CB  GLU X 497    -240.642 308.8633266.115  1.00 31.93           C
ATOM   3747  CG  GLU X 497    -239.759 310.1023266.291  1.00 31.93           C
ATOM   3748  CD  GLU X 497    -238.772 310.1623265.134  1.00 31.93           C
ATOM   3749  OE1 GLU X 497    -239.204 309.9263263.973  1.00 31.93           O
ATOM   3750  OE2 GLU X 497    -237.574 310.4403265.394  1.00 31.93           O
ATOM   3751  C   GLU X 497    -242.686 307.6773266.800  1.00 31.93           C
ATOM   3752  O   GLU X 497    -243.736 307.9363266.215  1.00 31.93           O
ATOM   3753  N   SER X 498    -242.340 306.4143267.141  1.00 27.07           N
ATOM   3754  CA  SER X 498    -243.135 305.2853266.758  1.00 27.07           C
ATOM   3755  CB  SER X 498    -242.500 303.9493267.178  1.00 27.07           C
ATOM   3756  OG  SER X 498    -241.259 303.7783266.505  1.00 27.07           O
ATOM   3757  C   SER X 498    -244.485 305.3613267.402  1.00 27.07           C
ATOM   3758  O   SER X 498    -245.500 305.1113266.752  1.00 27.07           O
ATOM   3759  N   ILE X 499    -244.541 305.7263268.696  1.00 79.70           N
ATOM   3760  CA  ILE X 499    -245.790 305.7743269.395  1.00 79.70           C
ATOM   3761  CB  ILE X 499    -245.660 306.2063270.824  1.00 79.70           C
ATOM   3762  CG1 ILE X 499    -244.856 305.1683271.627  1.00 79.70           C
ATOM   3763  CG2 ILE X 499    -247.077 306.4493271.369  1.00 79.70           C
ATOM   3764  CD1 ILE X 499    -245.520 303.7893271.658  1.00 79.70           C
ATOM   3765  C   ILE X 499    -246.663 306.7803268.722  1.00 79.70           C
ATOM   3766  O   ILE X 499    -247.853 306.5443268.526  1.00 79.70           O
ATOM   3767  N   GLU X 500    -246.083 307.9283268.340  1.00 95.45           N
ATOM   3768  CA  GLU X 500    -246.870 308.9493267.727  1.00 95.45           C
ATOM   3769  CB  GLU X 500    -246.027 310.1623267.291  1.00 95.45           C
ATOM   3770  CG  GLU X 500    -246.855 311.3343266.764  1.00 95.45           C
ATOM   3771  CD  GLU X 500    -247.450 312.0633267.960  1.00 95.45           C
ATOM   3772  OE1 GLU X 500    -246.667 312.4083268.886  1.00 95.45           O
ATOM   3773  OE2 GLU X 500    -248.685 312.2993267.957  1.00 95.45           O
ATOM   3774  C   GLU X 500    -247.475 308.3703266.492  1.00 95.45           C
ATOM   3775  O   GLU X 500    -248.635 308.6353266.176  1.00 95.45           O
ATOM   3776  N   ALA X 501    -246.696 307.5573265.757  1.00 19.37           N
ATOM   3777  CA  ALA X 501    -247.181 306.9743264.543  1.00 19.37           C
ATOM   3778  CB  ALA X 501    -246.144 306.0703263.856  1.00 19.37           C
ATOM   3779  C   ALA X 501    -248.357 306.1143264.871  1.00 19.37           C
ATOM   3780  O   ALA X 501    -249.364 306.1233264.163  1.00 19.37           O
ATOM   3781  N   LYS X 502    -248.269 305.3483265.973  1.00103.72           N
ATOM   3782  CA  LYS X 502    -249.351 304.4713266.301  1.00103.72           C
ATOM   3783  C   LYS X 502    -250.557 305.3123266.547  1.00103.72           C
ATOM   3784  O   LYS X 502    -251.650 304.9943266.082  1.00103.72           O
ATOM   3785  CB  LYS X 502    -249.099 303.6323267.567  1.00  0.00           C
ATOM   3786  CG  LYS X 502    -248.074 302.5443267.270  1.00  0.00           C
ATOM   3787  CD  LYS X 502    -247.833 301.7173268.531  1.00  0.00           C
ATOM   3788  CE  LYS X 502    -246.791 300.6403268.242  1.00  0.00           C
ATOM   3789  NZ  LYS X 502    -246.534 299.8683269.464  1.00  0.00           N
ATOM   3790  N   HIS X 503    -250.387 306.4283267.277  1.00 46.77           N
ATOM   3791  CA  HIS X 503    -251.525 307.2473267.568  1.00 46.77           C
ATOM   3792  C   HIS X 503    -252.049 307.7863266.253  1.00 46.77           C
ATOM   3793  O   HIS X 503    -251.316 308.5973265.620  1.00 46.77           O
ATOM   3794  CB  HIS X 503    -251.207 308.4453268.466  1.00  0.00           C
ATOM   3795  CG  HIS X 503    -250.898 308.0953269.907  1.00  0.00           C
ATOM   3796  ND1 HIS X 503    -250.368 309.0313270.788  1.00  0.00           N
ATOM   3797  CD2 HIS X 503    -251.038 306.9423270.604  1.00  0.00           C
ATOM   3798  NE2 HIS X 503    -250.602 307.1943271.866  1.00  0.00           N
ATOM   3799  CE1 HIS X 503    -250.209 308.4413271.959  1.00  0.00           C
TER    3800      HIS X 503
ATOM   3801  N   ARG X 507    -253.917 303.3063264.730  1.00111.90           N
ATOM   3802  CA  ARG X 507    -254.311 304.4033265.640  1.00111.90           C
ATOM   3803  CB  ARG X 507    -254.877 305.5763264.829  1.00111.90           C
ATOM   3804  CG  ARG X 507    -256.049 305.1593263.945  1.00111.90           C
ATOM   3805  CD  ARG X 507    -255.615 304.6223262.580  1.00111.90           C
ATOM   3806  NE  ARG X 507    -256.843 304.2553261.825  1.00111.90           N
ATOM   3807  CZ  ARG X 507    -256.764 304.0073260.486  1.00111.90           C
ATOM   3808  NH1 ARG X 507    -255.555 304.0553259.853  1.00111.90           N
ATOM   3809  NH2 ARG X 507    -257.892 303.7173259.773  1.00111.90           N
ATOM   3810  C   ARG X 507    -255.328 303.9563266.635  1.00111.90           C
ATOM   3811  O   ARG X 507    -255.646 302.7723266.730  1.00111.90           O
ATOM   3812  N   PHE X 508    -255.847 304.9083267.433  1.00 42.85           N
ATOM   3813  CA  PHE X 508    -256.807 304.5763268.442  1.00 42.85           C
ATOM   3814  CB  PHE X 508    -257.125 305.7303269.406  1.00 42.85           C
ATOM   3815  CG  PHE X 508    -257.891 305.1293270.534  1.00 42.85           C
ATOM   3816  CD1 PHE X 508    -257.217 304.5283271.571  1.00 42.85           C
ATOM   3817  CD2 PHE X 508    -259.265 305.1603270.560  1.00 42.85           C
ATOM   3818  CE1 PHE X 508    -257.900 303.9633272.623  1.00 42.85           C
ATOM   3819  CE2 PHE X 508    -259.957 304.5983271.608  1.00 42.85           C
ATOM   3820  CZ  PHE X 508    -259.274 303.9983272.640  1.00 42.85           C
ATOM   3821  C   PHE X 508    -258.078 304.1463267.782  1.00 42.85           C
ATOM   3822  O   PHE X 508    -258.730 303.2043268.231  1.00 42.85           O
ATOM   3823  N   GLU X 509    -258.464 304.8203266.681  1.00113.58           N
ATOM   3824  CA  GLU X 509    -259.702 304.4793266.049  1.00113.58           C
ATOM   3825  CB  GLU X 509    -260.077 305.3723264.847  1.00113.58           C
ATOM   3826  CG  GLU X 509    -258.963 305.6043263.826  1.00113.58           C
ATOM   3827  CD  GLU X 509    -258.361 306.9703264.138  1.00113.58           C
ATOM   3828  OE1 GLU X 509    -258.793 307.5773265.150  1.00113.58           O
ATOM   3829  OE2 GLU X 509    -257.475 307.4323263.369  1.00113.58           O
ATOM   3830  C   GLU X 509    -259.647 303.0553265.621  1.00113.58           C
ATOM   3831  O   GLU X 509    -260.645 302.3533265.723  1.00113.58           O
ATOM   3832  N   TYR X 510    -258.495 302.5743265.124  1.00 89.88           N
ATOM   3833  CA  TYR X 510    -258.410 301.1903264.753  1.00 89.88           C
ATOM   3834  CB  TYR X 510    -257.092 300.8123264.056  1.00 89.88           C
ATOM   3835  CG  TYR X 510    -257.248 299.3973263.617  1.00 89.88           C
ATOM   3836  CD1 TYR X 510    -257.926 299.1043262.456  1.00 89.88           C
ATOM   3837  CD2 TYR X 510    -256.725 298.3623264.360  1.00 89.88           C
ATOM   3838  CE1 TYR X 510    -258.079 297.8033262.039  1.00 89.88           C
ATOM   3839  CE2 TYR X 510    -256.875 297.0603263.948  1.00 89.88           C
ATOM   3840  CZ  TYR X 510    -257.554 296.7783262.787  1.00 89.88           C
ATOM   3841  OH  TYR X 510    -257.709 295.4403262.363  1.00 89.88           O
ATOM   3842  C   TYR X 510    -258.512 300.3813266.010  1.00 89.88           C
ATOM   3843  O   TYR X 510    -259.121 299.3123266.037  1.00 89.88           O
ATOM   3844  N   LYS X 511    -257.925 300.9083267.100  1.00 79.05           N
ATOM   3845  CA  LYS X 511    -257.838 300.2253268.359  1.00 79.05           C
ATOM   3846  CB  LYS X 511    -257.199 301.0853269.462  1.00 79.05           C
ATOM   3847  CG  LYS X 511    -257.103 300.3593270.806  1.00 79.05           C
ATOM   3848  CD  LYS X 511    -256.252 301.0853271.849  1.00 79.05           C
ATOM   3849  CE  LYS X 511    -256.231 300.3813273.206  1.00 79.05           C
ATOM   3850  NZ  LYS X 511    -255.442 301.1693274.179  1.00 79.05           N
ATOM   3851  C   LYS X 511    -259.207 299.8623268.837  1.00 79.05           C
ATOM   3852  O   LYS X 511    -259.393 298.8023269.432  1.00 79.05           O
ATOM   3853  N   ASN X 512    -260.206 300.7293268.606  1.00116.58           N
ATOM   3854  CA  ASN X 512    -261.518 300.4413269.111  1.00116.58           C
ATOM   3855  CB  ASN X 512    -262.529 301.5743268.853  1.00116.58           C
ATOM   3856  CG  ASN X 512    -263.724 301.3463269.768  1.00116.58           C
ATOM   3857  OD1 ASN X 512    -263.636 301.5413270.979  1.00116.58           O
ATOM   3858  ND2 ASN X 512    -264.876 300.9293269.179  1.00116.58           N
ATOM   3859  C   ASN X 512    -262.043 299.1813268.484  1.00116.58           C
ATOM   3860  O   ASN X 512    -262.660 298.3693269.170  1.00116.58           O
ATOM   3861  N   PRO X 513    -261.879 298.9823267.205  1.00106.87           N
ATOM   3862  CA  PRO X 513    -262.311 297.7283266.667  1.00106.87           C
ATOM   3863  CD  PRO X 513    -262.133 300.0523266.263  1.00106.87           C
ATOM   3864  CB  PRO X 513    -262.337 297.9033265.153  1.00106.87           C
ATOM   3865  CG  PRO X 513    -262.692 299.3893264.992  1.00106.87           C
ATOM   3866  C   PRO X 513    -261.491 296.5853267.156  1.00106.87           C
ATOM   3867  O   PRO X 513    -262.010 295.4723267.207  1.00106.87           O
ATOM   3868  N   GLU X 514    -260.207 296.8213267.484  1.00107.29           N
ATOM   3869  CA  GLU X 514    -259.385 295.7433267.944  1.00107.29           C
ATOM   3870  CB  GLU X 514    -257.907 296.1483268.091  1.00107.29           C
ATOM   3871  CG  GLU X 514    -256.980 294.9833268.440  1.00107.29           C
ATOM   3872  CD  GLU X 514    -256.786 294.1413267.185  1.00107.29           C
ATOM   3873  OE1 GLU X 514    -257.555 294.3433266.210  1.00107.29           O
ATOM   3874  OE2 GLU X 514    -255.864 293.2813267.189  1.00107.29           O
ATOM   3875  C   GLU X 514    -259.860 295.2853269.288  1.00107.29           C
ATOM   3876  O   GLU X 514    -260.106 294.0973269.495  1.00107.29           O
ATOM   3877  N   LYS X 515    -260.043 296.2293270.232  1.00115.79           N
ATOM   3878  CA  LYS X 515    -260.409 295.8473271.565  1.00115.79           C
ATOM   3879  CB  LYS X 515    -260.505 297.0463272.521  1.00115.79           C
ATOM   3880  CG  LYS X 515    -259.175 297.7863272.690  1.00115.79           C
ATOM   3881  CD  LYS X 515    -258.038 296.9123273.225  1.00115.79           C
ATOM   3882  CE  LYS X 515    -257.354 296.0643272.149  1.00115.79           C
ATOM   3883  NZ  LYS X 515    -256.161 295.3983272.716  1.00115.79           N
ATOM   3884  C   LYS X 515    -261.747 295.1893271.524  1.00115.79           C
ATOM   3885  O   LYS X 515    -261.913 294.0763272.020  1.00115.79           O
ATOM   3886  N   ASN X 516    -262.737 295.8543270.905  1.00 69.67           N
ATOM   3887  CA  ASN X 516    -264.021 295.2333270.797  1.00 69.67           C
ATOM   3888  CB  ASN X 516    -265.193 296.2273270.872  1.00 69.67           C
ATOM   3889  CG  ASN X 516    -265.329 296.6893272.316  1.00 69.67           C
ATOM   3890  OD1 ASN X 516    -266.106 297.5933272.622  1.00 69.67           O
ATOM   3891  ND2 ASN X 516    -264.554 296.0493273.231  1.00 69.67           N
ATOM   3892  C   ASN X 516    -264.024 294.6173269.446  1.00 69.67           C
ATOM   3893  O   ASN X 516    -264.587 295.1523268.492  1.00 69.67           O
ATOM   3894  N   TRP X 517    -263.382 293.4423269.365  1.00135.38           N
ATOM   3895  CA  TRP X 517    -263.184 292.7333268.144  1.00135.38           C
ATOM   3896  CB  TRP X 517    -262.298 291.4893268.315  1.00135.38           C
ATOM   3897  CG  TRP X 517    -262.041 290.7583267.020  1.00135.38           C
ATOM   3898  CD2 TRP X 517    -260.969 291.0923266.124  1.00135.38           C
ATOM   3899  CD1 TRP X 517    -262.712 289.7163266.450  1.00135.38           C
ATOM   3900  NE1 TRP X 517    -262.125 289.3793265.252  1.00135.38           N
ATOM   3901  CE2 TRP X 517    -261.051 290.2193265.041  1.00135.38           C
ATOM   3902  CE3 TRP X 517    -259.999 292.0503266.201  1.00135.38           C
ATOM   3903  CZ2 TRP X 517    -260.157 290.2913264.011  1.00135.38           C
ATOM   3904  CZ3 TRP X 517    -259.099 292.1203265.162  1.00135.38           C
ATOM   3905  CH2 TRP X 517    -259.178 291.2563264.088  1.00135.38           C
ATOM   3906  C   TRP X 517    -264.493 292.2773267.612  1.00135.38           C
ATOM   3907  O   TRP X 517    -264.695 292.3353266.399  1.00135.38           O
ATOM   3908  N   ASN X 518    -265.394 291.8513268.535  1.00211.61           N
ATOM   3909  CA  ASN X 518    -266.678 291.2293268.324  1.00211.61           C
ATOM   3910  CB  ASN X 518    -267.723 291.5803269.398  1.00211.61           C
ATOM   3911  CG  ASN X 518    -267.302 290.9163270.701  1.00211.61           C
ATOM   3912  OD1 ASN X 518    -266.375 290.1073270.730  1.00211.61           O
ATOM   3913  ND2 ASN X 518    -268.008 291.2573271.814  1.00211.61           N
ATOM   3914  C   ASN X 518    -267.231 291.5953266.999  1.00211.61           C
ATOM   3915  O   ASN X 518    -267.184 292.7493266.587  1.00211.61           O
ATOM   3916  N   PRO X 519    -267.712 290.5933266.319  1.00107.82           N
ATOM   3917  CA  PRO X 519    -268.196 290.7603264.980  1.00107.82           C
ATOM   3918  CD  PRO X 519    -268.336 289.4593266.981  1.00107.82           C
ATOM   3919  CB  PRO X 519    -268.853 289.4313264.612  1.00107.82           C
ATOM   3920  CG  PRO X 519    -269.364 288.9183265.971  1.00107.82           C
ATOM   3921  C   PRO X 519    -269.178 291.8803264.923  1.00107.82           C
ATOM   3922  O   PRO X 519    -270.113 291.9073265.722  1.00107.82           O
ATOM   3923  N   ASN X 520    -268.969 292.8143263.981  1.00213.33           N
ATOM   3924  CA  ASN X 520    -269.878 293.8973263.773  1.00213.33           C
ATOM   3925  CB  ASN X 520    -271.301 293.3793263.493  1.00213.33           C
ATOM   3926  CG  ASN X 520    -272.129 294.4853262.866  1.00213.33           C
ATOM   3927  OD1 ASN X 520    -273.326 294.3293262.634  1.00213.33           O
ATOM   3928  ND2 ASN X 520    -271.469 295.6333262.564  1.00213.33           N
ATOM   3929  C   ASN X 520    -269.912 294.7363265.014  1.00213.33           C
ATOM   3930  O   ASN X 520    -270.766 295.6093265.150  1.00213.33           O
ATOM   3931  N   CYS X 521    -268.972 294.5073265.951  1.00110.35           N
ATOM   3932  CA  CYS X 521    -268.976 295.2793267.157  1.00110.35           C
ATOM   3933  CB  CYS X 521    -267.927 294.8443268.192  1.00110.35           C
ATOM   3934  SG  CYS X 521    -268.006 295.8583269.699  1.00110.35           S
ATOM   3935  C   CYS X 521    -268.679 296.6933266.789  1.00110.35           C
ATOM   3936  O   CYS X 521    -269.439 297.6013267.119  1.00110.35           O
ATOM   3937  N   VAL X 522    -267.560 296.9143266.070  1.00 49.81           N
ATOM   3938  CA  VAL X 522    -267.254 298.2433265.631  1.00 49.81           C
ATOM   3939  CB  VAL X 522    -265.903 298.7223266.076  1.00 49.81           C
ATOM   3940  CG1 VAL X 522    -265.634 300.0963265.440  1.00 49.81           C
ATOM   3941  CG2 VAL X 522    -265.877 298.7323267.616  1.00 49.81           C
ATOM   3942  C   VAL X 522    -267.246 298.1873264.140  1.00 49.81           C
ATOM   3943  O   VAL X 522    -266.317 297.6533263.535  1.00 49.81           O
ATOM   3944  N   LYS X 523    -268.302 298.7293263.507  1.00 93.48           N
ATOM   3945  CA  LYS X 523    -268.397 298.6913262.076  1.00 93.48           C
ATOM   3946  CB  LYS X 523    -269.742 299.2113261.545  1.00 93.48           C
ATOM   3947  CG  LYS X 523    -270.942 298.3873262.002  1.00 93.48           C
ATOM   3948  CD  LYS X 523    -272.288 299.0583261.733  1.00 93.48           C
ATOM   3949  CE  LYS X 523    -272.741 298.9383260.278  1.00 93.48           C
ATOM   3950  NZ  LYS X 523    -273.063 297.5313259.963  1.00 93.48           N
ATOM   3951  C   LYS X 523    -267.346 299.5713261.485  1.00 93.48           C
ATOM   3952  O   LYS X 523    -266.664 299.1933260.532  1.00 93.48           O
ATOM   3953  N   GLY X 524    -267.182 300.7793262.051  1.00 36.95           N
ATOM   3954  CA  GLY X 524    -266.250 301.7183261.500  1.00 36.95           C
ATOM   3955  C   GLY X 524    -267.010 302.9833261.238  1.00 36.95           C
ATOM   3956  O   GLY X 524    -268.166 303.1193261.633  1.00 36.95           O
ATOM   3957  N   LEU X 525    -266.364 303.9543260.561  1.00109.17           N
ATOM   3958  CA  LEU X 525    -266.994 305.2113260.266  1.00109.17           C
ATOM   3959  CB  LEU X 525    -266.002 306.3713260.035  1.00109.17           C
ATOM   3960  CG  LEU X 525    -265.000 306.1873258.877  1.00109.17           C
ATOM   3961  CD1 LEU X 525    -264.073 307.4103258.766  1.00109.17           C
ATOM   3962  CD2 LEU X 525    -264.204 304.8753258.997  1.00109.17           C
ATOM   3963  C   LEU X 525    -267.862 305.0453259.052  1.00109.17           C
ATOM   3964  O   LEU X 525    -267.671 304.1393258.245  1.00109.17           O
ATOM   3965  N   VAL X 526    -268.834 305.9603258.888  1.00 50.16           N
ATOM   3966  CA  VAL X 526    -269.847 305.9243257.870  1.00 50.16           C
ATOM   3967  CB  VAL X 526    -270.772 307.1013257.947  1.00 50.16           C
ATOM   3968  CG1 VAL X 526    -271.762 307.0263256.773  1.00 50.16           C
ATOM   3969  CG2 VAL X 526    -271.445 307.1003259.331  1.00 50.16           C
ATOM   3970  C   VAL X 526    -269.239 305.9193256.503  1.00 50.16           C
ATOM   3971  O   VAL X 526    -269.786 305.3053255.587  1.00 50.16           O
ATOM   3972  N   VAL X 527    -268.098 306.5983256.310  1.00 92.30           N
ATOM   3973  CA  VAL X 527    -267.532 306.6823254.995  1.00 92.30           C
ATOM   3974  CB  VAL X 527    -266.228 307.4303254.970  1.00 92.30           C
ATOM   3975  CG1 VAL X 527    -265.206 306.6833255.846  1.00 92.30           C
ATOM   3976  CG2 VAL X 527    -265.789 307.5933253.506  1.00 92.30           C
ATOM   3977  C   VAL X 527    -267.282 305.2993254.465  1.00 92.30           C
ATOM   3978  O   VAL X 527    -267.557 305.0243253.300  1.00 92.30           O
ATOM   3979  N   THR X 528    -266.760 304.3853255.305  1.00114.49           N
ATOM   3980  CA  THR X 528    -266.420 303.0693254.841  1.00114.49           C
ATOM   3981  CB  THR X 528    -265.606 302.2833255.835  1.00114.49           C
ATOM   3982  OG1 THR X 528    -265.141 301.0803255.242  1.00114.49           O
ATOM   3983  CG2 THR X 528    -266.459 301.9703257.072  1.00114.49           C
ATOM   3984  C   THR X 528    -267.636 302.2703254.449  1.00114.49           C
ATOM   3985  O   THR X 528    -267.588 301.5103253.486  1.00114.49           O
ATOM   3986  N   LEU X 529    -268.749 302.3993255.195  1.00112.75           N
ATOM   3987  CA  LEU X 529    -269.945 301.6233254.990  1.00112.75           C
ATOM   3988  CB  LEU X 529    -270.935 301.7283256.166  1.00112.75           C
ATOM   3989  CG  LEU X 529    -270.437 301.1223257.492  1.00112.75           C
ATOM   3990  CD1 LEU X 529    -269.235 301.8953258.049  1.00112.75           C
ATOM   3991  CD2 LEU X 529    -271.575 301.0073258.519  1.00112.75           C
ATOM   3992  C   LEU X 529    -270.711 301.9563253.729  1.00112.75           C
ATOM   3993  O   LEU X 529    -271.319 301.0643253.138  1.00112.75           O
ATOM   3994  N   ILE X 530    -270.732 303.2353253.291  1.00123.04           N
ATOM   3995  CA  ILE X 530    -271.607 303.6873252.232  1.00123.04           C
ATOM   3996  CB  ILE X 530    -272.643 304.6213252.827  1.00123.04           C
ATOM   3997  CG1 ILE X 530    -273.683 303.8363253.640  1.00123.04           C
ATOM   3998  CG2 ILE X 530    -273.239 305.5553251.770  1.00123.04           C
ATOM   3999  CD1 ILE X 530    -273.138 303.2473254.937  1.00123.04           C
ATOM   4000  C   ILE X 530    -270.860 304.4503251.163  1.00123.04           C
ATOM   4001  O   ILE X 530    -269.762 304.9523251.396  1.00123.04           O
ATOM   4002  N   THR X 531    -271.427 304.4983249.928  1.00113.85           N
ATOM   4003  CA  THR X 531    -270.890 305.3073248.866  1.00113.85           C
ATOM   4004  CB  THR X 531    -270.066 304.5333247.881  1.00113.85           C
ATOM   4005  OG1 THR X 531    -269.387 305.4223247.006  1.00113.85           O
ATOM   4006  CG2 THR X 531    -271.001 303.6093247.082  1.00113.85           C
ATOM   4007  C   THR X 531    -272.037 305.9033248.090  1.00113.85           C
ATOM   4008  O   THR X 531    -273.128 305.3363248.046  1.00113.85           O
ATOM   4009  N   VAL X 532    -271.816 307.0823247.462  1.00111.44           N
ATOM   4010  CA  VAL X 532    -272.824 307.7043246.646  1.00111.44           C
ATOM   4011  CB  VAL X 532    -272.542 309.1523246.337  1.00111.44           C
ATOM   4012  CG1 VAL X 532    -272.499 309.9453247.649  1.00111.44           C
ATOM   4013  CG2 VAL X 532    -271.240 309.2573245.525  1.00111.44           C
ATOM   4014  C   VAL X 532    -272.800 306.9653245.342  1.00111.44           C
ATOM   4015  O   VAL X 532    -271.736 306.6623244.807  1.00111.44           O
ATOM   4016  N   LYS X 533    -273.987 306.6423244.797  1.00110.49           N
ATOM   4017  CA  LYS X 533    -274.040 305.8593243.596  1.00110.49           C
ATOM   4018  CB  LYS X 533    -275.482 305.4793243.222  1.00110.49           C
ATOM   4019  CG  LYS X 533    -275.594 304.5483242.013  1.00110.49           C
ATOM   4020  CD  LYS X 533    -276.967 303.8823241.909  1.00110.49           C
ATOM   4021  CE  LYS X 533    -278.130 304.8733242.006  1.00110.49           C
ATOM   4022  NZ  LYS X 533    -279.418 304.1443242.014  1.00110.49           N
ATOM   4023  C   LYS X 533    -273.433 306.5963242.439  1.00110.49           C
ATOM   4024  O   LYS X 533    -272.549 306.0703241.765  1.00110.49           O
ATOM   4025  N   ASP X 534    -273.864 307.8473242.194  1.00 85.27           N
ATOM   4026  CA  ASP X 534    -273.372 308.5613241.052  1.00 85.27           C
ATOM   4027  CB  ASP X 534    -274.477 309.3343240.309  1.00 85.27           C
ATOM   4028  CG  ASP X 534    -273.976 309.7083238.920  1.00 85.27           C
ATOM   4029  OD1 ASP X 534    -272.868 309.2483238.538  1.00 85.27           O
ATOM   4030  OD2 ASP X 534    -274.707 310.4593238.220  1.00 85.27           O
ATOM   4031  C   ASP X 534    -272.366 309.5573241.527  1.00 85.27           C
ATOM   4032  O   ASP X 534    -272.384 309.9893242.677  1.00 85.27           O
ATOM   4033  N   ILE X 535    -271.447 309.9413240.627  1.00114.44           N
ATOM   4034  CA  ILE X 535    -270.433 310.9043240.924  1.00114.44           C
ATOM   4035  CB  ILE X 535    -269.484 311.1253239.779  1.00114.44           C
ATOM   4036  CG1 ILE X 535    -268.297 311.9893240.230  1.00114.44           C
ATOM   4037  CG2 ILE X 535    -270.273 311.7063238.592  1.00114.44           C
ATOM   4038  CD1 ILE X 535    -267.394 311.2923241.246  1.00114.44           C
ATOM   4039  C   ILE X 535    -271.116 312.1993241.222  1.00114.44           C
ATOM   4040  O   ILE X 535    -270.685 312.9593242.087  1.00114.44           O
ATOM   4041  N   SER X 536    -272.213 312.4743240.497  1.00 77.82           N
ATOM   4042  CA  SER X 536    -272.908 313.7203240.617  1.00 77.82           C
ATOM   4043  CB  SER X 536    -274.139 313.7893239.698  1.00 77.82           C
ATOM   4044  OG  SER X 536    -274.794 315.0383239.855  1.00 77.82           O
ATOM   4045  C   SER X 536    -273.392 313.9273242.023  1.00 77.82           C
ATOM   4046  O   SER X 536    -273.254 315.0203242.568  1.00 77.82           O
ATOM   4047  N   THR X 537    -273.938 312.8733242.654  1.00130.87           N
ATOM   4048  CA  THR X 537    -274.562 312.9413243.948  1.00130.87           C
ATOM   4049  CB  THR X 537    -275.347 311.7083244.289  1.00130.87           C
ATOM   4050  OG1 THR X 537    -276.106 311.9243245.470  1.00130.87           O
ATOM   4051  CG2 THR X 537    -274.375 310.5363244.487  1.00130.87           C
ATOM   4052  C   THR X 537    -273.576 313.1843245.052  1.00130.87           C
ATOM   4053  O   THR X 537    -273.967 313.5573246.157  1.00130.87           O
ATOM   4054  N   SER X 538    -272.275 312.9443244.811  1.00 83.62           N
ATOM   4055  CA  SER X 538    -271.288 313.0303245.855  1.00 83.62           C
ATOM   4056  CB  SER X 538    -269.852 312.9003245.323  1.00 83.62           C
ATOM   4057  OG  SER X 538    -268.925 312.9873246.396  1.00 83.62           O
ATOM   4058  C   SER X 538    -271.376 314.3343246.602  1.00 83.62           C
ATOM   4059  O   SER X 538    -271.286 314.3443247.829  1.00 83.62           O
ATOM   4060  N   LYS X 539    -271.545 315.4673245.899  1.00 64.94           N
ATOM   4061  CA  LYS X 539    -271.584 316.7503246.556  1.00 64.94           C
ATOM   4062  CB  LYS X 539    -271.684 317.9253245.569  1.00 64.94           C
ATOM   4063  CG  LYS X 539    -270.471 318.0673244.649  1.00 64.94           C
ATOM   4064  CD  LYS X 539    -270.707 319.0333243.486  1.00 64.94           C
ATOM   4065  CE  LYS X 539    -269.503 319.1833242.555  1.00 64.94           C
ATOM   4066  NZ  LYS X 539    -269.378 317.9843241.696  1.00 64.94           N
ATOM   4067  C   LYS X 539    -272.782 316.8553247.455  1.00 64.94           C
ATOM   4068  O   LYS X 539    -272.686 317.3773248.565  1.00 64.94           O
ATOM   4069  N   ALA X 540    -273.959 316.4023246.980  1.00 42.48           N
ATOM   4070  CA  ALA X 540    -275.167 316.5093247.751  1.00 42.48           C
ATOM   4071  CB  ALA X 540    -276.418 316.0993246.954  1.00 42.48           C
ATOM   4072  C   ALA X 540    -275.103 315.6273248.965  1.00 42.48           C
ATOM   4073  O   ALA X 540    -275.479 316.0493250.057  1.00 42.48           O
ATOM   4074  N   LEU X 541    -274.626 314.3743248.806  1.00 98.23           N
ATOM   4075  CA  LEU X 541    -274.597 313.4513249.907  1.00 98.23           C
ATOM   4076  CB  LEU X 541    -274.223 312.0053249.497  1.00 98.23           C
ATOM   4077  CG  LEU X 541    -274.400 310.9243250.600  1.00 98.23           C
ATOM   4078  CD1 LEU X 541    -274.165 309.5153250.035  1.00 98.23           C
ATOM   4079  CD2 LEU X 541    -273.515 311.1593251.835  1.00 98.23           C
ATOM   4080  C   LEU X 541    -273.623 313.9473250.927  1.00 98.23           C
ATOM   4081  O   LEU X 541    -273.870 313.8603252.127  1.00 98.23           O
ATOM   4082  N   GLU X 542    -272.486 314.4913250.470  1.00 81.92           N
ATOM   4083  CA  GLU X 542    -271.465 314.9613251.361  1.00 81.92           C
ATOM   4084  CB  GLU X 542    -270.253 315.5363250.608  1.00 81.92           C
ATOM   4085  CG  GLU X 542    -269.138 316.0433251.524  1.00 81.92           C
ATOM   4086  CD  GLU X 542    -268.018 316.5793250.642  1.00 81.92           C
ATOM   4087  OE1 GLU X 542    -268.326 317.0443249.513  1.00 81.92           O
ATOM   4088  OE2 GLU X 542    -266.840 316.5323251.087  1.00 81.92           O
ATOM   4089  C   GLU X 542    -272.038 316.0543252.209  1.00 81.92           C
ATOM   4090  O   GLU X 542    -271.691 316.1903253.378  1.00 81.92           O
ATOM   4091  N   ALA X 543    -272.895 316.9103251.626  1.00 42.27           N
ATOM   4092  CA  ALA X 543    -273.481 317.9873252.370  1.00 42.27           C
ATOM   4093  CB  ALA X 543    -274.268 318.9653251.480  1.00 42.27           C
ATOM   4094  C   ALA X 543    -274.432 317.4693253.412  1.00 42.27           C
ATOM   4095  O   ALA X 543    -274.421 317.9283254.552  1.00 42.27           O
ATOM   4096  N   VAL X 544    -275.290 316.5003253.037  1.00115.12           N
ATOM   4097  CA  VAL X 544    -276.312 316.0113253.919  1.00115.12           C
ATOM   4098  CB  VAL X 544    -277.310 315.1363253.208  1.00115.12           C
ATOM   4099  CG1 VAL X 544    -276.665 313.7883252.861  1.00115.12           C
ATOM   4100  CG2 VAL X 544    -278.578 315.0423254.067  1.00115.12           C
ATOM   4101  C   VAL X 544    -275.729 315.2663255.089  1.00115.12           C
ATOM   4102  O   VAL X 544    -276.170 315.4543256.222  1.00115.12           O
ATOM   4103  N   ALA X 545    -274.739 314.3783254.845  1.00 38.35           N
ATOM   4104  CA  ALA X 545    -274.141 313.5903255.891  1.00 38.35           C
ATOM   4105  CB  ALA X 545    -273.153 312.5423255.349  1.00 38.35           C
ATOM   4106  C   ALA X 545    -273.390 314.4663256.847  1.00 38.35           C
ATOM   4107  O   ALA X 545    -273.526 314.3373258.062  1.00 38.35           O
ATOM   4108  N   GLY X 546    -272.572 315.3903256.313  1.00 27.13           N
ATOM   4109  CA  GLY X 546    -271.836 316.2923257.149  1.00 27.13           C
ATOM   4110  C   GLY X 546    -270.938 315.5183258.069  1.00 27.13           C
ATOM   4111  O   GLY X 546    -270.141 314.6843257.646  1.00 27.13           O
ATOM   4112  N   GLY X 547    -271.068 315.8083259.378  1.00 33.83           N
ATOM   4113  CA  GLY X 547    -270.266 315.2613260.435  1.00 33.83           C
ATOM   4114  C   GLY X 547    -270.459 313.7823260.539  1.00 33.83           C
ATOM   4115  O   GLY X 547    -269.543 313.0543260.918  1.00 33.83           O
ATOM   4116  N   LYS X 548    -271.667 313.2983260.208  1.00133.15           N
ATOM   4117  CA  LYS X 548    -272.020 311.9233260.402  1.00133.15           C
ATOM   4118  CB  LYS X 548    -273.509 311.6073260.185  1.00133.15           C
ATOM   4119  CG  LYS X 548    -273.902 310.3233260.922  1.00133.15           C
ATOM   4120  CD  LYS X 548    -275.384 310.2363261.283  1.00133.15           C
ATOM   4121  CE  LYS X 548    -275.751 308.9813262.079  1.00133.15           C
ATOM   4122  NZ  LYS X 548    -275.604 307.7773261.232  1.00133.15           N
ATOM   4123  C   LYS X 548    -271.155 311.0173259.584  1.00133.15           C
ATOM   4124  O   LYS X 548    -271.193 309.8003259.756  1.00133.15           O
ATOM   4125  N   LEU X 549    -270.399 311.5653258.615  1.00 54.79           N
ATOM   4126  CA  LEU X 549    -269.515 310.7473257.827  1.00 54.79           C
ATOM   4127  CB  LEU X 549    -268.711 311.5633256.797  1.00 54.79           C
ATOM   4128  CG  LEU X 549    -269.574 312.2303255.712  1.00 54.79           C
ATOM   4129  CD1 LEU X 549    -268.705 313.0153254.715  1.00 54.79           C
ATOM   4130  CD2 LEU X 549    -270.495 311.2113255.020  1.00 54.79           C
ATOM   4131  C   LEU X 549    -268.518 310.1013258.750  1.00 54.79           C
ATOM   4132  O   LEU X 549    -268.133 308.9533258.540  1.00 54.79           O
ATOM   4133  N   TYR X 550    -268.046 310.8593259.761  1.00133.46           N
ATOM   4134  CA  TYR X 550    -267.113 310.4793260.795  1.00133.46           C
ATOM   4135  CB  TYR X 550    -266.620 311.6743261.632  1.00133.46           C
ATOM   4136  CG  TYR X 550    -265.748 312.5553260.806  1.00133.46           C
ATOM   4137  CD1 TYR X 550    -266.288 313.4603259.923  1.00133.46           C
ATOM   4138  CD2 TYR X 550    -264.380 312.4823260.933  1.00133.46           C
ATOM   4139  CE1 TYR X 550    -265.473 314.2753259.172  1.00133.46           C
ATOM   4140  CE2 TYR X 550    -263.561 313.2943260.186  1.00133.46           C
ATOM   4141  CZ  TYR X 550    -264.108 314.1923259.302  1.00133.46           C
ATOM   4142  OH  TYR X 550    -263.270 315.0273258.534  1.00133.46           O
ATOM   4143  C   TYR X 550    -267.729 309.5393261.798  1.00133.46           C
ATOM   4144  O   TYR X 550    -267.019 308.7783262.453  1.00133.46           O
ATOM   4145  N   ASN X 551    -269.056 309.6363262.006  1.00118.66           N
ATOM   4146  CA  ASN X 551    -269.745 308.9483263.067  1.00118.66           C
ATOM   4147  CB  ASN X 551    -271.270 309.1533263.005  1.00118.66           C
ATOM   4148  CG  ASN X 551    -271.919 308.4963264.219  1.00118.66           C
ATOM   4149  OD1 ASN X 551    -271.242 308.0063265.120  1.00118.66           O
ATOM   4150  ND2 ASN X 551    -273.279 308.4883264.248  1.00118.66           N
ATOM   4151  C   ASN X 551    -269.511 307.4653263.062  1.00118.66           C
ATOM   4152  O   ASN X 551    -270.076 306.7373262.252  1.00118.66           O
ATOM   4153  N   ILE X 552    -268.743 306.9683264.056  1.00 74.72           N
ATOM   4154  CA  ILE X 552    -268.416 305.5683264.132  1.00 74.72           C
ATOM   4155  CB  ILE X 552    -267.357 305.2693265.156  1.00 74.72           C
ATOM   4156  CG1 ILE X 552    -266.054 306.0133264.812  1.00 74.72           C
ATOM   4157  CG2 ILE X 552    -267.182 303.7423265.242  1.00 74.72           C
ATOM   4158  CD1 ILE X 552    -265.027 305.9983265.944  1.00 74.72           C
ATOM   4159  C   ILE X 552    -269.648 304.7983264.505  1.00 74.72           C
ATOM   4160  O   ILE X 552    -270.289 305.0703265.520  1.00 74.72           O
ATOM   4161  N   VAL X 553    -270.005 303.7873263.688  1.00119.17           N
ATOM   4162  CA  VAL X 553    -271.197 303.0383263.966  1.00119.17           C
ATOM   4163  CB  VAL X 553    -271.978 302.6673262.740  1.00119.17           C
ATOM   4164  CG1 VAL X 553    -271.080 301.8193261.826  1.00119.17           C
ATOM   4165  CG2 VAL X 553    -273.269 301.9533263.180  1.00119.17           C
ATOM   4166  C   VAL X 553    -270.825 301.7823264.693  1.00119.17           C
ATOM   4167  O   VAL X 553    -269.995 301.0013264.227  1.00119.17           O
ATOM   4168  N   VAL X 554    -271.447 301.5603265.872  1.00 68.98           N
ATOM   4169  CA  VAL X 554    -271.173 300.3963266.667  1.00 68.98           C
ATOM   4170  CB  VAL X 554    -270.575 300.6893268.011  1.00 68.98           C
ATOM   4171  CG1 VAL X 554    -269.169 301.2703267.803  1.00 68.98           C
ATOM   4172  CG2 VAL X 554    -271.529 301.6153268.782  1.00 68.98           C
ATOM   4173  C   VAL X 554    -272.450 299.6483266.898  1.00 68.98           C
ATOM   4174  O   VAL X 554    -273.540 300.1403266.610  1.00 68.98           O
ATOM   4175  N   ASP X 555    -272.311 298.3883267.359  1.00 61.74           N
ATOM   4176  CA  ASP X 555    -273.409 297.4943267.605  1.00 61.74           C
ATOM   4177  CB  ASP X 555    -272.937 296.0543267.866  1.00 61.74           C
ATOM   4178  CG  ASP X 555    -274.152 295.1383267.839  1.00 61.74           C
ATOM   4179  OD1 ASP X 555    -275.275 295.6393267.562  1.00 61.74           O
ATOM   4180  OD2 ASP X 555    -273.971 293.9193268.097  1.00 61.74           O
ATOM   4181  C   ASP X 555    -274.246 297.9023268.787  1.00 61.74           C
ATOM   4182  O   ASP X 555    -275.474 297.9163268.692  1.00 61.74           O
ATOM   4183  N   THR X 556    -273.625 298.2543269.933  1.00116.87           N
ATOM   4184  CA  THR X 556    -274.445 298.5103271.088  1.00116.87           C
ATOM   4185  CB  THR X 556    -274.340 297.4493272.144  1.00116.87           C
ATOM   4186  OG1 THR X 556    -273.015 297.3913272.654  1.00116.87           O
ATOM   4187  CG2 THR X 556    -274.729 296.0973271.524  1.00116.87           C
ATOM   4188  C   THR X 556    -274.044 299.7953271.737  1.00116.87           C
ATOM   4189  O   THR X 556    -272.991 300.3613271.449  1.00116.87           O
ATOM   4190  N   GLU X 557    -274.925 300.2953272.629  1.00110.51           N
ATOM   4191  CA  GLU X 557    -274.687 301.5093273.353  1.00110.51           C
ATOM   4192  CB  GLU X 557    -275.908 302.0123274.152  1.00110.51           C
ATOM   4193  CG  GLU X 557    -276.258 301.2063275.406  1.00110.51           C
ATOM   4194  CD  GLU X 557    -275.574 301.8633276.601  1.00110.51           C
ATOM   4195  OE1 GLU X 557    -275.617 303.1203276.695  1.00110.51           O
ATOM   4196  OE2 GLU X 557    -275.000 301.1163277.438  1.00110.51           O
ATOM   4197  C   GLU X 557    -273.558 301.2753274.305  1.00110.51           C
ATOM   4198  O   GLU X 557    -272.781 302.1853274.593  1.00110.51           O
ATOM   4199  N   ALA X 558    -273.456 300.0453274.844  1.00 35.40           N
ATOM   4200  CA  ALA X 558    -272.426 299.7343275.793  1.00 35.40           C
ATOM   4201  CB  ALA X 558    -272.537 298.3033276.344  1.00 35.40           C
ATOM   4202  C   ALA X 558    -271.086 299.8653275.140  1.00 35.40           C
ATOM   4203  O   ALA X 558    -270.168 300.4553275.705  1.00 35.40           O
ATOM   4204  N   THR X 559    -270.949 299.3383273.909  1.00116.78           N
ATOM   4205  CA  THR X 559    -269.693 299.4033273.220  1.00116.78           C
ATOM   4206  CB  THR X 559    -269.722 298.7283271.878  1.00116.78           C
ATOM   4207  OG1 THR X 559    -270.589 299.4133270.989  1.00116.78           O
ATOM   4208  CG2 THR X 559    -270.226 297.2903272.071  1.00116.78           C
ATOM   4209  C   THR X 559    -269.402 300.8473272.990  1.00116.78           C
ATOM   4210  O   THR X 559    -268.259 301.2903273.090  1.00116.78           O
ATOM   4211  N   GLY X 560    -270.448 301.6303272.673  1.00 36.55           N
ATOM   4212  CA  GLY X 560    -270.228 303.0233272.443  1.00 36.55           C
ATOM   4213  C   GLY X 560    -269.656 303.6293273.692  1.00 36.55           C
ATOM   4214  O   GLY X 560    -268.658 304.3443273.643  1.00 36.55           O
ATOM   4215  N   LYS X 561    -270.245 303.3153274.861  1.00 62.76           N
ATOM   4216  CA  LYS X 561    -269.818 303.9283276.089  1.00 62.76           C
ATOM   4217  CB  LYS X 561    -270.663 303.4943277.297  1.00 62.76           C
ATOM   4218  CG  LYS X 561    -272.106 304.0023277.238  1.00 62.76           C
ATOM   4219  CD  LYS X 561    -273.045 303.3063278.223  1.00 62.76           C
ATOM   4220  CE  LYS X 561    -272.872 303.7653279.670  1.00 62.76           C
ATOM   4221  NZ  LYS X 561    -273.816 303.0403280.549  1.00 62.76           N
ATOM   4222  C   LYS X 561    -268.392 303.5763276.378  1.00 62.76           C
ATOM   4223  O   LYS X 561    -267.608 304.4313276.785  1.00 62.76           O
ATOM   4224  N   LYS X 562    -268.012 302.3043276.164  1.00 49.21           N
ATOM   4225  CA  LYS X 562    -266.680 301.8593276.465  1.00 49.21           C
ATOM   4226  CB  LYS X 562    -266.481 300.3573276.183  1.00 49.21           C
ATOM   4227  CG  LYS X 562    -267.292 299.4443277.108  1.00 49.21           C
ATOM   4228  CD  LYS X 562    -267.366 297.9923276.632  1.00 49.21           C
ATOM   4229  CE  LYS X 562    -268.164 297.0793277.567  1.00 49.21           C
ATOM   4230  NZ  LYS X 562    -269.614 297.3243277.406  1.00 49.21           N
ATOM   4231  C   LYS X 562    -265.717 302.6093275.602  1.00 49.21           C
ATOM   4232  O   LYS X 562    -264.636 302.9923276.048  1.00 49.21           O
ATOM   4233  N   ILE X 563    -266.099 302.8473274.335  1.00 35.57           N
ATOM   4234  CA  ILE X 563    -265.249 303.5173273.395  1.00 35.57           C
ATOM   4235  CB  ILE X 563    -265.899 303.6753272.049  1.00 35.57           C
ATOM   4236  CG1 ILE X 563    -266.232 302.3003271.448  1.00 35.57           C
ATOM   4237  CG2 ILE X 563    -264.978 304.5333271.167  1.00 35.57           C
ATOM   4238  CD1 ILE X 563    -267.151 302.3753270.231  1.00 35.57           C
ATOM   4239  C   ILE X 563    -264.972 304.8923273.913  1.00 35.57           C
ATOM   4240  O   ILE X 563    -263.849 305.3853273.831  1.00 35.57           O
ATOM   4241  N   LEU X 564    -266.010 305.5503274.455  1.00139.35           N
ATOM   4242  CA  LEU X 564    -265.898 306.8823274.977  1.00139.35           C
ATOM   4243  CB  LEU X 564    -267.244 307.3743275.537  1.00139.35           C
ATOM   4244  CG  LEU X 564    -267.129 308.6363276.408  1.00139.35           C
ATOM   4245  CD1 LEU X 564    -266.484 309.7893275.643  1.00139.35           C
ATOM   4246  CD2 LEU X 564    -268.484 309.0193277.022  1.00139.35           C
ATOM   4247  C   LEU X 564    -264.919 306.9283276.104  1.00139.35           C
ATOM   4248  O   LEU X 564    -264.052 307.8003276.142  1.00139.35           O
ATOM   4249  N   GLU X 565    -265.021 305.9823277.054  1.00 31.99           N
ATOM   4250  CA  GLU X 565    -264.156 306.0393278.194  1.00 31.99           C
ATOM   4251  CB  GLU X 565    -264.474 304.9663279.248  1.00 31.99           C
ATOM   4252  CG  GLU X 565    -263.620 305.0933280.513  1.00 31.99           C
ATOM   4253  CD  GLU X 565    -264.089 304.0423281.507  1.00 31.99           C
ATOM   4254  OE1 GLU X 565    -265.098 303.3523281.207  1.00 31.99           O
ATOM   4255  OE2 GLU X 565    -263.447 303.9203282.584  1.00 31.99           O
ATOM   4256  C   GLU X 565    -262.741 305.8483277.759  1.00 31.99           C
ATOM   4257  O   GLU X 565    -261.844 306.5683278.194  1.00 31.99           O
ATOM   4258  N   LYS X 566    -262.512 304.8723276.863  1.00 66.90           N
ATOM   4259  CA  LYS X 566    -261.183 304.5683276.423  1.00 66.90           C
ATOM   4260  CB  LYS X 566    -261.127 303.3263275.518  1.00 66.90           C
ATOM   4261  CG  LYS X 566    -259.709 302.7983275.301  1.00 66.90           C
ATOM   4262  CD  LYS X 566    -259.669 301.3683274.758  1.00 66.90           C
ATOM   4263  CE  LYS X 566    -260.114 300.3243275.785  1.00 66.90           C
ATOM   4264  NZ  LYS X 566    -260.133 298.9793275.172  1.00 66.90           N
ATOM   4265  C   LYS X 566    -260.638 305.7363275.665  1.00 66.90           C
ATOM   4266  O   LYS X 566    -259.451 306.0493275.747  1.00 66.90           O
ATOM   4267  N   GLY X 567    -261.518 306.4243274.921  1.00 62.86           N
ATOM   4268  CA  GLY X 567    -261.157 307.4993274.044  1.00 62.86           C
ATOM   4269  C   GLY X 567    -260.534 308.6423274.775  1.00 62.86           C
ATOM   4270  O   GLY X 567    -259.652 309.2863274.209  1.00 62.86           O
ATOM   4271  N   GLN X 568    -260.988 308.9213276.018  1.00215.83           N
ATOM   4272  CA  GLN X 568    -260.571 310.0543276.815  1.00215.83           C
ATOM   4273  CB  GLN X 568    -260.874 309.9023278.318  1.00215.83           C
ATOM   4274  CG  GLN X 568    -262.374 309.8843278.623  1.00215.83           C
ATOM   4275  CD  GLN X 568    -262.566 309.7313280.126  1.00215.83           C
ATOM   4276  OE1 GLN X 568    -261.612 309.4963280.867  1.00215.83           O
ATOM   4277  NE2 GLN X 568    -263.835 309.8683280.592  1.00215.83           N
ATOM   4278  C   GLN X 568    -259.112 310.3403276.641  1.00215.83           C
ATOM   4279  O   GLN X 568    -258.303 309.4363276.435  1.00215.83           O
ATOM   4280  N   LEU X 569    -258.756 311.6393276.712  1.00279.54           N
ATOM   4281  CA  LEU X 569    -257.426 312.1003276.442  1.00279.54           C
ATOM   4282  CB  LEU X 569    -256.341 311.3023277.187  1.00279.54           C
ATOM   4283  CG  LEU X 569    -256.378 311.5083278.714  1.00279.54           C
ATOM   4284  CD1 LEU X 569    -256.037 312.9603279.089  1.00279.54           C
ATOM   4285  CD2 LEU X 569    -257.712 311.0373279.312  1.00279.54           C
ATOM   4286  C   LEU X 569    -257.182 312.0103274.966  1.00279.54           C
ATOM   4287  O   LEU X 569    -256.048 312.1523274.509  1.00279.54           O
ATOM   4288  N   LYS X 570    -258.253 311.7893274.177  1.00 77.48           N
ATOM   4289  CA  LYS X 570    -258.148 311.7743272.741  1.00 77.48           C
ATOM   4290  CB  LYS X 570    -258.309 310.3843272.095  1.00 77.48           C
ATOM   4291  CG  LYS X 570    -258.045 310.3803270.585  1.00 77.48           C
ATOM   4292  CD  LYS X 570    -258.126 309.0103269.919  1.00 77.48           C
ATOM   4293  CE  LYS X 570    -258.045 309.0963268.396  1.00 77.48           C
ATOM   4294  NZ  LYS X 570    -258.397 307.7913267.810  1.00 77.48           N
ATOM   4295  C   LYS X 570    -259.264 312.6383272.228  1.00 77.48           C
ATOM   4296  O   LYS X 570    -260.104 313.1033272.998  1.00 77.48           O
ATOM   4297  N   HIS X 571    -259.293 312.8843270.901  1.00 68.72           N
ATOM   4298  CA  HIS X 571    -260.293 313.7103270.287  1.00 68.72           C
ATOM   4299  ND1 HIS X 571    -257.532 314.1033268.451  1.00 68.72           N
ATOM   4300  CG  HIS X 571    -258.773 314.6973268.521  1.00 68.72           C
ATOM   4301  CB  HIS X 571    -260.048 313.9513268.786  1.00 68.72           C
ATOM   4302  NE2 HIS X 571    -257.214 316.2773268.106  1.00 68.72           N
ATOM   4303  CD2 HIS X 571    -258.560 316.0253268.308  1.00 68.72           C
ATOM   4304  CE1 HIS X 571    -256.637 315.0933268.203  1.00 68.72           C
ATOM   4305  C   HIS X 571    -261.629 313.0533270.438  1.00 68.72           C
ATOM   4306  O   HIS X 571    -261.736 311.8293270.510  1.00 68.72           O
ATOM   4307  N   ARG X 572    -262.688 313.8853270.501  1.00102.17           N
ATOM   4308  CA  ARG X 572    -264.034 313.4383270.717  1.00102.17           C
ATOM   4309  CB  ARG X 572    -264.983 314.5983271.050  1.00102.17           C
ATOM   4310  CG  ARG X 572    -264.450 315.4733272.184  1.00102.17           C
ATOM   4311  CD  ARG X 572    -265.372 316.6313272.559  1.00102.17           C
ATOM   4312  NE  ARG X 572    -266.195 316.1673273.707  1.00102.17           N
ATOM   4313  CZ  ARG X 572    -266.444 317.0153274.745  1.00102.17           C
ATOM   4314  NH1 ARG X 572    -266.000 318.3053274.695  1.00102.17           N
ATOM   4315  NH2 ARG X 572    -267.122 316.5663275.838  1.00102.17           N
ATOM   4316  C   ARG X 572    -264.543 312.8013269.464  1.00102.17           C
ATOM   4317  O   ARG X 572    -264.246 313.2453268.357  1.00102.17           O
ATOM   4318  N   TYR X 573    -265.328 311.7173269.620  1.00 99.02           N
ATOM   4319  CA  TYR X 573    -265.898 311.0413268.493  1.00 99.02           C
ATOM   4320  CB  TYR X 573    -265.245 309.6853268.170  1.00 99.02           C
ATOM   4321  CG  TYR X 573    -263.897 309.9563267.599  1.00 99.02           C
ATOM   4322  CD1 TYR X 573    -262.829 310.2443268.416  1.00 99.02           C
ATOM   4323  CD2 TYR X 573    -263.703 309.9163266.237  1.00 99.02           C
ATOM   4324  CE1 TYR X 573    -261.587 310.4923267.878  1.00 99.02           C
ATOM   4325  CE2 TYR X 573    -262.463 310.1623265.695  1.00 99.02           C
ATOM   4326  CZ  TYR X 573    -261.403 310.4513266.517  1.00 99.02           C
ATOM   4327  OH  TYR X 573    -260.128 310.7053265.967  1.00 99.02           O
ATOM   4328  C   TYR X 573    -267.339 310.7843268.789  1.00 99.02           C
ATOM   4329  O   TYR X 573    -267.770 310.8403269.941  1.00 99.02           O
ATOM   4330  N   THR X 574    -268.132 310.5163267.733  1.00108.24           N
ATOM   4331  CA  THR X 574    -269.525 310.2673267.946  1.00108.24           C
ATOM   4332  CB  THR X 574    -270.429 311.1053267.097  1.00108.24           C
ATOM   4333  OG1 THR X 574    -271.756 311.0443267.597  1.00108.24           O
ATOM   4334  CG2 THR X 574    -270.389 310.5663265.659  1.00108.24           C
ATOM   4335  C   THR X 574    -269.782 308.8383267.599  1.00108.24           C
ATOM   4336  O   THR X 574    -269.189 308.2933266.668  1.00108.24           O
ATOM   4337  N   ILE X 575    -270.668 308.1823268.371  1.00133.20           N
ATOM   4338  CA  ILE X 575    -270.935 306.8013268.116  1.00133.20           C
ATOM   4339  CB  ILE X 575    -270.461 305.9203269.243  1.00133.20           C
ATOM   4340  CG1 ILE X 575    -270.365 304.4573268.793  1.00133.20           C
ATOM   4341  CG2 ILE X 575    -271.343 306.1523270.481  1.00133.20           C
ATOM   4342  CD1 ILE X 575    -269.171 304.2103267.871  1.00133.20           C
ATOM   4343  C   ILE X 575    -272.416 306.6323267.949  1.00133.20           C
ATOM   4344  O   ILE X 575    -273.211 307.1363268.741  1.00133.20           O
ATOM   4345  N   ILE X 576    -272.834 305.9353266.874  1.00116.53           N
ATOM   4346  CA  ILE X 576    -274.230 305.6573266.715  1.00116.53           C
ATOM   4347  CB  ILE X 576    -274.757 306.0093265.346  1.00116.53           C
ATOM   4348  CG1 ILE X 576    -276.263 305.7123265.261  1.00116.53           C
ATOM   4349  CG2 ILE X 576    -273.896 305.3183264.274  1.00116.53           C
ATOM   4350  CD1 ILE X 576    -276.932 306.3253264.032  1.00116.53           C
ATOM   4351  C   ILE X 576    -274.409 304.1883266.968  1.00116.53           C
ATOM   4352  O   ILE X 576    -274.019 303.3423266.160  1.00116.53           O
ATOM   4353  N   PRO X 577    -274.940 303.8803268.127  1.00155.99           N
ATOM   4354  CA  PRO X 577    -275.206 302.5073268.465  1.00155.99           C
ATOM   4355  CD  PRO X 577    -274.599 304.6653269.306  1.00155.99           C
ATOM   4356  CB  PRO X 577    -275.347 302.4533269.984  1.00155.99           C
ATOM   4357  CG  PRO X 577    -274.519 303.6583270.467  1.00155.99           C
ATOM   4358  C   PRO X 577    -276.415 302.0153267.739  1.00155.99           C
ATOM   4359  O   PRO X 577    -277.483 302.6053267.888  1.00155.99           O
ATOM   4360  N   LEU X 578    -276.290 300.8923267.019  1.00 72.52           N
ATOM   4361  CA  LEU X 578    -277.389 300.3833266.251  1.00 72.52           C
ATOM   4362  CB  LEU X 578    -276.954 299.2633265.305  1.00 72.52           C
ATOM   4363  CG  LEU X 578    -275.974 299.8033264.247  1.00 72.52           C
ATOM   4364  CD1 LEU X 578    -275.518 298.7113263.282  1.00 72.52           C
ATOM   4365  CD2 LEU X 578    -276.559 301.0263263.522  1.00 72.52           C
ATOM   4366  C   LEU X 578    -278.476 299.9083267.160  1.00 72.52           C
ATOM   4367  O   LEU X 578    -279.656 300.0213266.840  1.00 72.52           O
ATOM   4368  N   SER X 579    -278.111 299.3373268.322  1.00 43.33           N
ATOM   4369  CA  SER X 579    -279.122 298.8153269.191  1.00 43.33           C
ATOM   4370  CB  SER X 579    -278.534 298.1343270.439  1.00 43.33           C
ATOM   4371  OG  SER X 579    -277.823 299.0803271.226  1.00 43.33           O
ATOM   4372  C   SER X 579    -280.036 299.9123269.660  1.00 43.33           C
ATOM   4373  O   SER X 579    -281.252 299.8293269.497  1.00 43.33           O
ATOM   4374  N   LYS X 580    -279.455 300.9593270.277  1.00 98.61           N
ATOM   4375  CA  LYS X 580    -280.154 302.0653270.882  1.00 98.61           C
ATOM   4376  CB  LYS X 580    -279.255 302.8623271.844  1.00 98.61           C
ATOM   4377  CG  LYS X 580    -280.025 303.7783272.799  1.00 98.61           C
ATOM   4378  CD  LYS X 580    -279.191 304.2343273.999  1.00 98.61           C
ATOM   4379  CE  LYS X 580    -279.963 305.0973275.001  1.00 98.61           C
ATOM   4380  NZ  LYS X 580    -279.146 305.3173276.215  1.00 98.61           N
ATOM   4381  C   LYS X 580    -280.744 303.0293269.890  1.00 98.61           C
ATOM   4382  O   LYS X 580    -281.765 303.6523270.181  1.00 98.61           O
ATOM   4383  N   ILE X 581    -280.112 303.1913268.708  1.00164.68           N
ATOM   4384  CA  ILE X 581    -280.472 304.2033267.745  1.00164.68           C
ATOM   4385  CB  ILE X 581    -279.811 304.0053266.409  1.00164.68           C
ATOM   4386  CG1 ILE X 581    -280.047 305.2233265.501  1.00164.68           C
ATOM   4387  CG2 ILE X 581    -280.308 302.6753265.816  1.00164.68           C
ATOM   4388  CD1 ILE X 581    -279.345 306.4913265.989  1.00164.68           C
ATOM   4389  C   ILE X 581    -281.948 304.2633267.529  1.00164.68           C
ATOM   4390  O   ILE X 581    -282.597 303.2713267.205  1.00164.68           O
ATOM   4391  N   SER X 582    -282.517 305.4733267.718  1.00 88.74           N
ATOM   4392  CA  SER X 582    -283.925 305.6403267.530  1.00 88.74           C
ATOM   4393  CB  SER X 582    -284.624 306.3023268.727  1.00 88.74           C
ATOM   4394  OG  SER X 582    -286.013 306.4373268.471  1.00 88.74           O
ATOM   4395  C   SER X 582    -284.111 306.5423266.361  1.00 88.74           C
ATOM   4396  O   SER X 582    -283.904 307.7523266.445  1.00 88.74           O
ATOM   4397  N   ALA X 583    -284.528 305.9593265.230  1.00 39.53           N
ATOM   4398  CA  ALA X 583    -284.786 306.7413264.067  1.00 39.53           C
ATOM   4399  CB  ALA X 583    -283.937 306.3473262.846  1.00 39.53           C
ATOM   4400  C   ALA X 583    -286.196 306.4433263.738  1.00 39.53           C
ATOM   4401  O   ALA X 583    -286.683 305.3523264.031  1.00 39.53           O
ATOM   4402  N   ASN X 584    -286.916 307.4173263.162  1.00 76.59           N
ATOM   4403  CA  ASN X 584    -288.253 307.0563262.836  1.00 76.59           C
ATOM   4404  CB  ASN X 584    -289.102 308.1963262.246  1.00 76.59           C
ATOM   4405  CG  ASN X 584    -289.484 309.1473263.371  1.00 76.59           C
ATOM   4406  OD1 ASN X 584    -288.629 309.7893263.976  1.00 76.59           O
ATOM   4407  ND2 ASN X 584    -290.810 309.2443263.658  1.00 76.59           N
ATOM   4408  C   ASN X 584    -288.127 306.0033261.800  1.00 76.59           C
ATOM   4409  O   ASN X 584    -287.344 306.1503260.862  1.00 76.59           O
ATOM   4410  N   SER X 585    -288.855 304.8833261.986  1.00 82.54           N
ATOM   4411  CA  SER X 585    -288.852 303.8973260.955  1.00 82.54           C
ATOM   4412  CB  SER X 585    -289.350 302.5153261.420  1.00 82.54           C
ATOM   4413  OG  SER X 585    -290.658 302.6073261.965  1.00 82.54           O
ATOM   4414  C   SER X 585    -289.818 304.4773259.991  1.00 82.54           C
ATOM   4415  O   SER X 585    -290.965 304.0543259.857  1.00 82.54           O
ATOM   4416  N   ILE X 586    -289.321 305.5003259.289  1.00153.48           N
ATOM   4417  CA  ILE X 586    -290.125 306.2863258.430  1.00153.48           C
ATOM   4418  CB  ILE X 586    -290.358 307.6563259.001  1.00153.48           C
ATOM   4419  CG1 ILE X 586    -291.603 308.3213258.406  1.00153.48           C
ATOM   4420  CG2 ILE X 586    -289.065 308.4633258.808  1.00153.48           C
ATOM   4421  CD1 ILE X 586    -292.897 307.7733259.005  1.00153.48           C
ATOM   4422  C   ILE X 586    -289.305 306.4793257.211  1.00153.48           C
ATOM   4423  O   ILE X 586    -288.086 306.3333257.243  1.00153.48           O
ATOM   4424  N   GLY X 587    -289.965 306.7613256.085  1.00 92.21           N
ATOM   4425  CA  GLY X 587    -289.259 307.0633254.885  1.00 92.21           C
ATOM   4426  C   GLY X 587    -289.288 305.8633254.007  1.00 92.21           C
ATOM   4427  O   GLY X 587    -289.700 305.9533252.852  1.00 92.21           O
ATOM   4428  N   HIS X 588    -288.870 304.6953254.532  1.00 90.13           N
ATOM   4429  CA  HIS X 588    -288.859 303.5713253.651  1.00 90.13           C
ATOM   4430  ND1 HIS X 588    -288.591 302.5073256.818  1.00 90.13           N
ATOM   4431  CG  HIS X 588    -288.874 301.9123255.608  1.00 90.13           C
ATOM   4432  CB  HIS X 588    -288.251 302.3053254.298  1.00 90.13           C
ATOM   4433  NE2 HIS X 588    -290.123 300.9483257.224  1.00 90.13           N
ATOM   4434  CD2 HIS X 588    -289.812 300.9593255.878  1.00 90.13           C
ATOM   4435  CE1 HIS X 588    -289.364 301.8953257.748  1.00 90.13           C
ATOM   4436  C   HIS X 588    -290.265 303.3013253.221  1.00 90.13           C
ATOM   4437  O   HIS X 588    -290.605 303.4583252.050  1.00 90.13           O
ATOM   4438  N   GLU X 589    -291.129 302.9013254.171  1.00 70.18           N
ATOM   4439  CA  GLU X 589    -292.501 302.6933253.842  1.00 70.18           C
ATOM   4440  CB  GLU X 589    -293.239 301.8923254.924  1.00 70.18           C
ATOM   4441  CG  GLU X 589    -292.713 300.4663255.096  1.00 70.18           C
ATOM   4442  CD  GLU X 589    -293.514 299.8143256.213  1.00 70.18           C
ATOM   4443  OE1 GLU X 589    -294.770 299.9093256.172  1.00 70.18           O
ATOM   4444  OE2 GLU X 589    -292.881 299.2213257.127  1.00 70.18           O
ATOM   4445  C   GLU X 589    -293.168 304.0253253.757  1.00 70.18           C
ATOM   4446  O   GLU X 589    -293.848 304.3473252.786  1.00 70.18           O
ATOM   4447  N   ILE X 590    -292.954 304.8343254.812  1.00164.08           N
ATOM   4448  CA  ILE X 590    -293.635 306.0833254.972  1.00164.08           C
ATOM   4449  CB  ILE X 590    -293.500 306.6373256.352  1.00164.08           C
ATOM   4450  CG1 ILE X 590    -294.118 305.6533257.361  1.00164.08           C
ATOM   4451  CG2 ILE X 590    -294.150 308.0333256.353  1.00164.08           C
ATOM   4452  CD1 ILE X 590    -295.595 305.3583257.103  1.00164.08           C
ATOM   4453  C   ILE X 590    -293.198 307.1373254.013  1.00164.08           C
ATOM   4454  O   ILE X 590    -294.042 307.7343253.345  1.00164.08           O
ATOM   4455  N   ILE X 591    -291.883 307.4043253.866  1.00148.61           N
ATOM   4456  CA  ILE X 591    -291.671 308.5153252.998  1.00148.61           C
ATOM   4457  CB  ILE X 591    -290.473 309.3433253.375  1.00148.61           C
ATOM   4458  CG1 ILE X 591    -290.592 309.7883254.843  1.00148.61           C
ATOM   4459  CG2 ILE X 591    -290.414 310.5563252.428  1.00148.61           C
ATOM   4460  CD1 ILE X 591    -291.825 310.6493255.118  1.00148.61           C
ATOM   4461  C   ILE X 591    -291.495 307.9673251.625  1.00148.61           C
ATOM   4462  O   ILE X 591    -290.559 308.3003250.899  1.00148.61           O
ATOM   4463  N   SER X 592    -292.422 307.0753251.241  1.00 88.64           N
ATOM   4464  CA  SER X 592    -292.458 306.5753249.904  1.00 88.64           C
ATOM   4465  CB  SER X 592    -293.290 305.2923249.761  1.00 88.64           C
ATOM   4466  OG  SER X 592    -292.681 304.2333250.485  1.00 88.64           O
ATOM   4467  C   SER X 592    -293.128 307.6413249.101  1.00 88.64           C
ATOM   4468  O   SER X 592    -292.919 307.7713247.896  1.00 88.64           O
ATOM   4469  N   LEU X 593    -293.939 308.4543249.800  1.00 46.23           N
ATOM   4470  CA  LEU X 593    -294.730 309.5033249.229  1.00 46.23           C
ATOM   4471  CB  LEU X 593    -295.554 310.2603250.286  1.00 46.23           C
ATOM   4472  CG  LEU X 593    -296.588 309.3793251.009  1.00 46.23           C
ATOM   4473  CD1 LEU X 593    -297.378 310.1903252.050  1.00 46.23           C
ATOM   4474  CD2 LEU X 593    -297.501 308.6543250.008  1.00 46.23           C
ATOM   4475  C   LEU X 593    -293.795 310.4873248.617  1.00 46.23           C
ATOM   4476  O   LEU X 593    -294.104 311.1233247.613  1.00 46.23           O
ATOM   4477  N   ALA X 594    -292.602 310.6183249.217  1.00 49.54           N
ATOM   4478  CA  ALA X 594    -291.621 311.5743248.802  1.00 49.54           C
ATOM   4479  CB  ALA X 594    -290.330 311.5073249.634  1.00 49.54           C
ATOM   4480  C   ALA X 594    -291.251 311.3323247.377  1.00 49.54           C
ATOM   4481  O   ALA X 594    -290.919 312.2653246.648  1.00 49.54           O
ATOM   4482  N   LYS X 595    -291.282 310.0623246.943  1.00 75.78           N
ATOM   4483  CA  LYS X 595    -290.936 309.7333245.593  1.00 75.78           C
ATOM   4484  CB  LYS X 595    -291.074 308.2333245.282  1.00 75.78           C
ATOM   4485  CG  LYS X 595    -290.000 307.3713245.946  1.00 75.78           C
ATOM   4486  CD  LYS X 595    -290.298 305.8713245.893  1.00 75.78           C
ATOM   4487  CE  LYS X 595    -289.109 304.9963246.298  1.00 75.78           C
ATOM   4488  NZ  LYS X 595    -288.852 305.1243247.750  1.00 75.78           N
ATOM   4489  C   LYS X 595    -291.877 310.4743244.692  1.00 75.78           C
ATOM   4490  O   LYS X 595    -291.540 310.7853243.551  1.00 75.78           O
ATOM   4491  N   ASN X 596    -293.084 310.7843245.201  1.00 54.98           N
ATOM   4492  CA  ASN X 596    -294.139 311.4013244.446  1.00 54.98           C
ATOM   4493  CB  ASN X 596    -295.415 311.6643245.265  1.00 54.98           C
ATOM   4494  CG  ASN X 596    -296.031 310.3273245.648  1.00 54.98           C
ATOM   4495  OD1 ASN X 596    -295.427 309.2723245.460  1.00 54.98           O
ATOM   4496  ND2 ASN X 596    -297.275 310.3723246.195  1.00 54.98           N
ATOM   4497  C   ASN X 596    -293.718 312.7253243.882  1.00 54.98           C
ATOM   4498  O   ASN X 596    -294.177 313.0803242.797  1.00 54.98           O
ATOM   4499  N   LEU X 597    -292.851 313.4923244.585  1.00106.75           N
ATOM   4500  CA  LEU X 597    -292.489 314.8063244.119  1.00106.75           C
ATOM   4501  CB  LEU X 597    -291.391 315.4923244.952  1.00106.75           C
ATOM   4502  CG  LEU X 597    -291.849 315.9073246.363  1.00106.75           C
ATOM   4503  CD1 LEU X 597    -292.253 314.6923247.207  1.00106.75           C
ATOM   4504  CD2 LEU X 597    -290.792 316.7833247.050  1.00106.75           C
ATOM   4505  C   LEU X 597    -292.006 314.7213242.712  1.00106.75           C
ATOM   4506  O   LEU X 597    -291.155 313.8993242.375  1.00106.75           O
ATOM   4507  N   ILE X 598    -292.551 315.6093241.852  1.00176.52           N
ATOM   4508  CA  ILE X 598    -292.273 315.4933240.454  1.00176.52           C
ATOM   4509  CB  ILE X 598    -293.386 316.0393239.600  1.00176.52           C
ATOM   4510  CG1 ILE X 598    -293.129 315.7343238.115  1.00176.52           C
ATOM   4511  CG2 ILE X 598    -293.574 317.5323239.928  1.00176.52           C
ATOM   4512  CD1 ILE X 598    -293.240 314.2503237.770  1.00176.52           C
ATOM   4513  C   ILE X 598    -291.022 316.2213240.112  1.00176.52           C
ATOM   4514  O   ILE X 598    -290.975 317.0573239.212  1.00176.52           O
ATOM   4515  N   GLY X 599    -289.955 315.9103240.856  1.00248.89           N
ATOM   4516  CA  GLY X 599    -288.666 316.3653240.478  1.00248.89           C
ATOM   4517  C   GLY X 599    -288.450 317.7153240.994  1.00248.89           C
ATOM   4518  O   GLY X 599    -287.656 317.8693241.920  1.00248.89           O
ATOM   4519  N   HIS X 600    -289.207 318.6833240.419  1.00304.05           N
ATOM   4520  CA  HIS X 600    -289.029 320.0703240.715  1.00304.05           C
ATOM   4521  ND1 HIS X 600    -292.005 319.6293242.399  1.00304.05           N
ATOM   4522  CG  HIS X 600    -291.142 320.6063241.955  1.00304.05           C
ATOM   4523  CB  HIS X 600    -289.644 320.5283242.046  1.00304.05           C
ATOM   4524  NE2 HIS X 600    -293.264 321.2333241.510  1.00304.05           N
ATOM   4525  CD2 HIS X 600    -291.927 321.5783241.416  1.00304.05           C
ATOM   4526  CE1 HIS X 600    -293.261 320.0573242.108  1.00304.05           C
ATOM   4527  C   HIS X 600    -287.564 320.2663240.686  1.00304.05           C
ATOM   4528  O   HIS X 600    -286.967 320.4543241.741  1.00304.05           O
ATOM   4529  N   ARG X 601    -286.992 320.1733239.462  1.00386.70           N
ATOM   4530  CA  ARG X 601    -285.603 320.0823239.090  1.00386.70           C
ATOM   4531  CB  ARG X 601    -284.617 321.0653239.756  1.00386.70           C
ATOM   4532  CG  ARG X 601    -284.339 320.7933241.232  1.00386.70           C
ATOM   4533  CD  ARG X 601    -283.542 321.8803241.923  1.00386.70           C
ATOM   4534  NE  ARG X 601    -283.471 321.5953243.379  1.00386.70           N
ATOM   4535  CZ  ARG X 601    -282.344 321.2113244.042  1.00386.70           C
ATOM   4536  NH1 ARG X 601    -281.099 321.4013243.516  1.00386.70           N
ATOM   4537  NH2 ARG X 601    -282.465 320.5883245.249  1.00386.70           N
ATOM   4538  C   ARG X 601    -285.159 318.7103239.484  1.00386.70           C
ATOM   4539  O   ARG X 601    -284.003 318.4713239.824  1.00386.70           O
ATOM   4540  N   GLU X 602    -286.103 317.7553239.421  1.00283.88           N
ATOM   4541  CA  GLU X 602    -285.826 316.3853239.733  1.00283.88           C
ATOM   4542  CB  GLU X 602    -284.652 315.8083238.926  1.00283.88           C
ATOM   4543  CG  GLU X 602    -284.943 315.7143237.428  1.00283.88           C
ATOM   4544  CD  GLU X 602    -283.663 315.2813236.729  1.00283.88           C
ATOM   4545  OE1 GLU X 602    -282.999 314.3413237.240  1.00283.88           O
ATOM   4546  OE2 GLU X 602    -283.326 315.8923235.681  1.00283.88           O
ATOM   4547  C   GLU X 602    -285.517 316.2743241.188  1.00283.88           C
ATOM   4548  O   GLU X 602    -284.514 316.7983241.669  1.00283.88           O
ATOM   4549  N   VAL X 603    -286.399 315.5733241.928  1.00156.23           N
ATOM   4550  CA  VAL X 603    -286.206 315.3533243.323  1.00156.23           C
ATOM   4551  CB  VAL X 603    -287.307 315.9143244.178  1.00156.23           C
ATOM   4552  CG1 VAL X 603    -288.633 315.2333243.801  1.00156.23           C
ATOM   4553  CG2 VAL X 603    -286.910 315.7313245.652  1.00156.23           C
ATOM   4554  C   VAL X 603    -286.208 313.8763243.530  1.00156.23           C
ATOM   4555  O   VAL X 603    -287.041 313.1573242.979  1.00156.23           O
ATOM   4556  N   HIS X 604    -285.238 313.3903244.321  1.00 57.69           N
ATOM   4557  CA  HIS X 604    -285.151 311.9973244.631  1.00 57.69           C
ATOM   4558  ND1 HIS X 604    -283.832 312.4033241.562  1.00 57.69           N
ATOM   4559  CG  HIS X 604    -284.286 311.3533242.329  1.00 57.69           C
ATOM   4560  CB  HIS X 604    -284.081 311.2523243.813  1.00 57.69           C
ATOM   4561  NE2 HIS X 604    -284.854 311.0003240.172  1.00 57.69           N
ATOM   4562  CD2 HIS X 604    -284.909 310.5063241.465  1.00 57.69           C
ATOM   4563  CE1 HIS X 604    -284.197 312.1423240.281  1.00 57.69           C
ATOM   4564  C   HIS X 604    -284.707 311.9543246.053  1.00 57.69           C
ATOM   4565  O   HIS X 604    -283.998 312.8453246.513  1.00 57.69           O
ATOM   4566  N   ILE X 605    -285.111 310.9073246.790  1.00152.96           N
ATOM   4567  CA  ILE X 605    -284.761 310.7853248.173  1.00152.96           C
ATOM   4568  CB  ILE X 605    -285.483 309.6443248.821  1.00152.96           C
ATOM   4569  CG1 ILE X 605    -285.580 309.8663250.329  1.00152.96           C
ATOM   4570  CG2 ILE X 605    -284.771 308.3433248.420  1.00152.96           C
ATOM   4571  CD1 ILE X 605    -286.455 311.0583250.711  1.00152.96           C
ATOM   4572  C   ILE X 605    -283.278 310.5493248.228  1.00152.96           C
ATOM   4573  O   ILE X 605    -282.715 309.9073247.345  1.00152.96           O
ATOM   4574  N   ALA X 606    -282.601 311.1193249.247  1.00 52.50           N
ATOM   4575  CA  ALA X 606    -281.167 311.0683249.374  1.00 52.50           C
ATOM   4576  CB  ALA X 606    -280.650 311.8893250.569  1.00 52.50           C
ATOM   4577  C   ALA X 606    -280.654 309.6643249.551  1.00 52.50           C
ATOM   4578  O   ALA X 606    -279.659 309.2953248.928  1.00 52.50           O
ATOM   4579  N   ILE X 607    -281.302 308.8343250.396  1.00163.36           N
ATOM   4580  CA  ILE X 607    -280.792 307.4983250.589  1.00163.36           C
ATOM   4581  CB  ILE X 607    -281.362 306.6373251.682  1.00163.36           C
ATOM   4582  CG1 ILE X 607    -282.887 306.5123251.618  1.00163.36           C
ATOM   4583  CG2 ILE X 607    -280.700 307.0303252.998  1.00163.36           C
ATOM   4584  CD1 ILE X 607    -283.429 305.4543252.581  1.00163.36           C
ATOM   4585  C   ILE X 607    -280.848 306.6953249.342  1.00163.36           C
ATOM   4586  O   ILE X 607    -280.057 305.7703249.180  1.00163.36           O
ATOM   4587  N   SER X 608    -281.813 306.9683248.452  1.00 93.43           N
ATOM   4588  CA  SER X 608    -281.905 306.1613247.271  1.00 93.43           C
ATOM   4589  CB  SER X 608    -283.007 306.6383246.309  1.00 93.43           C
ATOM   4590  OG  SER X 608    -283.051 305.8013245.162  1.00 93.43           O
ATOM   4591  C   SER X 608    -280.599 306.2213246.525  1.00 93.43           C
ATOM   4592  O   SER X 608    -280.223 305.2603245.859  1.00 93.43           O
ATOM   4593  N   LEU X 609    -279.902 307.3743246.591  1.00135.05           N
ATOM   4594  CA  LEU X 609    -278.641 307.6593245.950  1.00135.05           C
ATOM   4595  CB  LEU X 609    -278.316 309.1633245.910  1.00135.05           C
ATOM   4596  CG  LEU X 609    -279.256 309.9633244.988  1.00135.05           C
ATOM   4597  CD1 LEU X 609    -280.713 309.8833245.466  1.00135.05           C
ATOM   4598  CD2 LEU X 609    -278.762 311.4073244.806  1.00135.05           C
ATOM   4599  C   LEU X 609    -277.480 306.9713246.612  1.00135.05           C
ATOM   4600  O   LEU X 609    -276.419 306.8073246.007  1.00135.05           O
ATOM   4601  N   ILE X 610    -277.625 306.6473247.905  1.00 77.82           N
ATOM   4602  CA  ILE X 610    -276.606 306.0793248.742  1.00 77.82           C
ATOM   4603  CB  ILE X 610    -276.873 306.4493250.169  1.00 77.82           C
ATOM   4604  CG1 ILE X 610    -276.642 307.9543250.382  1.00 77.82           C
ATOM   4605  CG2 ILE X 610    -276.090 305.5113251.091  1.00 77.82           C
ATOM   4606  CD1 ILE X 610    -277.188 308.4753251.709  1.00 77.82           C
ATOM   4607  C   ILE X 610    -276.614 304.5833248.671  1.00 77.82           C
ATOM   4608  O   ILE X 610    -277.668 303.9503248.694  1.00 77.82           O
ATOM   4609  N   ASP X 611    -275.411 303.9803248.559  1.00 80.36           N
ATOM   4610  CA  ASP X 611    -275.282 302.5513248.579  1.00 80.36           C
ATOM   4611  CB  ASP X 611    -274.428 301.9863247.429  1.00 80.36           C
ATOM   4612  CG  ASP X 611    -274.485 300.4653247.503  1.00 80.36           C
ATOM   4613  OD1 ASP X 611    -275.155 299.9423248.432  1.00 80.36           O
ATOM   4614  OD2 ASP X 611    -273.854 299.8093246.633  1.00 80.36           O
ATOM   4615  C   ASP X 611    -274.576 302.2143249.856  1.00 80.36           C
ATOM   4616  O   ASP X 611    -273.484 302.7143250.121  1.00 80.36           O
ATOM   4617  N   TYR X 612    -275.194 301.3603250.692  1.00 55.47           N
ATOM   4618  CA  TYR X 612    -274.607 301.0033251.945  1.00 55.47           C
ATOM   4619  CB  TYR X 612    -275.420 301.5023253.155  1.00 55.47           C
ATOM   4620  CG  TYR X 612    -276.801 300.9513253.026  1.00 55.47           C
ATOM   4621  CD1 TYR X 612    -277.749 301.6213252.287  1.00 55.47           C
ATOM   4622  CD2 TYR X 612    -277.150 299.7683253.636  1.00 55.47           C
ATOM   4623  CE1 TYR X 612    -279.026 301.1243252.161  1.00 55.47           C
ATOM   4624  CE2 TYR X 612    -278.426 299.2653253.513  1.00 55.47           C
ATOM   4625  CZ  TYR X 612    -279.365 299.9433252.775  1.00 55.47           C
ATOM   4626  OH  TYR X 612    -280.672 299.4323252.648  1.00 55.47           O
ATOM   4627  C   TYR X 612    -274.584 299.5193252.016  1.00 55.47           C
ATOM   4628  O   TYR X 612    -275.392 298.8493251.375  1.00 55.47           O
ATOM   4629  N   ASN X 613    -273.615 298.9603252.764  1.00 64.31           N
ATOM   4630  CA  ASN X 613    -273.588 297.5383252.889  1.00 64.31           C
ATOM   4631  CB  ASN X 613    -272.353 296.8943252.234  1.00 64.31           C
ATOM   4632  CG  ASN X 613    -272.440 297.1333250.732  1.00 64.31           C
ATOM   4633  OD1 ASN X 613    -273.464 296.8653250.105  1.00 64.31           O
ATOM   4634  ND2 ASN X 613    -271.336 297.6603250.134  1.00 64.31           N
ATOM   4635  C   ASN X 613    -273.534 297.2193254.341  1.00 64.31           C
ATOM   4636  O   ASN X 613    -272.577 297.5993255.014  1.00 64.31           O
ATOM   4637  N   SER X 614    -274.599 296.5433254.837  1.00173.49           N
ATOM   4638  CA  SER X 614    -274.787 296.1033256.196  1.00173.49           C
ATOM   4639  CB  SER X 614    -273.866 296.7343257.259  1.00173.49           C
ATOM   4640  OG  SER X 614    -272.556 296.1913257.168  1.00173.49           O
ATOM   4641  C   SER X 614    -276.194 296.3683256.640  1.00173.49           C
ATOM   4642  O   SER X 614    -276.994 296.9823255.937  1.00173.49           O
ATOM   4643  N   GLU X 615    -276.483 295.8763257.865  1.00129.02           N
ATOM   4644  CA  GLU X 615    -277.674 295.9513258.674  1.00129.02           C
ATOM   4645  CB  GLU X 615    -277.596 295.0253259.902  1.00129.02           C
ATOM   4646  CG  GLU X 615    -277.543 293.5463259.510  1.00129.02           C
ATOM   4647  CD  GLU X 615    -277.464 292.6953260.771  1.00129.02           C
ATOM   4648  OE1 GLU X 615    -277.580 293.2683261.887  1.00129.02           O
ATOM   4649  OE2 GLU X 615    -277.287 291.4573260.630  1.00129.02           O
ATOM   4650  C   GLU X 615    -277.773 297.3683259.142  1.00129.02           C
ATOM   4651  O   GLU X 615    -278.756 297.7963259.745  1.00129.02           O
ATOM   4652  N   LEU X 616    -276.696 298.1093258.853  1.00182.83           N
ATOM   4653  CA  LEU X 616    -276.362 299.4523259.217  1.00182.83           C
ATOM   4654  CB  LEU X 616    -275.003 299.8843258.630  1.00182.83           C
ATOM   4655  CG  LEU X 616    -274.897 299.7243257.097  1.00182.83           C
ATOM   4656  CD1 LEU X 616    -275.747 300.7543256.335  1.00182.83           C
ATOM   4657  CD2 LEU X 616    -273.431 299.7013256.636  1.00182.83           C
ATOM   4658  C   LEU X 616    -277.401 300.4193258.743  1.00182.83           C
ATOM   4659  O   LEU X 616    -277.320 301.6033259.061  1.00182.83           O
ATOM   4660  N   GLN X 617    -278.388 299.9543257.956  1.00108.10           N
ATOM   4661  CA  GLN X 617    -279.367 300.8013257.329  1.00108.10           C
ATOM   4662  CB  GLN X 617    -280.543 300.0023256.739  1.00108.10           C
ATOM   4663  CG  GLN X 617    -281.618 300.8813256.100  1.00108.10           C
ATOM   4664  CD  GLN X 617    -281.039 301.5303254.851  1.00108.10           C
ATOM   4665  OE1 GLN X 617    -279.857 301.8673254.799  1.00108.10           O
ATOM   4666  NE2 GLN X 617    -281.898 301.7153253.812  1.00108.10           N
ATOM   4667  C   GLN X 617    -279.941 301.7733258.320  1.00108.10           C
ATOM   4668  O   GLN X 617    -280.275 302.8953257.947  1.00108.10           O
ATOM   4669  N   LYS X 618    -280.065 301.3923259.602  1.00 48.39           N
ATOM   4670  CA  LYS X 618    -280.621 302.2933260.578  1.00 48.39           C
ATOM   4671  CB  LYS X 618    -280.606 301.7033261.997  1.00 48.39           C
ATOM   4672  CG  LYS X 618    -281.467 300.4523262.153  1.00 48.39           C
ATOM   4673  CD  LYS X 618    -281.191 299.6863263.449  1.00 48.39           C
ATOM   4674  CE  LYS X 618    -282.050 298.4343263.616  1.00 48.39           C
ATOM   4675  NZ  LYS X 618    -281.717 297.7633264.893  1.00 48.39           N
ATOM   4676  C   LYS X 618    -279.797 303.5503260.623  1.00 48.39           C
ATOM   4677  O   LYS X 618    -280.338 304.6553260.665  1.00 48.39           O
ATOM   4678  N   ALA X 619    -278.457 303.4203260.575  1.00 53.74           N
ATOM   4679  CA  ALA X 619    -277.579 304.5493260.691  1.00 53.74           C
ATOM   4680  CB  ALA X 619    -276.094 304.1623260.573  1.00 53.74           C
ATOM   4681  C   ALA X 619    -277.890 305.5163259.585  1.00 53.74           C
ATOM   4682  O   ALA X 619    -277.754 306.7243259.769  1.00 53.74           O
ATOM   4683  N   MET X 620    -278.240 304.9973258.388  1.00 64.32           N
ATOM   4684  CA  MET X 620    -278.578 305.7993257.237  1.00 64.32           C
ATOM   4685  CB  MET X 620    -278.724 304.9733255.944  1.00 64.32           C
ATOM   4686  CG  MET X 620    -277.398 304.4273255.403  1.00 64.32           C
ATOM   4687  SD  MET X 620    -276.303 305.6823254.672  1.00 64.32           S
ATOM   4688  CE  MET X 620    -275.891 306.4983256.241  1.00 64.32           C
ATOM   4689  C   MET X 620    -279.871 306.5403257.421  1.00 64.32           C
ATOM   4690  O   MET X 620    -279.987 307.7123257.072  1.00 64.32           O
ATOM   4691  N   GLU X 621    -280.886 305.8723257.989  1.00 99.83           N
ATOM   4692  CA  GLU X 621    -282.186 306.4623258.123  1.00 99.83           C
ATOM   4693  CB  GLU X 621    -283.171 305.4863258.782  1.00 99.83           C
ATOM   4694  CG  GLU X 621    -284.641 305.8613258.622  1.00 99.83           C
ATOM   4695  CD  GLU X 621    -285.452 304.6533259.075  1.00 99.83           C
ATOM   4696  OE1 GLU X 621    -284.829 303.6883259.595  1.00 99.83           O
ATOM   4697  OE2 GLU X 621    -286.701 304.6723258.901  1.00 99.83           O
ATOM   4698  C   GLU X 621    -282.022 307.6633258.996  1.00 99.83           C
ATOM   4699  O   GLU X 621    -282.759 308.6413258.872  1.00 99.83           O
ATOM   4700  N   TYR X 622    -281.074 307.5773259.946  1.00 66.07           N
ATOM   4701  CA  TYR X 622    -280.774 308.6313260.872  1.00 66.07           C
ATOM   4702  CB  TYR X 622    -279.812 308.1573261.974  1.00 66.07           C
ATOM   4703  CG  TYR X 622    -279.549 309.3003262.891  1.00 66.07           C
ATOM   4704  CD1 TYR X 622    -280.420 309.6053263.909  1.00 66.07           C
ATOM   4705  CD2 TYR X 622    -278.416 310.0663262.731  1.00 66.07           C
ATOM   4706  CE1 TYR X 622    -280.170 310.6613264.754  1.00 66.07           C
ATOM   4707  CE2 TYR X 622    -278.159 311.1213263.573  1.00 66.07           C
ATOM   4708  CZ  TYR X 622    -279.035 311.4193264.589  1.00 66.07           C
ATOM   4709  OH  TYR X 622    -278.775 312.5033265.454  1.00 66.07           O
ATOM   4710  C   TYR X 622    -280.132 309.8133260.200  1.00 66.07           C
ATOM   4711  O   TYR X 622    -280.554 310.9493260.408  1.00 66.07           O
ATOM   4712  N   VAL X 623    -279.083 309.5773259.385  1.00 73.33           N
ATOM   4713  CA  VAL X 623    -278.342 310.6403258.757  1.00 73.33           C
ATOM   4714  CB  VAL X 623    -277.213 310.1153257.915  1.00 73.33           C
ATOM   4715  CG1 VAL X 623    -276.474 311.3053257.281  1.00 73.33           C
ATOM   4716  CG2 VAL X 623    -276.351 309.1453258.737  1.00 73.33           C
ATOM   4717  C   VAL X 623    -279.215 311.3523257.763  1.00 73.33           C
ATOM   4718  O   VAL X 623    -279.283 312.5803257.723  1.00 73.33           O
ATOM   4719  N   PHE X 624    -279.825 310.5313256.895  1.00164.80           N
ATOM   4720  CA  PHE X 624    -280.664 310.8283255.769  1.00164.80           C
ATOM   4721  CB  PHE X 624    -280.771 309.5243254.960  1.00164.80           C
ATOM   4722  CG  PHE X 624    -282.017 309.3503254.179  1.00164.80           C
ATOM   4723  CD1 PHE X 624    -282.317 310.1103253.078  1.00164.80           C
ATOM   4724  CD2 PHE X 624    -282.853 308.3173254.545  1.00164.80           C
ATOM   4725  CE1 PHE X 624    -283.475 309.8583252.385  1.00164.80           C
ATOM   4726  CE2 PHE X 624    -284.011 308.0583253.856  1.00164.80           C
ATOM   4727  CZ  PHE X 624    -284.323 308.8423252.774  1.00164.80           C
ATOM   4728  C   PHE X 624    -282.017 311.3853256.087  1.00164.80           C
ATOM   4729  O   PHE X 624    -282.361 312.4653255.607  1.00164.80           O
ATOM   4730  N   GLY X 625    -282.821 310.6923256.916  1.00 57.93           N
ATOM   4731  CA  GLY X 625    -284.153 311.1753257.153  1.00 57.93           C
ATOM   4732  C   GLY X 625    -284.804 311.2473255.807  1.00 57.93           C
ATOM   4733  O   GLY X 625    -284.376 310.5663254.883  1.00 57.93           O
ATOM   4734  N   THR X 626    -285.838 312.0873255.622  1.00199.08           N
ATOM   4735  CA  THR X 626    -286.405 312.1553254.305  1.00199.08           C
ATOM   4736  CB  THR X 626    -287.898 312.3173254.337  1.00199.08           C
ATOM   4737  OG1 THR X 626    -288.402 312.3863253.012  1.00199.08           O
ATOM   4738  CG2 THR X 626    -288.272 313.5773255.143  1.00199.08           C
ATOM   4739  C   THR X 626    -285.828 313.3403253.588  1.00199.08           C
ATOM   4740  O   THR X 626    -286.557 314.2043253.101  1.00199.08           O
ATOM   4741  N   THR X 627    -284.490 313.3853253.437  1.00 60.91           N
ATOM   4742  CA  THR X 627    -283.874 314.4963252.767  1.00 60.91           C
ATOM   4743  CB  THR X 627    -282.391 314.5863252.997  1.00 60.91           C
ATOM   4744  OG1 THR X 627    -282.123 314.7253254.384  1.00 60.91           O
ATOM   4745  CG2 THR X 627    -281.833 315.8003252.238  1.00 60.91           C
ATOM   4746  C   THR X 627    -284.110 314.3333251.294  1.00 60.91           C
ATOM   4747  O   THR X 627    -284.377 313.2283250.821  1.00 60.91           O
ATOM   4748  N   LEU X 628    -284.056 315.4503250.531  1.00118.04           N
ATOM   4749  CA  LEU X 628    -284.262 315.3913249.106  1.00118.04           C
ATOM   4750  CB  LEU X 628    -285.543 316.0983248.627  1.00118.04           C
ATOM   4751  CG  LEU X 628    -286.846 315.3613248.983  1.00118.04           C
ATOM   4752  CD1 LEU X 628    -287.006 315.1973250.500  1.00118.04           C
ATOM   4753  CD2 LEU X 628    -288.062 316.0503248.350  1.00118.04           C
ATOM   4754  C   LEU X 628    -283.126 316.0533248.389  1.00118.04           C
ATOM   4755  O   LEU X 628    -282.515 316.9943248.894  1.00118.04           O
ATOM   4756  N   VAL X 629    -282.790 315.5573247.176  1.00141.68           N
ATOM   4757  CA  VAL X 629    -281.763 316.2353246.432  1.00141.68           C
ATOM   4758  CB  VAL X 629    -280.504 315.4423246.182  1.00141.68           C
ATOM   4759  CG1 VAL X 629    -279.901 315.0263247.533  1.00141.68           C
ATOM   4760  CG2 VAL X 629    -280.793 314.2823245.220  1.00141.68           C
ATOM   4761  C   VAL X 629    -282.323 316.5993245.097  1.00141.68           C
ATOM   4762  O   VAL X 629    -282.943 315.7793244.421  1.00141.68           O
ATOM   4763  N   CYS X 630    -282.138 317.8563244.659  1.00100.60           N
ATOM   4764  CA  CYS X 630    -282.672 318.1233243.363  1.00100.60           C
ATOM   4765  CB  CYS X 630    -284.012 318.8553243.413  1.00100.60           C
ATOM   4766  SG  CYS X 630    -285.203 318.1103244.562  1.00100.60           S
ATOM   4767  C   CYS X 630    -281.614 318.7963242.529  1.00100.60           C
ATOM   4768  O   CYS X 630    -280.467 318.8883242.961  1.00100.60           O
ATOM   4769  N   SER X 631    -281.962 319.2693241.309  1.00 71.09           N
ATOM   4770  CA  SER X 631    -281.030 319.8113240.337  1.00 71.09           C
ATOM   4771  CB  SER X 631    -281.667 320.0403238.955  1.00 71.09           C
ATOM   4772  OG  SER X 631    -281.935 318.7973238.323  1.00 71.09           O
ATOM   4773  C   SER X 631    -280.319 321.1043240.689  1.00 71.09           C
ATOM   4774  O   SER X 631    -279.102 321.1103240.860  1.00 71.09           O
ATOM   4775  N   SER X 632    -281.046 322.2403240.788  1.00114.64           N
ATOM   4776  CA  SER X 632    -280.456 323.5453240.963  1.00114.64           C
ATOM   4777  CB  SER X 632    -280.688 324.4813239.763  1.00114.64           C
ATOM   4778  OG  SER X 632    -280.054 323.9573238.605  1.00114.64           O
ATOM   4779  C   SER X 632    -281.001 324.2523242.177  1.00114.64           C
ATOM   4780  O   SER X 632    -281.903 323.8053242.874  1.00114.64           O
ATOM   4781  N   MET X 633    -280.460 325.4333242.488  1.00112.74           N
ATOM   4782  CA  MET X 633    -280.861 326.0783243.706  1.00112.74           C
ATOM   4783  CB  MET X 633    -280.062 327.3683243.965  1.00112.74           C
ATOM   4784  CG  MET X 633    -280.449 328.0973245.252  1.00112.74           C
ATOM   4785  SD  MET X 633    -279.491 329.6083245.570  1.00112.74           S
ATOM   4786  CE  MET X 633    -280.424 330.0863247.053  1.00112.74           C
ATOM   4787  C   MET X 633    -282.322 326.4313243.716  1.00112.74           C
ATOM   4788  O   MET X 633    -282.999 326.2243244.720  1.00112.74           O
ATOM   4789  N   ASP X 634    -282.866 326.9453242.597  1.00 90.05           N
ATOM   4790  CA  ASP X 634    -284.212 327.4473242.623  1.00 90.05           C
ATOM   4791  CB  ASP X 634    -284.645 328.0603241.277  1.00 90.05           C
ATOM   4792  CG  ASP X 634    -286.000 328.7363241.456  1.00 90.05           C
ATOM   4793  OD1 ASP X 634    -287.003 328.0203241.712  1.00 90.05           O
ATOM   4794  OD2 ASP X 634    -286.049 329.9883241.322  1.00 90.05           O
ATOM   4795  C   ASP X 634    -285.202 326.3813242.972  1.00 90.05           C
ATOM   4796  O   ASP X 634    -286.088 326.6113243.792  1.00 90.05           O
ATOM   4797  N   ASN X 635    -285.096 325.1883242.362  1.00 73.22           N
ATOM   4798  CA  ASN X 635    -286.095 324.1883242.616  1.00 73.22           C
ATOM   4799  CB  ASN X 635    -286.178 323.0733241.562  1.00 73.22           C
ATOM   4800  CG  ASN X 635    -286.727 323.6563240.268  1.00 73.22           C
ATOM   4801  OD1 ASN X 635    -287.875 324.0913240.204  1.00 73.22           O
ATOM   4802  ND2 ASN X 635    -285.883 323.6653239.201  1.00 73.22           N
ATOM   4803  C   ASN X 635    -285.971 323.6103243.997  1.00 73.22           C
ATOM   4804  O   ASN X 635    -286.951 323.1113244.545  1.00 73.22           O
ATOM   4805  N   ALA X 636    -284.760 323.6173244.587  1.00 53.39           N
ATOM   4806  CA  ALA X 636    -284.563 323.0243245.879  1.00 53.39           C
ATOM   4807  CB  ALA X 636    -283.113 323.1353246.370  1.00 53.39           C
ATOM   4808  C   ALA X 636    -285.373 323.8293246.829  1.00 53.39           C
ATOM   4809  O   ALA X 636    -286.005 323.2943247.738  1.00 53.39           O
ATOM   4810  N   LYS X 637    -285.323 325.1593246.633  1.00 87.43           N
ATOM   4811  CA  LYS X 637    -286.016 326.1143247.440  1.00 87.43           C
ATOM   4812  CB  LYS X 637    -285.651 327.5623247.079  1.00 87.43           C
ATOM   4813  CG  LYS X 637    -286.376 328.6003247.937  1.00 87.43           C
ATOM   4814  CD  LYS X 637    -285.902 330.0303247.684  1.00 87.43           C
ATOM   4815  CE  LYS X 637    -286.355 330.5653246.325  1.00 87.43           C
ATOM   4816  NZ  LYS X 637    -285.947 331.9793246.165  1.00 87.43           N
ATOM   4817  C   LYS X 637    -287.496 325.9943247.262  1.00 87.43           C
ATOM   4818  O   LYS X 637    -288.246 326.0143248.235  1.00 87.43           O
ATOM   4819  N   LYS X 638    -287.967 325.8583246.009  1.00136.67           N
ATOM   4820  CA  LYS X 638    -289.386 325.8773245.795  1.00136.67           C
ATOM   4821  CB  LYS X 638    -289.788 325.7693244.313  1.00136.67           C
ATOM   4822  CG  LYS X 638    -289.477 324.4133243.676  1.00136.67           C
ATOM   4823  CD  LYS X 638    -290.221 324.1813242.359  1.00136.67           C
ATOM   4824  CE  LYS X 638    -291.730 324.4133242.471  1.00136.67           C
ATOM   4825  NZ  LYS X 638    -292.293 323.5763243.553  1.00136.67           N
ATOM   4826  C   LYS X 638    -290.026 324.7363246.521  1.00136.67           C
ATOM   4827  O   LYS X 638    -291.043 324.9033247.184  1.00136.67           O
ATOM   4828  N   VAL X 639    -289.449 323.5353246.401  1.00 78.54           N
ATOM   4829  CA  VAL X 639    -289.981 322.3403246.992  1.00 78.54           C
ATOM   4830  CB  VAL X 639    -289.332 321.0973246.464  1.00 78.54           C
ATOM   4831  CG1 VAL X 639    -289.965 319.8793247.158  1.00 78.54           C
ATOM   4832  CG2 VAL X 639    -289.474 321.0873244.934  1.00 78.54           C
ATOM   4833  C   VAL X 639    -289.804 322.3293248.479  1.00 78.54           C
ATOM   4834  O   VAL X 639    -290.545 321.6463249.178  1.00 78.54           O
ATOM   4835  N   THR X 640    -288.734 322.9583248.999  1.00 69.20           N
ATOM   4836  CA  THR X 640    -288.536 322.9653250.422  1.00 69.20           C
ATOM   4837  CB  THR X 640    -287.200 323.5253250.815  1.00 69.20           C
ATOM   4838  OG1 THR X 640    -286.153 322.7503250.256  1.00 69.20           O
ATOM   4839  CG2 THR X 640    -287.098 323.5483252.349  1.00 69.20           C
ATOM   4840  C   THR X 640    -289.551 323.8263251.116  1.00 69.20           C
ATOM   4841  O   THR X 640    -290.222 323.3833252.045  1.00 69.20           O
ATOM   4842  N   PHE X 641    -289.620 325.1133250.713  1.00158.21           N
ATOM   4843  CA  PHE X 641    -290.471 326.1013251.321  1.00158.21           C
ATOM   4844  CB  PHE X 641    -289.897 327.5253251.216  1.00158.21           C
ATOM   4845  CG  PHE X 641    -288.596 327.4753251.939  1.00158.21           C
ATOM   4846  CD1 PHE X 641    -288.566 327.3113253.303  1.00158.21           C
ATOM   4847  CD2 PHE X 641    -287.407 327.5393251.250  1.00158.21           C
ATOM   4848  CE1 PHE X 641    -287.367 327.2503253.977  1.00158.21           C
ATOM   4849  CE2 PHE X 641    -286.207 327.4803251.919  1.00158.21           C
ATOM   4850  CZ  PHE X 641    -286.185 327.3383253.285  1.00158.21           C
ATOM   4851  C   PHE X 641    -291.905 326.1343250.851  1.00158.21           C
ATOM   4852  O   PHE X 641    -292.808 326.4013251.641  1.00158.21           O
ATOM   4853  N   ASP X 642    -292.159 325.8963249.550  1.00 60.21           N
ATOM   4854  CA  ASP X 642    -293.468 326.1373248.991  1.00 60.21           C
ATOM   4855  CB  ASP X 642    -293.523 326.0153247.457  1.00 60.21           C
ATOM   4856  CG  ASP X 642    -292.913 327.2843246.872  1.00 60.21           C
ATOM   4857  OD1 ASP X 642    -293.648 328.3053246.802  1.00 60.21           O
ATOM   4858  OD2 ASP X 642    -291.709 327.2563246.505  1.00 60.21           O
ATOM   4859  C   ASP X 642    -294.559 325.2783249.557  1.00 60.21           C
ATOM   4860  O   ASP X 642    -295.662 325.7733249.780  1.00 60.21           O
ATOM   4861  N   LYS X 643    -294.303 323.9833249.815  1.00 94.01           N
ATOM   4862  CA  LYS X 643    -295.352 323.1073250.264  1.00 94.01           C
ATOM   4863  CB  LYS X 643    -294.962 321.6173250.291  1.00 94.01           C
ATOM   4864  CG  LYS X 643    -294.861 320.9893248.900  1.00 94.01           C
ATOM   4865  CD  LYS X 643    -296.177 321.0353248.120  1.00 94.01           C
ATOM   4866  CE  LYS X 643    -296.092 320.4223246.721  1.00 94.01           C
ATOM   4867  NZ  LYS X 643    -297.409 320.5133246.052  1.00 94.01           N
ATOM   4868  C   LYS X 643    -295.796 323.4843251.642  1.00 94.01           C
ATOM   4869  O   LYS X 643    -295.135 324.2503252.341  1.00 94.01           O
ATOM   4870  N   ARG X 644    -296.978 322.9683252.044  1.00108.31           N
ATOM   4871  CA  ARG X 644    -297.511 323.2313253.349  1.00108.31           C
ATOM   4872  CB  ARG X 644    -298.836 322.5073253.623  1.00108.31           C
ATOM   4873  CG  ARG X 644    -299.391 322.7983255.019  1.00108.31           C
ATOM   4874  CD  ARG X 644    -300.183 321.6333255.619  1.00108.31           C
ATOM   4875  NE  ARG X 644    -301.303 321.3093254.694  1.00108.31           N
ATOM   4876  CZ  ARG X 644    -302.526 321.8893254.871  1.00108.31           C
ATOM   4877  NH1 ARG X 644    -302.720 322.7813255.885  1.00108.31           N
ATOM   4878  NH2 ARG X 644    -303.557 321.5673254.036  1.00108.31           N
ATOM   4879  C   ARG X 644    -296.527 322.6783254.322  1.00108.31           C
ATOM   4880  O   ARG X 644    -296.240 323.2893255.350  1.00108.31           O
ATOM   4881  N   ILE X 645    -295.982 321.4863254.005  1.00142.16           N
ATOM   4882  CA  ILE X 645    -295.001 320.8633254.842  1.00142.16           C
ATOM   4883  CB  ILE X 645    -295.176 319.3743254.971  1.00142.16           C
ATOM   4884  CG1 ILE X 645    -295.006 318.6673253.611  1.00142.16           C
ATOM   4885  CG2 ILE X 645    -296.541 319.1203255.629  1.00142.16           C
ATOM   4886  CD1 ILE X 645    -296.040 319.0633252.558  1.00142.16           C
ATOM   4887  C   ILE X 645    -293.677 321.1013254.185  1.00142.16           C
ATOM   4888  O   ILE X 645    -293.516 320.8843252.986  1.00142.16           O
ATOM   4889  N   MET X 646    -292.698 321.5973254.968  1.00 48.60           N
ATOM   4890  CA  MET X 646    -291.399 321.9143254.442  1.00 48.60           C
ATOM   4891  CB  MET X 646    -290.622 322.8973255.334  1.00 48.60           C
ATOM   4892  CG  MET X 646    -291.307 324.2563255.502  1.00 48.60           C
ATOM   4893  SD  MET X 646    -290.508 325.3593256.707  1.00 48.60           S
ATOM   4894  CE  MET X 646    -291.100 324.4653258.174  1.00 48.60           C
ATOM   4895  C   MET X 646    -290.605 320.6503254.394  1.00 48.60           C
ATOM   4896  O   MET X 646    -290.868 319.7243255.157  1.00 48.60           O
ATOM   4897  N   ARG X 647    -289.622 320.5673253.471  1.00120.83           N
ATOM   4898  CA  ARG X 647    -288.795 319.3983253.421  1.00120.83           C
ATOM   4899  CB  ARG X 647    -289.108 318.4413252.253  1.00120.83           C
ATOM   4900  CG  ARG X 647    -290.442 317.7003252.391  1.00120.83           C
ATOM   4901  CD  ARG X 647    -290.435 316.5713253.430  1.00120.83           C
ATOM   4902  NE  ARG X 647    -291.029 317.1123254.686  1.00120.83           N
ATOM   4903  CZ  ARG X 647    -291.185 316.3203255.786  1.00120.83           C
ATOM   4904  NH1 ARG X 647    -290.774 315.0173255.758  1.00120.83           N
ATOM   4905  NH2 ARG X 647    -291.751 316.8323256.917  1.00120.83           N
ATOM   4906  C   ARG X 647    -287.377 319.8363253.269  1.00120.83           C
ATOM   4907  O   ARG X 647    -287.077 320.8143252.588  1.00120.83           O
ATOM   4908  N   LYS X 648    -286.456 319.1093253.928  1.00 70.29           N
ATOM   4909  CA  LYS X 648    -285.067 319.4253253.803  1.00 70.29           C
ATOM   4910  CB  LYS X 648    -284.185 318.5063254.668  1.00 70.29           C
ATOM   4911  CG  LYS X 648    -282.689 318.8333254.666  1.00 70.29           C
ATOM   4912  CD  LYS X 648    -281.908 317.9943255.683  1.00 70.29           C
ATOM   4913  CE  LYS X 648    -280.407 318.2833255.720  1.00 70.29           C
ATOM   4914  NZ  LYS X 648    -280.106 319.2603256.791  1.00 70.29           N
ATOM   4915  C   LYS X 648    -284.733 319.1643252.369  1.00 70.29           C
ATOM   4916  O   LYS X 648    -285.089 318.1173251.830  1.00 70.29           O
ATOM   4917  N   THR X 649    -284.072 320.1253251.694  1.00 53.34           N
ATOM   4918  CA  THR X 649    -283.751 319.8813250.316  1.00 53.34           C
ATOM   4919  CB  THR X 649    -284.683 320.5663249.360  1.00 53.34           C
ATOM   4920  OG1 THR X 649    -286.020 320.1693249.625  1.00 53.34           O
ATOM   4921  CG2 THR X 649    -284.295 320.1763247.924  1.00 53.34           C
ATOM   4922  C   THR X 649    -282.363 320.3733250.038  1.00 53.34           C
ATOM   4923  O   THR X 649    -281.938 321.4063250.556  1.00 53.34           O
ATOM   4924  N   VAL X 650    -281.615 319.6303249.199  1.00108.22           N
ATOM   4925  CA  VAL X 650    -280.269 320.0053248.871  1.00108.22           C
ATOM   4926  CB  VAL X 650    -279.249 319.0503249.427  1.00108.22           C
ATOM   4927  CG1 VAL X 650    -279.568 317.6333248.919  1.00108.22           C
ATOM   4928  CG2 VAL X 650    -277.847 319.5353249.021  1.00108.22           C
ATOM   4929  C   VAL X 650    -280.116 320.0063247.380  1.00108.22           C
ATOM   4930  O   VAL X 650    -280.713 319.1913246.680  1.00108.22           O
ATOM   4931  N   THR X 651    -279.316 320.9633246.861  1.00114.41           N
ATOM   4932  CA  THR X 651    -279.033 321.0523245.455  1.00114.41           C
ATOM   4933  CB  THR X 651    -278.878 322.4673244.978  1.00114.41           C
ATOM   4934  OG1 THR X 651    -278.632 322.4883243.581  1.00114.41           O
ATOM   4935  CG2 THR X 651    -277.713 323.1173245.737  1.00114.41           C
ATOM   4936  C   THR X 651    -277.729 320.3533245.208  1.00114.41           C
ATOM   4937  O   THR X 651    -276.999 320.0363246.145  1.00114.41           O
ATOM   4938  N   LEU X 652    -277.388 320.1203243.923  1.00114.02           N
ATOM   4939  CA  LEU X 652    -276.178 319.4183243.572  1.00114.02           C
ATOM   4940  CB  LEU X 652    -275.984 319.1293242.070  1.00114.02           C
ATOM   4941  CG  LEU X 652    -276.898 318.0313241.489  1.00114.02           C
ATOM   4942  CD1 LEU X 652    -276.773 316.7203242.283  1.00114.02           C
ATOM   4943  CD2 LEU X 652    -278.337 318.5133241.292  1.00114.02           C
ATOM   4944  C   LEU X 652    -274.975 320.1963244.023  1.00114.02           C
ATOM   4945  O   LEU X 652    -273.932 319.6103244.314  1.00114.02           O
ATOM   4946  N   GLN X 653    -275.071 321.5383244.041  1.00152.56           N
ATOM   4947  CA  GLN X 653    -273.997 322.4053244.452  1.00152.56           C
ATOM   4948  CB  GLN X 653    -274.169 323.8943244.081  1.00152.56           C
ATOM   4949  CG  GLN X 653    -275.423 324.5863244.609  1.00152.56           C
ATOM   4950  CD  GLN X 653    -276.410 324.6323243.452  1.00152.56           C
ATOM   4951  OE1 GLN X 653    -276.530 323.6793242.683  1.00152.56           O
ATOM   4952  NE2 GLN X 653    -277.116 325.7843243.302  1.00152.56           N
ATOM   4953  C   GLN X 653    -273.713 322.2623245.918  1.00152.56           C
ATOM   4954  O   GLN X 653    -272.650 322.6803246.383  1.00152.56           O
ATOM   4955  N   GLY X 654    -274.671 321.7373246.709  1.00 43.65           N
ATOM   4956  CA  GLY X 654    -274.384 321.5443248.103  1.00 43.65           C
ATOM   4957  C   GLY X 654    -275.029 322.6163248.925  1.00 43.65           C
ATOM   4958  O   GLY X 654    -274.659 322.8143250.082  1.00 43.65           O
ATOM   4959  N   ASP X 655    -275.999 323.3523248.347  1.00110.75           N
ATOM   4960  CA  ASP X 655    -276.704 324.3593249.093  1.00110.75           C
ATOM   4961  CB  ASP X 655    -277.295 325.4703248.208  1.00110.75           C
ATOM   4962  CG  ASP X 655    -276.148 326.2613247.596  1.00110.75           C
ATOM   4963  OD1 ASP X 655    -274.987 326.0773248.048  1.00110.75           O
ATOM   4964  OD2 ASP X 655    -276.419 327.0613246.659  1.00110.75           O
ATOM   4965  C   ASP X 655    -277.854 323.6653249.763  1.00110.75           C
ATOM   4966  O   ASP X 655    -278.602 322.9343249.117  1.00110.75           O
ATOM   4967  N   ILE X 656    -278.042 323.8943251.081  1.00103.39           N
ATOM   4968  CA  ILE X 656    -279.035 323.1523251.814  1.00103.39           C
ATOM   4969  CB  ILE X 656    -278.470 322.4883253.039  1.00103.39           C
ATOM   4970  CG1 ILE X 656    -277.350 321.4993252.677  1.00103.39           C
ATOM   4971  CG2 ILE X 656    -279.641 321.8363253.795  1.00103.39           C
ATOM   4972  CD1 ILE X 656    -277.842 320.3053251.865  1.00103.39           C
ATOM   4973  C   ILE X 656    -280.114 324.0633252.324  1.00103.39           C
ATOM   4974  O   ILE X 656    -279.845 325.1553252.823  1.00103.39           O
ATOM   4975  N   PHE X 657    -281.387 323.6213252.187  1.00 71.59           N
ATOM   4976  CA  PHE X 657    -282.508 324.3423252.724  1.00 71.59           C
ATOM   4977  CB  PHE X 657    -283.571 324.6863251.664  1.00 71.59           C
ATOM   4978  CG  PHE X 657    -282.969 325.6033250.654  1.00 71.59           C
ATOM   4979  CD1 PHE X 657    -282.159 325.1103249.656  1.00 71.59           C
ATOM   4980  CD2 PHE X 657    -283.227 326.9543250.689  1.00 71.59           C
ATOM   4981  CE1 PHE X 657    -281.605 325.9513248.719  1.00 71.59           C
ATOM   4982  CE2 PHE X 657    -282.678 327.8003249.756  1.00 71.59           C
ATOM   4983  CZ  PHE X 657    -281.864 327.2993248.768  1.00 71.59           C
ATOM   4984  C   PHE X 657    -283.173 323.4023253.690  1.00 71.59           C
ATOM   4985  O   PHE X 657    -283.767 322.4063253.279  1.00 71.59           O
ATOM   4986  N   ASP X 658    -283.098 323.6973255.004  1.00 48.52           N
ATOM   4987  CA  ASP X 658    -283.656 322.8033255.983  1.00 48.52           C
ATOM   4988  CB  ASP X 658    -282.884 322.7933257.314  1.00 48.52           C
ATOM   4989  CG  ASP X 658    -281.542 322.1173257.074  1.00 48.52           C
ATOM   4990  OD1 ASP X 658    -281.364 321.5293255.972  1.00 48.52           O
ATOM   4991  OD2 ASP X 658    -280.678 322.1723257.988  1.00 48.52           O
ATOM   4992  C   ASP X 658    -285.078 323.1753256.283  1.00 48.52           C
ATOM   4993  O   ASP X 658    -285.595 324.1963255.840  1.00 48.52           O
ATOM   4994  N   PRO X 659    -285.729 322.2903256.995  1.00127.11           N
ATOM   4995  CA  PRO X 659    -287.071 322.5483257.448  1.00127.11           C
ATOM   4996  CD  PRO X 659    -285.494 320.8723256.776  1.00127.11           C
ATOM   4997  CB  PRO X 659    -287.628 321.1963257.891  1.00127.11           C
ATOM   4998  CG  PRO X 659    -286.844 320.1843257.038  1.00127.11           C
ATOM   4999  C   PRO X 659    -287.051 323.5753258.536  1.00127.11           C
ATOM   5000  O   PRO X 659    -288.084 324.1813258.816  1.00127.11           O
ATOM   5001  N   GLN X 660    -285.879 323.7423259.176  1.00 93.97           N
ATOM   5002  CA  GLN X 660    -285.623 324.6473260.262  1.00 93.97           C
ATOM   5003  CB  GLN X 660    -284.217 324.4443260.847  1.00 93.97           C
ATOM   5004  CG  GLN X 660    -283.932 322.9973261.263  1.00 93.97           C
ATOM   5005  CD  GLN X 660    -284.839 322.6373262.428  1.00 93.97           C
ATOM   5006  OE1 GLN X 660    -285.713 323.4113262.817  1.00 93.97           O
ATOM   5007  NE2 GLN X 660    -284.629 321.4223263.003  1.00 93.97           N
ATOM   5008  C   GLN X 660    -285.692 326.0433259.730  1.00 93.97           C
ATOM   5009  O   GLN X 660    -286.032 326.9833260.448  1.00 93.97           O
ATOM   5010  N   GLY X 661    -285.344 326.2093258.440  1.00 32.56           N
ATOM   5011  CA  GLY X 661    -285.309 327.5073257.839  1.00 32.56           C
ATOM   5012  C   GLY X 661    -283.876 327.8393257.583  1.00 32.56           C
ATOM   5013  O   GLY X 661    -283.567 328.7693256.842  1.00 32.56           O
ATOM   5014  N   THR X 662    -282.956 327.0523258.170  1.00108.55           N
ATOM   5015  CA  THR X 662    -281.560 327.3303257.997  1.00108.55           C
ATOM   5016  CB  THR X 662    -280.667 326.4813258.855  1.00108.55           C
ATOM   5017  OG1 THR X 662    -280.817 325.1103258.515  1.00108.55           O
ATOM   5018  CG2 THR X 662    -281.041 326.7063260.330  1.00108.55           C
ATOM   5019  C   THR X 662    -281.183 327.0823256.569  1.00108.55           C
ATOM   5020  O   THR X 662    -281.746 326.2143255.902  1.00108.55           O
ATOM   5021  N   LEU X 663    -280.225 327.8893256.063  1.00 55.44           N
ATOM   5022  CA  LEU X 663    -279.729 327.7603254.723  1.00 55.44           C
ATOM   5023  CB  LEU X 663    -280.075 328.9623253.829  1.00 55.44           C
ATOM   5024  CG  LEU X 663    -281.590 329.1833253.675  1.00 55.44           C
ATOM   5025  CD1 LEU X 663    -281.896 330.3153252.683  1.00 55.44           C
ATOM   5026  CD2 LEU X 663    -282.315 327.8703253.340  1.00 55.44           C
ATOM   5027  C   LEU X 663    -278.233 327.6983254.821  1.00 55.44           C
ATOM   5028  O   LEU X 663    -277.643 328.3883255.651  1.00 55.44           O
[truncated: 1,001,053 more chars]
