# Supplementary material for: Three-dimensional topology of the SMC2/SMC4 subcomplex from chicken condensin I revealed by cross-linking and molecular modelling
Source: Open Biol. 2015 Feb 25;5(2):150005. doi: 10.1098/rsob.150005 (PMC4345284; doi:10.1098/rsob.150005)
Supplement: Barysz_et_al_Supplementary Data File 1 [file rsob150005supp4.zip › Barysz_et_al_2015.chickenSMC2SMC4_draft_struc.py]

import cPickle, base64
try:
	from SimpleSession.versions.v62 import beginRestore,\
	    registerAfterModelsCB, reportRestoreError, checkVersion
except ImportError:
	from chimera import UserError
	raise UserError('Cannot open session that was saved in a'
	    ' newer version of Chimera; update your version')
checkVersion([1, 9, 39798])
import chimera
from chimera import replyobj
replyobj.status('Restoring session...', \
    blankAfter=0)
replyobj.status('Beginning session restore...', \
    blankAfter=0, secondary=True)
beginRestore()

def restoreCoreModels():
	from SimpleSession.versions.v62 import init, restoreViewer, \
	     restoreMolecules, restoreColors, restoreSurfaces, \
	     restoreVRML, restorePseudoBondGroups, restoreModelAssociations
	molInfo = cPickle.loads(base64.b64decode('gAJ9cQEoVRFyaWJib25JbnNpZGVDb2xvcnECSwFOfYdVCWJhbGxTY2FsZXEDSwFHP/AAAAAAAAB9h1UJcG9pbnRTaXplcQRLAUc/8AAAAAAAAH2HVQVjb2xvcnEFSwFLAH2HVQpyaWJib25UeXBlcQZLAUsAfYdVCnN0aWNrU2NhbGVxB0sBRz/wAAAAAAAAfYdVDGFyb21hdGljTW9kZXEISwFLAX2HVQp2ZHdEZW5zaXR5cQlLAUdAFAAAAAAAAH2HVQZoaWRkZW5xCksBiX2HVQ1hcm9tYXRpY0NvbG9ycQtLAU59h1UPcmliYm9uU21vb3RoaW5ncQxLAUsAfYdVCWF1dG9jaGFpbnENSwGIfYdVCG9wdGlvbmFscQ59cQ9VCG9wZW5lZEFzcRCIiUsBKFhsAAAAL1VzZXJzL2RpZXRsaW5kZ2VybG9mZjEvRG9jdW1lbnRzL1NNQzItU01DNF9tb2RlbGxpbmdfSnVsMjAxMy9TTUMyLVNNQzQuYXNzZW1ibHlfU2VwdGVtYmVyMjAxNF9kZWNsYXNoZWQucGRicRFVA1BEQnESTol0cRN9h4dzVQ9sb3dlckNhc2VDaGFpbnNxFEsBiX2HVQlsaW5lV2lkdGhxFUsBRz/wAAAAAAAAfYdVD3Jlc2lkdWVMYWJlbFBvc3EWSwFLAH2HVQRuYW1lcRdLAVguAAAAU01DMi1TTUM0LmFzc2VtYmx5X1NlcHRlbWJlcjIwMTRfZGVjbGFzaGVkLnBkYn2HVQ9hcm9tYXRpY0Rpc3BsYXlxGEsBiX2HVQ9yaWJib25TdGlmZm5lc3NxGUsBRz/pmZmZmZmafYdVCnBkYkhlYWRlcnNxGl1xG31xHChYBQAAAFNIRUVUXXEdKFgoAAAAU0hFRVQgICAgMSAgIDEgMSBUWVIgWCAgIDIgIEdMVSBYICAgOSAgMHEeWCgAAABTSEVFVCAgICAyICAgMiAxIEdMVSBYICAxOSAgQVNQIFggIDIyICAwcR9YKAAAAFNIRUVUICAgIDMgICAzIDEgUEhFIFggIDI3ICBHTFkgWCAgMzIgIDBxIFgoAAAAU0hFRVQgICAgNCAgIDQgMSBUSFIgWCAgNzggIFNFUiBYICA4NiAgMHEhWCgAAABTSEVFVCAgICA1ICAgNSAxIEdMVSBYIDEwMCAgSUxFIFggMTA4ICAwcSJYKAAAAFNIRUVUICAgIDYgICA2IDEgQVNOIFggMTEzICBJTEUgWCAxMTcgIDBxI1goAAAAU0hFRVQgICAgNyAgIDcgMSBNRVQgWCAxMjAgIEFMQSBYIDEyMiAgMHEkWCgAAABTSEVFVCAgICA4ICAgOCAxIElMRSBYIDUzMCAgVkFMIFggNTMyICAwcSVYKAAAAFNIRUVUICAgIDkgICA5IDEgSUxFIFggNTUyICBWQUwgWCA1NTQgIDBxJlgoAAAAU0hFRVQgICAxMCAgMTAgMSBUWVIgWCA1NzMgIFBSTyBYIDU3NyAgMHEnWCgAAABTSEVFVCAgIDExICAxMSAxIElMRSBYIDYxMCAgVFlSIFggNjEyICAwcShYKAAAAFNIRUVUICAgMTIgIDEyIDEgTEVVIFggNjI4ICBDWVMgWCA2MzAgIDBxKVgoAAAAU0hFRVQgICAxMyAgMTMgMSBUSFIgWCA2NDkgIFRIUiBYIDY1MSAgMHEqWCgAAABTSEVFVCAgIDE0ICAxNCAxIExFVSBYIDY2MyAgR0xZIFggNjY1ICAwcStYKAAAAFNIRUVUICAgMTUgIDE1IDEgTFlTIFgxMDUzICBQUk8gWDEwNTggIDBxLFgoAAAAU0hFRVQgICAxNiAgMTYgMSBMRVUgWDEwNjggIEdMWSBYMTA3MyAgMHEtWCgAAABTSEVFVCAgIDE3ICAxNyAxIElMRSBYMTEwOSAgQVNQIFgxMTEzICAwcS5YKAAAAFNIRUVUICAgMTggIDE4IDEgR0xOIFgxMTM5ICBWQUwgWDExNDMgIDBxL1goAAAAU0hFRVQgICAxOSAgMTkgMSBWQUwgWDExNTUgIFZBTCBYMTE2MiAgMHEwWCgAAABTSEVFVCAgIDIwICAyMCAxIElMRSBYMTE2NSAgQ1lTIFgxMTcyICAwcTFYKAAAAFNIRUVUICAgMjEgIDIxIDEgTUVUIFkgIDgwICBHTE4gWSAgODcgIDBxMlgoAAAAU0hFRVQgICAyMiAgMjIgMSBUSFIgWSAgOTcgIFBSTyBZIDEwMCAgMHEzWCgAAABTSEVFVCAgIDIzICAyMyAxIFBIRSBZIDEwNSAgSUxFIFkgMTA5ICAwcTRYKAAAAFNIRUVUICAgMjQgIDI0IDEgQ1lTIFkgMTU1ICBHTE4gWSAxNjIgIDBxNVgoAAAAU0hFRVQgICAyNSAgMjUgMSBBU04gWSAxNzkgIEFMQSBZIDE4NiAgMHE2WCgAAABTSEVFVCAgIDI2ICAyNiAxIFNFUiBZIDE5MiAgSUxFIFkgMTk2ICAwcTdYKAAAAFNIRUVUICAgMjcgIDI3IDEgTFlTIFkgMTk5ICBTRVIgWSAyMDEgIDBxOFgoAAAAU0hFRVQgICAyOCAgMjggMSBJTEUgWSA2MTIgIEFSRyBZIDYxNSAgMHE5WCgAAABTSEVFVCAgIDI5ICAyOSAxIElMRSBZIDY0MCAgVkFMIFkgNjQyICAwcTpYKAAAAFNIRUVUICAgMzAgIDMwIDEgQUxBIFkgNjYzICBBTEEgWSA2NjcgIDBxO1goAAAAU0hFRVQgICAzMSAgMzEgMSBUSFIgWSA3MTIgIFZBTCBZIDcxNCAgMHE8WCgAAABTSEVFVCAgIDMyICAzMiAxIEFSRyBZIDczMyAgVkFMIFkgNzM1ICAwcT1YKAAAAFNIRUVUICAgMzMgIDMzIDEgTUVUIFkgNzQ4ICBHTFkgWSA3NTAgIDBxPlgoAAAAU0hFRVQgICAzNCAgMzQgMSBBU1AgWTExNTUgIExFVSBZMTE2MCAgMHE/WCgAAABTSEVFVCAgIDM1ICAzNSAxIElMRSBZMTE3MSAgQVJHIFkxMTc2ICAwcUBYKAAAAFNIRUVUICAgMzYgIDM2IDEgTEVVIFkxMjEyICBBU1AgWTEyMTYgIDBxQVgoAAAAU0hFRVQgICAzNyAgMzcgMSBHTE4gWTEyNDIgIElMRSBZMTI0NiAgMHFCWCgAAABTSEVFVCAgIDM4ICAzOCAxIEFSRyBZMTI1OCAgVEhSIFkxMjY1ICAwcUNYKAAAAFNIRUVUICAgMzkgIDM5IDEgVEhSIFkxMjY4ICBUSFIgWTEyNzQgIDBxRGVYBQAAAEhFTElYXXFFKFhMAAAASEVMSVggICAgMSAgIDEgTFlTIFggICAxMiAgVFlSIFggICAxNCAgMSAgICAgICAgICAgICAgICAgICAgICAgICAgICAgICAgICAgM3FGWEwAAABIRUxJWCAgICAyICAgMiBMWVMgWCAgIDM4ICBMRVUgWCAgIDQ4ICAxICAgICAgICAgICAgICAgICAgICAgICAgICAgICAgICAgIDExcUdYTAAAAEhFTElYICAgIDMgICAzIExFVSBYICAgNjIgIExFVSBYICAgNjUgIDEgICAgICAgICAgICAgICAgICAgICAgICAgICAgICAgICAgIDRxSFhMAAAASEVMSVggICAgNCAgIDQgQVNOIFggIDEyNCAgVkFMIFggIDEzNCAgMSAgICAgICAgICAgICAgICAgICAgICAgICAgICAgICAgICAxMXFJWEwAAABIRUxJWCAgICA1ICAgNSBHTE4gWCAgMTQ5ICBBU04gWCAgMTU1ICAxICAgICAgICAgICAgICAgICAgICAgICAgICAgICAgICAgICA3cUpYTAAAAEhFTElYICAgIDYgICA2IFBSTyBYICAxNTggIEdMVSBYICAxNjYgIDEgICAgICAgICAgICAgICAgICAgICAgICAgICAgICAgICAgIDlxS1hMAAAASEVMSVggICAgNyAgIDcgQVJHIFggIDE3MiAgTEVVIFggIDIzMCAgMSAgICAgICAgICAgICAgICAgICAgICAgICAgICAgICAgICA1OXFMWEwAAABIRUxJWCAgICA4ICAgOCBHTE4gWCAgMjM4ICBHTFUgWCAgMjgyICAxICAgICAgICAgICAgICAgICAgICAgICAgICAgICAgICAgIDQ1cU1YTAAAAEhFTElYICAgIDkgICA5IEFMQSBYICAyOTQgIEFMQSBYICAzODUgIDEgICAgICAgICAgICAgICAgICAgICAgICAgICAgICAgICAgOTJxTlhMAAAASEVMSVggICAxMCAgMTAgVEhSIFggIDM5NiAgTFlTIFggIDQ2NiAgMSAgICAgICAgICAgICAgICAgICAgICAgICAgICAgICAgICA3MXFPWEwAAABIRUxJWCAgIDExICAxMSBHTE4gWCAgNDc1ICBMWVMgWCAgNTAyICAxICAgICAgICAgICAgICAgICAgICAgICAgICAgICAgICAgIDI4cVBYTAAAAEhFTElYICAgMTIgIDEyIFBIRSBYICA1MDggIExZUyBYICA1MTUgIDEgICAgICAgICAgICAgICAgICAgICAgICAgICAgICAgICAgIDhxUVhMAAAASEVMSVggICAxMyAgMTMgVkFMIFggIDUyNiAgTEVVIFggIDUyOSAgMSAgICAgICAgICAgICAgICAgICAgICAgICAgICAgICAgICAgNHFSWEwAAABIRUxJWCAgIDE0ICAxNCBTRVIgWCAgNTM2ICBMRVUgWCAgNTQ5ICAxICAgICAgICAgICAgICAgICAgICAgICAgICAgICAgICAgIDE0cVNYTAAAAEhFTElYICAgMTUgIDE1IEdMVSBYICA1NTcgIEdMWSBYICA1NjcgIDEgICAgICAgICAgICAgICAgICAgICAgICAgICAgICAgICAgMTFxVFhMAAAASEVMSVggICAxNiAgMTYgSUxFIFggIDU5MCAgQVNOIFggIDU5NiAgMSAgICAgICAgICAgICAgICAgICAgICAgICAgICAgICAgICAgN3FVWEwAAABIRUxJWCAgIDE3ICAxNyBBTEEgWCAgNjA2ICBMRVUgWCAgNjA5ICAxICAgICAgICAgICAgICAgICAgICAgICAgICAgICAgICAgICA0cVZYTAAAAEhFTElYICAgMTggIDE4IEdMVSBYICA2MTUgIFBIRSBYICA2MjQgIDEgICAgICAgICAgICAgICAgICAgICAgICAgICAgICAgICAgMTBxV1hMAAAASEVMSVggICAxOSAgMTkgTUVUIFggIDYzMyAgUEhFIFggIDY0MSAgMSAgICAgICAgICAgICAgICAgICAgICAgICAgICAgICAgICAgOXFYWEwAAABIRUxJWCAgIDIwICAyMCBMWVMgWCAgNjc5ICBUWVIgWCAgNzM4ICAxICAgICAgICAgICAgICAgICAgICAgICAgICAgICAgICAgIDYwcVlYTAAAAEhFTElYICAgMjEgIDIxIEFMQSBYICA3NDcgIEFMQSBYICA3ODUgIDEgICAgICAgICAgICAgICAgICAgICAgICAgICAgICAgICAgMzlxWlhMAAAASEVMSVggICAyMiAgMjIgQVNOIFggIDc5MyAgTEVVIFggIDgyOSAgMSAgICAgICAgICAgICAgICAgICAgICAgICAgICAgICAgICAzN3FbWEwAAABIRUxJWCAgIDIzICAyMyBHTFUgWCAgODQxICBTRVIgWCAgODkzICAxICAgICAgICAgICAgICAgICAgICAgICAgICAgICAgICAgIDUzcVxYTAAAAEhFTElYICAgMjQgIDI0IEdMTiBYICA5MDcgIExFVSBYICA5NDcgIDEgICAgICAgICAgICAgICAgICAgICAgICAgICAgICAgICAgNDFxXVhMAAAASEVMSVggICAyNSAgMjUgR0xZIFggIDk2NiAgQVJHIFggMTAyNCAgMSAgICAgICAgICAgICAgICAgICAgICAgICAgICAgICAgICA1OXFeWEwAAABIRUxJWCAgIDI2ICAyNiBISVMgWCAxMDMxICBMRVUgWCAxMDQ4ICAxICAgICAgICAgICAgICAgICAgICAgICAgICAgICAgICAgIDE4cV9YTAAAAEhFTElYICAgMjcgIDI3IExFVSBYIDEwODIgIEdMVSBYIDEwODQgIDEgICAgICAgICAgICAgICAgICAgICAgICAgICAgICAgICAgIDNxYFhMAAAASEVMSVggICAyOCAgMjggR0xZIFggMTA4NyAgUEhFIFggMTEwNCAgMSAgICAgICAgICAgICAgICAgICAgICAgICAgICAgICAgICAxOHFhWEwAAABIRUxJWCAgIDI5ICAyOSBMRVUgWCAxMTIxICBMWVMgWCAxMTM2ICAxICAgICAgICAgICAgICAgICAgICAgICAgICAgICAgICAgIDE2cWJYTAAAAEhFTElYICAgMzAgIDMwIE1FVCBYIDExNDkgIEFTTiBYIDExNTIgIDEgICAgICAgICAgICAgICAgICAgICAgICAgICAgICAgICAgIDRxY1hMAAAASEVMSVggICAzMSAgMzEgTFlTIFkgICA5MCAgVFlSIFkgICA5MiAgMSAgICAgICAgICAgICAgICAgICAgICAgICAgICAgICAgICAgM3FkWEwAAABIRUxJWCAgIDMyICAzMiBMWVMgWSAgMTE2ICBWQUwgWSAgMTI2ICAxICAgICAgICAgICAgICAgICAgICAgICAgICAgICAgICAgIDExcWVYTAAAAEhFTElYICAgMzMgIDMzIExFVSBZICAxMzkgIExFVSBZICAxNDIgIDEgICAgICAgICAgICAgICAgICAgICAgICAgICAgICAgICAgIDRxZlhMAAAASEVMSVggICAzNCAgMzQgUEhFIFkgIDIwMyAgSElTIFkgIDIxMyAgMSAgICAgICAgICAgICAgICAgICAgICAgICAgICAgICAgICAxMXFnWEwAAABIRUxJWCAgIDM1ICAzNSBHTFUgWSAgMjI4ICBNRVQgWSAgMjM0ICAxICAgICAgICAgICAgICAgICAgICAgICAgICAgICAgICAgICA3cWhYTAAAAEhFTElYICAgMzYgIDM2IFBSTyBZICAyMzcgIExFVSBZICAyNDggIDEgICAgICAgICAgICAgICAgICAgICAgICAgICAgICAgICAgMTJxaVhMAAAASEVMSVggICAzNyAgMzcgQVJHIFkgIDI2MSAgQVNOIFkgIDMxNyAgMSAgICAgICAgICAgICAgICAgICAgICAgICAgICAgICAgICA1N3FqWEwAAABIRUxJWCAgIDM4ICAzOCBUWVIgWSAgMzI1ICBJTEUgWSAgMzc2ICAxICAgICAgICAgICAgICAgICAgICAgICAgICAgICAgICAgIDUycWtYTAAAAEhFTElYICAgMzkgIDM5IExZUyBZICAzODYgIEdMVSBZICA0MjAgIDEgICAgICAgICAgICAgICAgICAgICAgICAgICAgICAgICAgMzVxbFhMAAAASEVMSVggICA0MCAgNDAgU0VSIFkgIDQzMiAgTEVVIFkgIDQ0NSAgMSAgICAgICAgICAgICAgICAgICAgICAgICAgICAgICAgICAxNHFtWEwAAABIRUxJWCAgIDQxICA0MSBMWVMgWSAgNDU2ICBMWVMgWSAgNDc1ICAxICAgICAgICAgICAgICAgICAgICAgICAgICAgICAgICAgIDIwcW5YTAAAAEhFTElYICAgNDIgIDQyIExZUyBZICA0ODAgIEFTUCBZICA1NDIgIDEgICAgICAgICAgICAgICAgICAgICAgICAgICAgICAgICAgNjNxb1hMAAAASEVMSVggICA0MyAgNDMgR0xVIFkgIDU1NiAgQUxBIFkgIDU4OCAgMSAgICAgICAgICAgICAgICAgICAgICAgICAgICAgICAgICAzM3FwWEwAAABIRUxJWCAgIDQ0ICA0NCBBUkcgWSAgNTkzICBHTFUgWSAgNjAyICAxICAgICAgICAgICAgICAgICAgICAgICAgICAgICAgICAgIDEwcXFYTAAAAEhFTElYICAgNDUgIDQ1IFNFUiBZICA2MDYgIElMRSBZICA2MDkgIDEgICAgICAgICAgICAgICAgICAgICAgICAgICAgICAgICAgIDRxclhMAAAASEVMSVggICA0NiAgNDYgTEVVIFkgIDYxNiAgTEVVIFkgIDYxOSAgMSAgICAgICAgICAgICAgICAgICAgICAgICAgICAgICAgICAgNHFzWEwAAABIRUxJWCAgIDQ3ICA0NyBHTFUgWSAgNjI0ICBTRVIgWSAgNjMzICAxICAgICAgICAgICAgICAgICAgICAgICAgICAgICAgICAgIDEwcXRYTAAAAEhFTElYICAgNDggIDQ4IEFMQSBZICA2MzUgIEFTUCBZICA2MzggIDEgICAgICAgICAgICAgICAgICAgICAgICAgICAgICAgICAgIDRxdVhMAAAASEVMSVggICA0OSAgNDkgSUxFIFkgIDY0NSAgTFlTIFkgIDY1NiAgMSAgICAgICAgICAgICAgICAgICAgICAgICAgICAgICAgICAxMnF2WEwAAABIRUxJWCAgIDUwICA1MCBJTEUgWSAgNjkxICBMRVUgWSAgNjkzICAxICAgICAgICAgICAgICAgICAgICAgICAgICAgICAgICAgICAzcXdYTAAAAEhFTElYICAgNTEgIDUxIFNFUiBZICA3MDIgIExFVSBZICA3MDkgIDEgICAgICAgICAgICAgICAgICAgICAgICAgICAgICAgICAgIDhxeFhMAAAASEVMSVggICA1MiAgNTIgTEVVIFkgIDcxOCAgR0xOIFkgIDcyNyAgMSAgICAgICAgICAgICAgICAgICAgICAgICAgICAgICAgICAxMHF5WEwAAABIRUxJWCAgIDUzICA1MyBHTFUgWSAgNzcxICBHTFUgWSAgNzkxICAxICAgICAgICAgICAgICAgICAgICAgICAgICAgICAgICAgIDIxcXpYTAAAAEhFTElYICAgNTQgIDU0IExZUyBZICA3OTQgIFRIUiBZICA4NDQgIDEgICAgICAgICAgICAgICAgICAgICAgICAgICAgICAgICAgNTFxe1hMAAAASEVMSVggICA1NSAgNTUgTEVVIFkgIDg1NiAgTFlTIFkgIDk0MyAgMSAgICAgICAgICAgICAgICAgICAgICAgICAgICAgICAgICA4OHF8WEwAAABIRUxJWCAgIDU2ICA1NiBMWVMgWSAgOTUwICBUUlAgWSAxMDMyICAxICAgICAgICAgICAgICAgICAgICAgICAgICAgICAgICAgIDgzcX1YTAAAAEhFTElYICAgNTcgIDU3IElMRSBZIDEwNjkgIEFTUCBZIDExMjMgIDEgICAgICAgICAgICAgICAgICAgICAgICAgICAgICAgICAgNTVxflhMAAAASEVMSVggICA1OCAgNTggQVNOIFkgMTEzMCAgTEVVIFkgMTE1MCAgMSAgICAgICAgICAgICAgICAgICAgICAgICAgICAgICAgICAyMXF/WEwAAABIRUxJWCAgIDU5ICA1OSBQUk8gWSAxMTY2ICBTRVIgWSAxMTY4ICAxICAgICAgICAgICAgICAgICAgICAgICAgICAgICAgICAgICAzcYBYTAAAAEhFTElYICAgNjAgIDYwIElMRSBZIDExODUgIEFTTiBZIDExODcgIDEgICAgICAgICAgICAgICAgICAgICAgICAgICAgICAgICAgIDNxgVhMAAAASEVMSVggICA2MSAgNjEgR0xZIFkgMTE5MCAgVFlSIFkgMTIwNyAgMSAgICAgICAgICAgICAgICAgICAgICAgICAgICAgICAgICAxOHGCWEwAAABIRUxJWCAgIDYyICA2MiBQSEUgWSAxMjI0ICBMWVMgWSAxMjM5ICAxICAgICAgICAgICAgICAgICAgICAgICAgICAgICAgICAgIDE2cYNYTAAAAEhFTElYICAgNjMgIDYzIEFTTiBZIDEyNTAgIElMRSBZIDEyNTUgIDEgICAgICAgICAgICAgICAgICAgICAgICAgICAgICAgICAgIDZxhGV1YVUDaWRzcYVLAUsASwCGfYdVDnN1cmZhY2VPcGFjaXR5cYZLAUe/8AAAAAAAAH2HVRBhcm9tYXRpY0xpbmVUeXBlcYdLAUsCfYdVFHJpYmJvbkhpZGVzTWFpbmNoYWlucYhLAYh9h1UHZGlzcGxheXGJSwGIfYd1Lg=='))
	resInfo = cPickle.loads(base64.b64decode('gAJ9cQEoVQZpbnNlcnRxAk2fCFUBIH2HVQtmaWxsRGlzcGxheXEDTZ8IiX2HVQRuYW1lcQRNnwhYAwAAAExZU31xBShYAwAAAENZU11xBihLLUusTX0BTdQBTeoBTVcCTcQCTUIETWQETZQETa4ETf0ETcgFTVAGTWEGTeUGTVcHTZAHTdoHZVgDAAAAR0xOXXEHKEsPSzdLPktGS2lLf0uSS5RL2UvmS/lNDwFNEAFNIwFNMgFNQwFNWwFNaQFNagFNeQFNigFNjAFNkwFNlAFNmgFNqAFNtgFNvwFNyAFNGQJNSgJNbgJNdQJNjQJNoAJNpAJNpQJNsQJNtQJNtgJNzwJN5wJN6AJN/AJN/QJNCANNCwNNDQNNEgNNEwNNGANNGQNNIQNNTQNNWwNNXANNeQNNfANN1ANN7wNNEwRNFwRNHwRNIQRNQwRNUARNWQRNfQRNkgRNmwRN2wRN4ARN6QRN+gRNBgVNNAVNPQVNQgVNcQVNdQVNigVNjAVNrgVNtAVNuwVN1gVN5gVN9wVNEgZNGgZNJQZNMQZNXwZNYAZNfQZNrQZNvgZN3AZN4AZN5AZN6wZN9AZNBgdNCwdNEgdNLwdNSQdNSgdNUgdNXwdNkgdNmwdNowdNqQdNvAdNxQdNzAdN0gdN2QdNAQhNGghNcwhNeAhlWAMAAABJTEVdcQgoSwJLBUsTSx1LKEssSzJLUEtkS2ZLa0t0S5BLlUugS6RLr0u1S79LwkvDS8dL7Uv/TREBTT8BTUEBTVABTVMBTYEBTa4BTc0BTdcBTfMBTfgBTQkCTRQCTSACTSECTSYCTSsCTS8CTTACTTcCTT4CTUACTUMCTWYCTXECTYkCTbQCTcECTRsDTUUDTVADTVcDTW8DTacDTakDTa0DTbYDTcIDTdYDTeMDTfgDTfsDTQMETQUETRUETTsETUoETU0ETWUETWYETXEETX8ETYgETZEETZ0ETZ4ETagETb0ETckETdAETdkETeEETfkETSAFTTAFTTcFTUEFTUgFTWEFTWQFTWgFTZcFTboFTdsFTfwFTf8FTQEGTTcGTToGTUQGTUwGTVYGTVsGTV0GTWoGTXAGTX8GTYkGTaoGTbsGTbwGTfAGTQUHTQ0HTT4HTT8HTVAHTVQHTVsHTWIHTXcHTXsHTagHTbYHTboHTb0HTcEHTcgHTc4HTc8HTdMHTeQHTfgHTREITTEITT8ITWAITWsITXAITXoITXsITXwITYUITYoITYwITZ0IZVgDAAAAU0VSXXEJKEsESwxLI0smSytLM0s2SztLPEtPS1VLWkt6S4RLukvIS9RL8U0CAU0aAU0gAU0rAU02AU1LAU1eAU1nAU1wAU11AU2CAU2jAU3KAU3LAU3OAU3PAU3WAU35AU37AU0kAk0nAk0qAk0xAk1BAk1HAk1YAk1ZAk15Ak2MAk2qAk23Ak3OAk3sAk30Ak31Ak0PA00UA00dA00jA00vA004A005A01JA01PA01iA01jA01xA02IA02SA03BA03EA03RA03sA03xA032A00QBE0gBE0mBE08BE0/BE1UBE1jBE1rBE1uBE2BBE2FBE2LBE2TBE2VBE2rBE2wBE24BE25BE3CBE3NBE0kBU1MBU1NBU1VBU1XBU2CBU2SBU2TBU2YBU2cBU2xBU2yBU3QBU3lBU3yBU0hBk0iBk0mBk00Bk02Bk04Bk1NBk1OBk1PBk2SBk2UBk2/Bk3QBk3ZBk3fBk0EB00HB00JB00kB00tB001B01ZB01sB01vB02/B03CB03GB00pCE0uCE00CE07CE1DCE1KCE1LCE1qCE19CE2VCGVYAwAAAFZBTF1xCihLBks4S0FLSUtOS2pLbEt+S4VLiUuYS99L6E0KAU0lAU0pAU1vAU2dAU3rAU3vAU3wAU31AU0BAk0KAk0LAk08Ak1QAk1WAk1gAk1rAk3/Ak0DA00iA00qA02iA027A03PA03eA00JBE0kBE0lBE0xBE04BE0+BE1OBE1wBE13BE2GBE2WBE2YBE2nBE2vBE26BE3HBE3eBE0ABU0OBU0RBU1mBU13BU15BU2vBU3LBU3UBU3kBU0VBk0cBk0qBk1KBk1XBk1YBk1iBk13Bk2MBk2OBk2gBk2hBk20Bk21Bk3JBk3UBk3jBk33Bk0TB00aB00hB00sB003B01NB01gB01wB02MB02aB03yB00QCE0nCE01CE1PCE1pCE1sCE2WCE2cCGVYAwAAAEFTTl1xCyhLG0shSydLNEtES0pLVEtZS2BLYUtwS3VLeEt7S3xLiEuKS4tLmkvhS/NL+00GAU0zAU01AU05AU1YAU1tAU1/AU3hAU3lAU3nAU3pAU0IAk0pAk01Ak1GAk1cAk2XAk2aAk3bAk3fAk3lAk3rAk0yA001A01RA01YA02KA02PA02ZA02kA028A03VA03nA00UBE0tBE0uBE0wBE1PBE1RBE1pBE1vBE2KBE2qBE2sBE23BE2+BE3VBE0EBU0MBU0dBU0nBU0uBU04BU1ABU1JBU1rBU1tBU2WBU3MBU3hBU0FBk0QBk0XBk17Bk2EBk3VBk32Bk38Bk0ZB00jB008B01CB01DB01RB01oB02OB02gB021B03RB03gB036B00ICE0PCE0TCE0YCE1BCE1oCE12CE2ACE2BCE2RCE2ZCGVYAwAAAFBST11xDChLGEtbS4xLnUvJTeIBTegBTSICTXQCTcgDTdADTQAETQIETV0ETWgETakETeYETfgETYAGTYIGTYYGTZUGTdEGTZgHTd8HTSwITTcITTgITVcITVkITZoIZVgDAAAAR0xZXXENKEsJSx9LIkskSzFLRUtIS11LbUtuS3ZLg0uGS5NNFQFNVgFNWQFNcgFNcwFNogFN7QFNAwJNBAJNEQJNGAJNLAJNOAJNUgJNbwJNdgJNegJNewJNPANNeANNwANNyQNN2QNN3wNN4QNN7QNN7gNNFgRNKgRNOgRNVwRNXARNZwRNagRNbARNeQRNogRNvwRNyARNzwRN3ARN6ARN7wRNCAVNGgVNwAVNKAZNNQZNOQZNPAZNPwZNQgZNawZNuQZNwAZNxAZNxQZNxgZNxwZNzAZNzwZNEQdNMQdN4gdNDQhNHwhNIAhNMAhNRAhNRQhNiwhlWAMAAABUSFJdcQ4oSxFLHktNS1FLZUtnS5ZLnkunS7BLtEvES8pL3EvyTRQBTUoBTXQBTXwBTYYBTZgBTbEBTfEBTfQBTfoBTQ0CTRACTR8CTVMCTVQCTWECTWoCTWwCTXcCTX8CTYsCTZECTbICTcACTccCTcsCTSwDTUIDTV4DTWQDTXcDTYADTawDTekDTRIETTUETT0ETUsETVoETY8ETbIETcMETeoETfsETQIFTTwFTUUFTWUFTXAFTZsFTbcFTcoFTd4FTeIFTfAFTfEFTfQFTVoGTWgGTW4GTYEGTZ4GTagGTbYGTcEGTcMGTfEGTf0GTQIHTRsHTUgHTVgHTVwHTWQHTXMHTX8HTYMHTYQHTYoHTcMHTdAHTfkHTRIITR0ITUgITVgITXQITY8ITZIITZMITZgIZVgDAAAAUEhFXXEPKEsKSxZLGksuS1JLXkuCS45L5U0AAU0fAU1GAU1JAU1sAU2rAU3dAU1RAk1iAk1yAk12A02/A03DA03cA03+A00dBE0iBE0sBE03BE1SBE1eBE1iBE12BE14BE2aBE2tBE3EBE3XBE0iBU0qBU1vBU3HBU1kBk1vBk2TBk2XBk2ZBk2sBk3qBk0IB01BB024B03/B00DCE0KCE0OCE0tCE0zCE1ACE1QCE1cCE1mCE1uCE15CE2DCGVYAwAAAEFMQV1xEChLDkscSzpLR0tMS3lLokuxS9FL00vqS/RL+Ev6TQQBTQ4BTRYBTR0BTR4BTScBTUgBTWIBTWQBTWYBTWgBTW4BTXEBTXcBTYQBTYUBTYgBTYsBTZIBTZsBTaoBTa0BTcEBTcQBTdkBTf0BTQACTQICTQ8CTSgCTTMCTT8CTUwCTV0CTXwCTYMCTZACTZYCTZwCTa0CTbgCTbwCTcICTdICTdgCTeACTeICTeYCTe0CTfECTQEDTQ4DTRYDTRcDTRoDTRwDTSQDTScDTSkDTTMDTUcDTUoDTVIDTV8DTWEDTXADTY0DTZQDTasDTbcDTcoDTcwDTfMDTfQDTfoDTQEETQsETQwETRsETS8ETVYETXMETXwETbMETeIETfMETfcETRcFTR8FTVAFTVkFTYAFTYQFTZoFTaQFTc4FTdUFTdcFTeMFTeoFTe0FTfoFTfsFTREGTR8GTSQGTS0GTUMGTUsGTVEGTVIGTV4GTWwGTW0GTXEGTXYGTYUGTZYGTZoGTacGTasGTeIGTQMHTRgHTRwHTTAHTVoHTV4HTWEHTWUHTYkHTZMHTZYHTZkHTacHTbMHTdQHTdgHTeMHTeUHTfMHTQIITQwITSIITU0ITVEITWIITWMITW0ITXcITYYITZcITZ4IZVgDAAAASElTXXERKEuNS7JNGQFNLwFNawFNwgFN2wFNHAJNLQJNOQJNPQJNoQJNugJNVQNNtQNNEQRNGgRNHARNQQRNTARNXwRNiQRNjgRNmQRNvARNzgRN1ARN7ARNLwVNfwVNOwZNOwdNZgdNngdNrQdNwAdNxAdN2wdNUwhNVAhNkAhlWAMAAABNRVRdcRIoSwBLd0uRS5tLo0upS9tNAwFNQgFNegFNewFNjQFNoAFNuQFNTQJNWgJNZwJNgAJNmwJNqAJN3QJN+AJNPgNNiwNNjgNNnANNoQNNxQNNzQNNGARNKwRNSQRNdARN4wRN5ARN8ARNEAVNKQVNUwVNsAVNxQVN0gVN7wVNdQZNwgZNygZNzgZN+gZNMwdNpQdN3QdNCwhNGwhNMghNXQhNgghlWAMAAABBU1BdcRMoSxVLF0sqSz9LU0tWS2JLgEu9S+9NJgFNLAFNLgFNYQFNeAFNoQFNpwFNtwFN9wFNDAJNRAJNWwJNYwJNcAJNcwJNggJNhQJN8gJN8wJNRANNVgNNYANNZgNNmgNNpQNNsQNNvgNN2ANN4gNNBwRNCgRNDgRNKQRNOQRNcgRNkARNnwRNowRNpARNtgRNxgRN0QRN0wRN7QRNFgVNGwVNMgVNOQVNRwVNUQVNXAVNYgVNcwVNdgVNjgVNmQVNpgVNzQVN0wVN2gVN6AVN/gVNAAZNEwZNQAZNRQZNSQZNVAZNWQZNXAZNcwZNigZNkAZNnQZNowZNpgZNrwZN3gZN7wZNKAdNQAdNSwdNTgdNVQdNbgdNfQdNhwdNjwdNqgdNqwdNvgdN9gdN9wdN/QdNBQhNIQhNKAhNKwhNXghNYQhNZQhNhwhlWAMAAABMRVVdcRQoSwdLGUsgSylLL0swSzVLPUtAS1xLc0uBS4dLj0uZS6FLvEvLS85L1kviS/VNDQFNGAFNGwFNIgFNLQFNNAFNOwFNPgFNVwFNWgFNZQFNdgFNjwFNlgFNtQFNvAFNwwFNyQFN0AFN0wFN7gFN8gFN/gFNBgJNFQJNGgJNIwJNMgJNNgJNQgJNSQJNVQJNbQJNeAJNfQJNhwJNjgJNlQJNmAJNogJNrwJNsAJNuwJNvQJNyAJN2QJN6gJNAgNNBANNBgNNCQNNHgNNJQNNMANNNwNNPQNNTANNTgNNUwNNZQNNaANNaQNNdQNNewNNfgNNfwNNhQNNiQNNkANNkQNNmwNNqgNNsANNtANNxgNNxwNNzgNN1wNN2gNN4ANN6ANN6wNN8gNN9QNN9wNN+QNN/ANN/QNNBgRNDQRNDwRNGQRNIwRNJwRNMgRNRARNSARNWwRNdQRNhARNhwRNygRNywRN0gRN2ARN2gRN8QRN9QRN/ARNAwVNCwVNGAVNIwVNJQVNMwVNOgVNTwVNWgVNXQVNZwVNcgVNdAVNfQVNhwVNiwVNoAVNoQVNrAVNswVNxAVN2QVN3QVN5wVN7gVN9QVNBwZNCgZNDwZNFAZNGAZNIwZNKwZNLgZNLwZNPgZNQQZNUwZNZQZNcgZNfAZNiAZNiwZNmwZNnwZNpAZNtwZN1wZN2wZN7AZN8wZN/gZNDwdNFgdNHgdNIgdNOgdNPQdNRgdNaQdNcQdNfgdNggdNhQdNjQdNlwdNoQdNogdNrwdNtAdN1QdN1gdN4QdN7QdN7wdN9QdNBghNBwhNFQhNHAhNHghNJAhNJghNKghNQghNSQhNTAhNTghNUghNWghNZAhNfghNiQhlWAMAAABBUkddcRUoSxBLFEs5S2hLb0t9S6hLwEvBS9JL3UvjS+RL6UvwTSQBTSoBTTABTToBTa8BTdEBTdwBTR0CTToCTWUCTWgCTYECTdACTfYCTS0DTUEDTYwDTZcDTaADTbIDTd0DTfADTTQETUAETWEETXsETYAETbEETbUETcwETdYETfQETfYETf4ETf8ETQcFTQ0FTTYFTXoFTbgFTc8FTd8FTfgFTRYGTRkGTScGTTMGTT0GTYcGTZwGTakGTa4GTbEGTbMGTc0GTdYGTd0GTeEGTfgGTfsGTQ4HTSsHTTkHTUQHTWcHTXIHTZEHTZ8HTaYHTbAHTegHTekHTfEHTfwHTf4HTQAITTYITX8ITYgIZVgDAAAAVFJQXXEWKE3mAU2mAk1uA024A03kA014Bk2yBk3LB008CGVYAwAAAEdMVV1xFyhLCEsSS19LY0ufS6VLpkurS7ZLuUu+S8VLxkvMS9BL10veS+BL60vsS/dNAQFNBQFNBwFNDAFNEgFNEwFNHAFNIQFNNwFNOAFNPQFNRAFNRQFNTQFNTwFNVQFNXAFNXQFNYwFNgAFNhwFNlQFNnAFNpgFNqQFNrAFNswFNuAFNvgFNwAFNzAFN0gFN1QFN2AFN3gFN4wFN/wFNDgJNFgJNLgJNOwJNSAJNTgJNhAJNhgJNjwJNkgJNlAJNnQJNpwJNqwJNrAJNrgJNwwJNxQJNxgJNzAJNzQJN0wJN1AJN1QJN2gJN4QJN4wJN+gJN/gJNAANNBQNNBwNNDANNFQNNIANNJgNNKANNLgNNNANNNgNNOgNNPwNNQANNVANNXQNNawNNcgNNdANNgwNNhgNNkwNNlQNNlgNNowNNrgNNrwNNuQNN2wNN5gNN6gNNCARNWARNjARNjQRNlwRNoQRNpgRN3QRN3wRN6wRN7gRN8gRNAQVNBQVNCQVNEgVNFAVNGQVNIQVNJgVNLAVNOwVNPwVNRAVNSgVNUgVNXgVNaQVNagVNewVNiAVNkAVNlAVNnwVNogVNqAVNqQVNqgVNtQVNtgVNuQVNvQVNvwVNwQVNwwVNxgVN2AVN6QVN7AVN8wVNBAZNCAZNDQZNDgZNHQZNHgZNLAZNMAZNRgZNYwZNaQZNgwZNjwZNpQZNugZNvQZN0gZN0wZN2AZN2gZN5gZN5wZN6AZN7QZN7gZN+QZN/wZNCgdNDAdNFQdNFwdNHQdNHwdNKgdNLgdNNAdNNgdNUwdNVgdNbQdNdAdNdgdNeAdNegdNgAdNgQdNhgdNiwdNlAdNlQdNnAdNnQdNpAdNrAdNrgdNsgdNuwdN1wdN3AdN5gdN6wdN7AdN9AdN+wdNBAhNCQhNFwhNIwhNJQhNLwhNRghNXwhNcghNhAhlWAMAAABUWVJdcRgoSwFLDUtCS3JLqkvVS9hL502RAU2kAU3fAU0HAk0eAk1FAk1PAk2fAk25Ak3WAk0QA01aA01sA02YA00EBE0zBE1VBE16BE2lBE20BE27BE0xBU3cBU3gBU1IBk1VBk2YBk0BB00lB00pB03KB03nB03uB00ZCE1VCE1bCE1vCE1xCE2NCGV1h1UFY2hhaW5xGU2fCFgBAAAAWX1xGlgBAAAAWE5dcRtLAE1IBIZxHGGGc4dVDnJpYmJvbkRyYXdNb2RlcR1NnwhLAn2HVQJzc3EeTZ8IiImGfXEfKImIhk5dcSAoSwFLCIZxIUsSSwSGcSJLGksGhnEjS01LCYZxJEtjSwmGcSVLcEsFhnEmS3dLA4ZxJ03zAUsDhnEoTQkCSwOGcSlNHgJLBYZxKk1DAksDhnErTVUCSwOGcSxNagJLA4ZxLU14AksDhnEuTcsDSwaGcS9N2gNLBoZxME0DBEsFhnExTSEESwWGcTJNMQRLCIZxM007BEsIhnE0TUkESwiGcTVNWgRLBIZxNk1iBEsFhnE3TZQESwiGcThNrARLCIZxOU25BEsFhnE6TcAESwOGcTtNOgZLBIZxPE1WBksDhnE9TW0GSwWGcT5NngZLA4ZxP02zBksDhnFATcIGSwOGcUFNIQhLBoZxQk0xCEsGhnFDTVoISwWGcURNeAhLBYZxRU2ICEsIhnFGTZIISweGcUdlhomJhk5dcUgoSwBLAYZxSUsJSwKGcUpLDksEhnFLSxZLBIZxTEsgSwWGcU1LMEsNhnFOS0FLDIZxT0tWSw2GcVBLbEsEhnFRS3VLAoZxUkt6SwGGcVNLhksOhnFUS5tLAoZxVUumSwKGcVZL40sDhnFXTRMBSwOGcVhNcgFLAoZxWU27AUsEhnFaTdsBSwKGcVtN5QFLCoZxXE32AUsDhnFdTQcCSwKGcV5NDAJLAoZxX00ZAksFhnFgTSMCSwyGcWFNNgJLCYZxYk1GAksChnFjTVICSwOGcWRNWAJLAoZxZU1jAksHhnFmTW0CSwuGcWdNewJLA4ZxaE26AksChnFpTeMCSwKGcWpNCgNLC4Zxa01KA0sDhnFsTXYDSwKGcW1NswNLAoZxbk3HA0sEhnFvTdEDSwmGcXBN4ANLCIZxcU3rA0sChnFyTf8DSwSGcXNNCARLB4ZxdE0fBEsChnF1TSYESwWGcXZNLwRLAoZxd005BEsChnF4TUMESwaGcXlNUQRLAoZxek1WBEsEhnF7TV4ESwSGcXxNZwRLBoZxfU14BEsMhnF+TYgESwyGcX9NnARLEIZxgE20BEsFhnGBTb4ESwKGcYJNwwRLAYZxg03PBEsOhnGETeQESwKGcYVN8gRLBIZxhk0vBUsChnGHTWUFSwmGcYhNkQVLAoZxiU2hBUsKhnGKTb8FSwOGcYtNAQZLA4ZxjE0lBksChnGNTTEGSwOGcY5NOAZLAoZxj01CBksEhnGQTVAGSwGGcZFNVQZLAYZxkk1ZBksChnGTTWcGSwaGcZRNcgZLF4ZxlU2MBksIhnGWTZwGSwKGcZdNoQZLA4ZxmE2uBksFhnGZTbYGSwyGcZpNxQZLDYZxm03nBksChnGcTRwHSwKGcZ1NdgdLA4Zxnk3MB0sDhnGfTQYISwKGcaBNHQhLBIZxoU0nCEsFhnGiTS8ISwKGcaNNNwhLCIZxpE1CCEsChnGlTVYISwSGcaZNXwhLB4Zxp012CEsChnGoTX0ISwOGcalNhghLAoZxqk2QCEsChnGrTZkISwaGcaxlhnWHVQhtb2xlY3VsZXGtTZ8ISwB9h1ULcmliYm9uQ29sb3Jxrk2fCEsFfXGvKEsBTl1xsChLAEsDhnGxSwRLB4ZxsksMSxmGcbNLJksdhnG0S0RLB4ZxtUtMSwuGcbZLWUsYhnG3S3JLJYZxuEuYSwSGcblLnUsQhnG6S69LBIZxu0u0SwOGcbxLuUsChnG9S7xLEYZxvkvOSwGGcb9L0EsKhnHAS9tLE4ZxwUvvSweGccJL90sFhnHDS/9LCYZxxE0KAUsBhnHFTQwBSwuGccZNGAFLEIZxx00pAUsIhnHITTIBSwqGcclNPQFLA4Zxyk1BAUsGhnHLTUgBSwSGccxNTQFLAYZxzU1PAUsChnHOTVMBSwGGcc9NVQFLCoZx0E1hAUsdhnHRTX8BSwSGcdJNhAFLBYZx002KAUsEhnHUTY8BSwGGcdVNkQFLBoZx1k2YAUsBhnHXTZoBSwSGcdhNoAFLBYZx2U2mAUsKhnHaTbEBSwGGcdtNswFLAYZx3E21AUsFhnHdTbwBSwGGcd5NvgFLB4Zx303IAUsShnHgTdsBSwWGceFN4QFLA4Zx4k3lAUsHhnHjTe0BSwmGceRN9wFLBYZx5U39AUsIhnHmTQYCSwyGcedNFAJLA4Zx6E0YAksDhnHpTRwCSwmGcepNJgJLDoZx6001AksWhnHsTUwCSxKGce1NYAJLBIZx7k1lAksEhnHvTWoCSxSGcfBNfwJLCYZx8U2JAksBhnHyTYsCSwiGcfNNlAJLBYZx9E2aAksEhnH1TZ8CSwSGcfZNpAJLBYZx902qAksJhnH4TbQCSwqGcflNwAJLCYZx+k3LAksGhnH7TdICSwWGcfxN2AJLBIZx/U3dAksBhnH+Td8CSwWGcf9N5QJLBIZyAAEAAE3qAksEhnIBAQAATfECSwaGcgIBAABN+AJLAYZyAwEAAE36AksBhnIEAQAATfwCSw6GcgUBAABNCwNLBoZyBgEAAE0SA0sNhnIHAQAATSADSwuGcggBAABNLANLBYZyCQEAAE0yA0sJhnIKAQAATTwDSweGcgsBAABNRANLAoZyDAEAAE1HA0sBhnINAQAATUkDSwKGcg4BAABNTANLDYZyDwEAAE1aA0sNhnIQAQAATWgDSwKGchEBAABNawNLAoZyEgEAAE1uA0sFhnITAQAATXQDSwaGchQBAABNewNLAoZyFQEAAE1+A0sDhnIWAQAATYMDSwGGchcBAABNhQNLAoZyGAEAAE2IA0sVhnIZAQAATaADSwaGchoBAABNpwNLAYZyGwEAAE2pA0sKhnIcAQAATbQDSwaGch0BAABNuwNLAoZyHgEAAE2+A0sNhnIfAQAATcwDSwaGciABAABN1ANLEYZyIQEAAE3mA0sZhnIiAQAATQAESx6GciMBAABNHwRLCYZyJAEAAE0pBEsNhnIlAQAATTcESw6GciYBAABlhksCTl1yJwEAAChLA0sBhnIoAQAASwtLAYZyKQEAAEslSwGGcioBAABLQ0sBhnIrAQAAS0tLAYZyLAEAAEtXSwKGci0BAABLcUsBhnIuAQAAS5dLAYZyLwEAAEucSwGGcjABAABLrksBhnIxAQAAS81LAYZyMgEAAEv8SwKGcjMBAABNCQFLAYZyNAEAAE0XAUsBhnI1AQAATVEBSwGGcjYBAABNXwFLAoZyNwEAAE1+AUsBhnI4AQAATYMBSwGGcjkBAABNjgFLAYZyOgEAAE2ZAUsBhnI7AQAATbABSwGGcjwBAABNsgFLAYZyPQEAAE20AUsBhnI+AQAATboBSwKGcj8BAABNxgFLAYZyQAEAAE3aAUsBhnJBAQAATewBSwGGckIBAABN9gFLAYZyQwEAAE38AUsBhnJEAQAATQUCSwGGckUBAABNJQJLAYZyRgEAAE00AksBhnJHAQAATUsCSwGGckgBAABNXgJLAoZySQEAAE1pAksBhnJKAQAATX4CSwGGcksBAABNngJLAYZyTAEAAE2jAksBhnJNAQAATakCSwGGck4BAABNswJLAYZyTwEAAE2/AksBhnJQAQAATe8CSwKGclEBAABN9wJLAYZyUgEAAE35AksBhnJTAQAATfsCSwGGclQBAABNCgNLAYZyVQEAAE0RA0sBhnJWAQAATR8DSwGGclcBAABNOwNLAYZyWAEAAE1IA0sBhnJZAQAATVkDSwGGcloBAABNZwNLAYZyWwEAAE1zA0sBhnJcAQAATX0DSwGGcl0BAABNgQNLAoZyXgEAAE2HA0sBhnJfAQAATZ4DSwKGcmABAABNpgNLAYZyYQEAAE2oA0sBhnJiAQAATbMDSwGGcmMBAABNugNLAYZyZAEAAE29A0sBhnJlAQAATcsDSwGGcmYBAABN0gNLAoZyZwEAAE3lA0sBhnJoAQAATf8DSwGGcmkBAABNHgRLAYZyagEAAE0oBEsBhnJrAQAATTYESwGGcmwBAABNUwRLAYZybQEAAE1gBEsBhnJuAQAATW0ESwGGcm8BAABNggRLAoZycAEAAE2cBEsBhnJxAQAATaAESwGGcnIBAABNwARLAYZycwEAAE3FBEsBhnJ0AQAATeUESwGGcnUBAABN5wRLAYZydgEAAE0VBUsBhnJ3AQAATRwFSwGGcngBAABNHgVLAYZyeQEAAE0oBUsBhnJ6AQAATSsFSwGGcnsBAABNLQVLAYZyfAEAAE01BUsBhnJ9AQAATUMFSwGGcn4BAABNYAVLAYZyfwEAAE1sBUsBhnKAAQAATW4FSwGGcoEBAABNgwVLAYZyggEAAE2FBUsChnKDAQAATY0FSwGGcoQBAABNkQVLAYZyhQEAAE2VBUsBhnKGAQAATZ4FSwGGcocBAABNpwVLAYZyiAEAAE2+BUsBhnKJAQAATesFSwGGcooBAABNCwZLAYZyiwEAAE0gBksBhnKMAQAATSkGSwGGco0BAABNMgZLAYZyjgEAAE1HBksBhnKPAQAATWYGSwKGcpABAABNdAZLAYZykQEAAE15BksBhnKSAQAATZEGSwGGcpMBAABNsAZLAYZylAEAAE24BksBhnKVAQAATcsGSwGGcpYBAABN6QZLAYZylwEAAE0AB0sBhnKYAQAATRQHSwGGcpkBAABNJgdLAYZymgEAAE04B0sBhnKbAQAATUUHSwGGcpwBAABNRwdLAYZynQEAAE1PB0sBhnKeAQAATWsHSwGGcp8BAABNeQdLAYZyoAEAAE2IB0sBhnKhAQAATbkHSwGGcqIBAABNxwdLAYZyowEAAE3JB0sBhnKkAQAATc0HSwGGcqUBAABN3gdLAYZypgEAAE3wB0sBhnKnAQAATRQISwGGcqgBAABNFghLAYZyqQEAAE05CEsChnKqAQAATT0ISwKGcqsBAABNRwhLAYZyrAEAAE1WCEsBhnKtAQAATWcISwGGcq4BAABNdQhLAYZyrwEAAE2OCEsBhnKwAQAATZQISwGGcrEBAABNmwhLAYZysgEAAGWGSwNOXXKzAQAAKEutSwGGcrQBAABLs0sBhnK1AQAAS7dLAoZytgEAAEu7SwGGcrcBAABLz0sBhnK4AQAAS9pLAYZyuQEAAEvuSwGGcroBAABL9ksBhnK7AQAAS/5LAYZyvAEAAE0IAUsBhnK9AQAATUcBSwGGcr4BAABNTgFLAYZyvwEAAE1SAUsBhnLAAQAATVQBSwGGcsEBAABNlwFLAYZywgEAAE2eAUsChnLDAQAATaUBSwGGcsQBAABNxQFLAYZyxQEAAE3gAUsBhnLGAQAATeQBSwGGcscBAABNEgJLAoZyyAEAAE2IAksBhnLJAQAATYoCSwGGcsoBAABNkwJLAYZyywEAAE2+AksBhnLMAQAATckCSwKGcs0BAABN0QJLAYZyzgEAAE3XAksBhnLPAQAATdwCSwGGctABAABN6QJLAYZy0QEAAE0rA0sBhnLSAQAATUsDSwGGctMBAABNagNLAYZy1AEAAE1tA0sBhnLVAQAATXoDSwGGctYBAABNhANLAYZy1wEAAE1FBEsDhnLYAQAATX4ESwGGctkBAABNwQRLAYZy2gEAAE0+BUsBhnLbAQAATUYFSwGGctwBAABNSwVLAYZy3QEAAE1OBUsBhnLeAQAATVQFSwGGct8BAABNVgVLAYZy4AEAAE1YBUsBhnLhAQAATV8FSwGGcuIBAABNYwVLAYZy4wEAAE2JBUsBhnLkAQAATY8FSwGGcuUBAABNnQVLAYZy5gEAAE2jBUsBhnLnAQAATaUFSwGGcugBAABNqwVLAYZy6QEAAE28BUsBhnLqAQAATfYFSwGGcusBAABN+QVLAYZy7AEAAE39BUsBhnLtAQAATQIGSwKGcu4BAABNBgZLAYZy7wEAAE0JBksBhnLwAQAATQwGSwGGcvEBAABNfgZLAYZy8gEAAE2NBksBhnLzAQAATcgGSwGGcvQBAABN8gZLAYZy9QEAAE0QB0sBhnL2AQAATSAHSwGGcvcBAABNJwdLAYZy+AEAAE0yB0sBhnL5AQAATUwHSwGGcvoBAABNXQdLAYZy+wEAAE1qB0sBhnL8AQAATXwHSwGGcv0BAABNtwdLAYZy/gEAAE3qB0sBhnL/AQAAZYZLBE5dcgACAAAoTQsBSwGGcgECAABNKAFLAYZyAgIAAE0xAUsBhnIDAgAATTwBSwGGcgQCAABNQAFLAYZyBQIAAE1MAUsBhnIGAgAATYkBSwGGcgcCAABNkAFLAYZyCAIAAE29AUsBhnIJAgAATccBSwGGcgoCAABNFwJLAYZyCwIAAE0bAksBhnIMAgAATWQCSwGGcg0CAABNmQJLAYZyDgIAAE3eAksBhnIPAgAATeQCSwGGchACAABN7gJLAYZyEQIAAE0xA0sBhnISAgAATUMDSwGGchMCAABNRgNLAYZyFAIAAE2dA0sBhnIVAgAATQoFSwGGchYCAABNDwVLAYZyFwIAAE0TBUsBhnIYAgAATVsFSwGGchkCAABNeAVLAYZyGgIAAE18BUsBhnIbAgAATX4FSwGGchwCAABNgQVLAYZyHQIAAE2tBUsBhnIeAgAATcIFSwGGch8CAABNyQVLAYZyIAIAAE3RBUsBhnIhAgAATRsGSwGGciICAABNegZLAYZyIwIAAE2iBksBhnIkAgAATfUGSwGGciUCAABNYwdLAYZyJgIAAE11B0sBhnInAgAATbEHSwGGcigCAABlhnWHVQVsYWJlbHIpAgAATZ8IWAAAAAB9h1UKbGFiZWxDb2xvcnIqAgAATZ8ISwV9cisCAAAoSwFOXXIsAgAAKEsASwOGci0CAABLBEsHhnIuAgAASwxLGYZyLwIAAEsmSx2GcjACAABLREsHhnIxAgAAS0xLC4ZyMgIAAEtZSxiGcjMCAABLckslhnI0AgAAS5hLBIZyNQIAAEudSxCGcjYCAABLr0sEhnI3AgAAS7RLA4ZyOAIAAEu5SwKGcjkCAABLvEsRhnI6AgAAS85LAYZyOwIAAEvQSwqGcjwCAABL20sThnI9AgAAS+9LB4ZyPgIAAEv3SwWGcj8CAABL/0sJhnJAAgAATQoBSwGGckECAABNDAFLC4ZyQgIAAE0YAUsQhnJDAgAATSkBSwiGckQCAABNMgFLCoZyRQIAAE09AUsDhnJGAgAATUEBSwaGckcCAABNSAFLBIZySAIAAE1NAUsBhnJJAgAATU8BSwKGckoCAABNUwFLAYZySwIAAE1VAUsKhnJMAgAATWEBSx2Gck0CAABNfwFLBIZyTgIAAE2EAUsFhnJPAgAATYoBSwSGclACAABNjwFLAYZyUQIAAE2RAUsGhnJSAgAATZgBSwGGclMCAABNmgFLBIZyVAIAAE2gAUsFhnJVAgAATaYBSwqGclYCAABNsQFLAYZyVwIAAE2zAUsBhnJYAgAATbUBSwWGclkCAABNvAFLAYZyWgIAAE2+AUsHhnJbAgAATcgBSxKGclwCAABN2wFLBYZyXQIAAE3hAUsDhnJeAgAATeUBSweGcl8CAABN7QFLCYZyYAIAAE33AUsFhnJhAgAATf0BSwiGcmICAABNBgJLDIZyYwIAAE0UAksDhnJkAgAATRgCSwOGcmUCAABNHAJLCYZyZgIAAE0mAksOhnJnAgAATTUCSxaGcmgCAABNTAJLEoZyaQIAAE1gAksEhnJqAgAATWUCSwSGcmsCAABNagJLFIZybAIAAE1/AksJhnJtAgAATYkCSwGGcm4CAABNiwJLCIZybwIAAE2UAksFhnJwAgAATZoCSwSGcnECAABNnwJLBIZycgIAAE2kAksFhnJzAgAATaoCSwmGcnQCAABNtAJLCoZydQIAAE3AAksJhnJ2AgAATcsCSwaGcncCAABN0gJLBYZyeAIAAE3YAksEhnJ5AgAATd0CSwGGcnoCAABN3wJLBYZyewIAAE3lAksEhnJ8AgAATeoCSwSGcn0CAABN8QJLBoZyfgIAAE34AksBhnJ/AgAATfoCSwGGcoACAABN/AJLDoZygQIAAE0LA0sGhnKCAgAATRIDSw2GcoMCAABNIANLC4ZyhAIAAE0sA0sFhnKFAgAATTIDSwmGcoYCAABNPANLB4ZyhwIAAE1EA0sChnKIAgAATUcDSwGGcokCAABNSQNLAoZyigIAAE1MA0sNhnKLAgAATVoDSw2GcowCAABNaANLAoZyjQIAAE1rA0sChnKOAgAATW4DSwWGco8CAABNdANLBoZykAIAAE17A0sChnKRAgAATX4DSwOGcpICAABNgwNLAYZykwIAAE2FA0sChnKUAgAATYgDSxWGcpUCAABNoANLBoZylgIAAE2nA0sBhnKXAgAATakDSwqGcpgCAABNtANLBoZymQIAAE27A0sChnKaAgAATb4DSw2GcpsCAABNzANLBoZynAIAAE3UA0sRhnKdAgAATeYDSxmGcp4CAABNAARLHoZynwIAAE0fBEsJhnKgAgAATSkESw2GcqECAABNNwRLDoZyogIAAGWGSwJOXXKjAgAAKEsDSwGGcqQCAABLC0sBhnKlAgAASyVLAYZypgIAAEtDSwGGcqcCAABLS0sBhnKoAgAAS1dLAoZyqQIAAEtxSwGGcqoCAABLl0sBhnKrAgAAS5xLAYZyrAIAAEuuSwGGcq0CAABLzUsBhnKuAgAAS/xLAoZyrwIAAE0JAUsBhnKwAgAATRcBSwGGcrECAABNUQFLAYZysgIAAE1fAUsChnKzAgAATX4BSwGGcrQCAABNgwFLAYZytQIAAE2OAUsBhnK2AgAATZkBSwGGcrcCAABNsAFLAYZyuAIAAE2yAUsBhnK5AgAATbQBSwGGcroCAABNugFLAoZyuwIAAE3GAUsBhnK8AgAATdoBSwGGcr0CAABN7AFLAYZyvgIAAE32AUsBhnK/AgAATfwBSwGGcsACAABNBQJLAYZywQIAAE0lAksBhnLCAgAATTQCSwGGcsMCAABNSwJLAYZyxAIAAE1eAksChnLFAgAATWkCSwGGcsYCAABNfgJLAYZyxwIAAE2eAksBhnLIAgAATaMCSwGGcskCAABNqQJLAYZyygIAAE2zAksBhnLLAgAATb8CSwGGcswCAABN7wJLAoZyzQIAAE33AksBhnLOAgAATfkCSwGGcs8CAABN+wJLAYZy0AIAAE0KA0sBhnLRAgAATREDSwGGctICAABNHwNLAYZy0wIAAE07A0sBhnLUAgAATUgDSwGGctUCAABNWQNLAYZy1gIAAE1nA0sBhnLXAgAATXMDSwGGctgCAABNfQNLAYZy2QIAAE2BA0sChnLaAgAATYcDSwGGctsCAABNngNLAoZy3AIAAE2mA0sBhnLdAgAATagDSwGGct4CAABNswNLAYZy3wIAAE26A0sBhnLgAgAATb0DSwGGcuECAABNywNLAYZy4gIAAE3SA0sChnLjAgAATeUDSwGGcuQCAABN/wNLAYZy5QIAAE0eBEsBhnLmAgAATSgESwGGcucCAABNNgRLAYZy6AIAAE1TBEsBhnLpAgAATWAESwGGcuoCAABNbQRLAYZy6wIAAE2CBEsChnLsAgAATZwESwGGcu0CAABNoARLAYZy7gIAAE3ABEsBhnLvAgAATcUESwGGcvACAABN5QRLAYZy8QIAAE3nBEsBhnLyAgAATRUFSwGGcvMCAABNHAVLAYZy9AIAAE0eBUsBhnL1AgAATSgFSwGGcvYCAABNKwVLAYZy9wIAAE0tBUsBhnL4AgAATTUFSwGGcvkCAABNQwVLAYZy+gIAAE1gBUsBhnL7AgAATWwFSwGGcvwCAABNbgVLAYZy/QIAAE2DBUsBhnL+AgAATYUFSwKGcv8CAABNjQVLAYZyAAMAAE2RBUsBhnIBAwAATZUFSwGGcgIDAABNngVLAYZyAwMAAE2nBUsBhnIEAwAATb4FSwGGcgUDAABN6wVLAYZyBgMAAE0LBksBhnIHAwAATSAGSwGGcggDAABNKQZLAYZyCQMAAE0yBksBhnIKAwAATUcGSwGGcgsDAABNZgZLAoZyDAMAAE10BksBhnINAwAATXkGSwGGcg4DAABNkQZLAYZyDwMAAE2wBksBhnIQAwAATbgGSwGGchEDAABNywZLAYZyEgMAAE3pBksBhnITAwAATQAHSwGGchQDAABNFAdLAYZyFQMAAE0mB0sBhnIWAwAATTgHSwGGchcDAABNRQdLAYZyGAMAAE1HB0sBhnIZAwAATU8HSwGGchoDAABNawdLAYZyGwMAAE15B0sBhnIcAwAATYgHSwGGch0DAABNuQdLAYZyHgMAAE3HB0sBhnIfAwAATckHSwGGciADAABNzQdLAYZyIQMAAE3eB0sBhnIiAwAATfAHSwGGciMDAABNFAhLAYZyJAMAAE0WCEsBhnIlAwAATTkISwKGciYDAABNPQhLAoZyJwMAAE1HCEsBhnIoAwAATVYISwGGcikDAABNZwhLAYZyKgMAAE11CEsBhnIrAwAATY4ISwGGciwDAABNlAhLAYZyLQMAAE2bCEsBhnIuAwAAZYZLA05dci8DAAAoS61LAYZyMAMAAEuzSwGGcjEDAABLt0sChnIyAwAAS7tLAYZyMwMAAEvPSwGGcjQDAABL2ksBhnI1AwAAS+5LAYZyNgMAAEv2SwGGcjcDAABL/ksBhnI4AwAATQgBSwGGcjkDAABNRwFLAYZyOgMAAE1OAUsBhnI7AwAATVIBSwGGcjwDAABNVAFLAYZyPQMAAE2XAUsBhnI+AwAATZ4BSwKGcj8DAABNpQFLAYZyQAMAAE3FAUsBhnJBAwAATeABSwGGckIDAABN5AFLAYZyQwMAAE0SAksChnJEAwAATYgCSwGGckUDAABNigJLAYZyRgMAAE2TAksBhnJHAwAATb4CSwGGckgDAABNyQJLAoZySQMAAE3RAksBhnJKAwAATdcCSwGGcksDAABN3AJLAYZyTAMAAE3pAksBhnJNAwAATSsDSwGGck4DAABNSwNLAYZyTwMAAE1qA0sBhnJQAwAATW0DSwGGclEDAABNegNLAYZyUgMAAE2EA0sBhnJTAwAATUUESwOGclQDAABNfgRLAYZyVQMAAE3BBEsBhnJWAwAATT4FSwGGclcDAABNRgVLAYZyWAMAAE1LBUsBhnJZAwAATU4FSwGGcloDAABNVAVLAYZyWwMAAE1WBUsBhnJcAwAATVgFSwGGcl0DAABNXwVLAYZyXgMAAE1jBUsBhnJfAwAATYkFSwGGcmADAABNjwVLAYZyYQMAAE2dBUsBhnJiAwAATaMFSwGGcmMDAABNpQVLAYZyZAMAAE2rBUsBhnJlAwAATbwFSwGGcmYDAABN9gVLAYZyZwMAAE35BUsBhnJoAwAATf0FSwGGcmkDAABNAgZLAoZyagMAAE0GBksBhnJrAwAATQkGSwGGcmwDAABNDAZLAYZybQMAAE1+BksBhnJuAwAATY0GSwGGcm8DAABNyAZLAYZycAMAAE3yBksBhnJxAwAATRAHSwGGcnIDAABNIAdLAYZycwMAAE0nB0sBhnJ0AwAATTIHSwGGcnUDAABNTAdLAYZydgMAAE1dB0sBhnJ3AwAATWoHSwGGcngDAABNfAdLAYZyeQMAAE23B0sBhnJ6AwAATeoHSwGGcnsDAABlhksETl1yfAMAAChNCwFLAYZyfQMAAE0oAUsBhnJ+AwAATTEBSwGGcn8DAABNPAFLAYZygAMAAE1AAUsBhnKBAwAATUwBSwGGcoIDAABNiQFLAYZygwMAAE2QAUsBhnKEAwAATb0BSwGGcoUDAABNxwFLAYZyhgMAAE0XAksBhnKHAwAATRsCSwGGcogDAABNZAJLAYZyiQMAAE2ZAksBhnKKAwAATd4CSwGGcosDAABN5AJLAYZyjAMAAE3uAksBhnKNAwAATTEDSwGGco4DAABNQwNLAYZyjwMAAE1GA0sBhnKQAwAATZ0DSwGGcpEDAABNCgVLAYZykgMAAE0PBUsBhnKTAwAATRMFSwGGcpQDAABNWwVLAYZylQMAAE14BUsBhnKWAwAATXwFSwGGcpcDAABNfgVLAYZymAMAAE2BBUsBhnKZAwAATa0FSwGGcpoDAABNwgVLAYZymwMAAE3JBUsBhnKcAwAATdEFSwGGcp0DAABNGwZLAYZyngMAAE16BksBhnKfAwAATaIGSwGGcqADAABN9QZLAYZyoQMAAE1jB0sBhnKiAwAATXUHSwGGcqMDAABNsQdLAYZypAMAAGWGdYdVCGZpbGxNb2RlcqUDAABNnwhLAX2HVQVpc0hldHKmAwAATZ8IiX2HVQtsYWJlbE9mZnNldHKnAwAATZ8ITn2HVQhwb3NpdGlvbnKoAwAAXXKpAwAAKEsBS6eGcqoDAABLq0s+hnKrAwAAS+1LMIZyrAMAAE0lAUtehnKtAwAATYsBS0uGcq4DAABN2gFLHoZyrwMAAE37AUuhhnKwAwAATaYCSz6GcrEDAABN6gJLKYZysgMAAE0YA0tohnKzAwAATYoDSyuGcrQDAABNxQNLPYZytQMAAE0GBEuUhnK2AwAAS09Lq4ZytwMAAE0CAUs9hnK4AwAATUQBS2KGcrkDAABNrwFLL4ZyugMAAE3fAUtChnK7AwAATSsCSyOGcrwDAABNUAJLq4ZyvQMAAE0CA0tMhnK+AwAATVcDS1uGcr8DAABNtQNLVoZywAMAAE0sBEs5hnLBAwAATWkES5iGcsIDAABlVQ1yaWJib25EaXNwbGF5csMDAABNnwiIfXLEAwAAiU5dcsUDAAAoSwNLAYZyxgMAAEsLSwGGcscDAABLJUsBhnLIAwAAS0NLAYZyyQMAAEtLSwGGcsoDAABLV0sChnLLAwAAS3FLAYZyzAMAAEuXSwGGcs0DAABLnEsBhnLOAwAAS61LAoZyzwMAAEuzSwGGctADAABLt0sChnLRAwAAS7tLAYZy0gMAAEvNSwGGctMDAABLz0sBhnLUAwAAS9pLAYZy1QMAAEvuSwGGctYDAABL9ksBhnLXAwAAS/xLA4Zy2AMAAE0IAUsChnLZAwAATQsBSwGGctoDAABNFwFLAYZy2wMAAE0oAUsBhnLcAwAATTEBSwGGct0DAABNPAFLAYZy3gMAAE1AAUsBhnLfAwAATUcBSwGGcuADAABNTAFLAYZy4QMAAE1OAUsBhnLiAwAATVEBSwKGcuMDAABNVAFLAYZy5AMAAE1fAUsChnLlAwAATX4BSwGGcuYDAABNgwFLAYZy5wMAAE2JAUsBhnLoAwAATY4BSwGGcukDAABNkAFLAYZy6gMAAE2XAUsBhnLrAwAATZkBSwGGcuwDAABNngFLAoZy7QMAAE2lAUsBhnLuAwAATbABSwGGcu8DAABNsgFLAYZy8AMAAE20AUsBhnLxAwAATboBSwKGcvIDAABNvQFLAYZy8wMAAE3FAUsDhnL0AwAATdoBSwGGcvUDAABN4AFLAYZy9gMAAE3kAUsBhnL3AwAATewBSwGGcvgDAABN9gFLAYZy+QMAAE38AUsBhnL6AwAATQUCSwGGcvsDAABNEgJLAoZy/AMAAE0XAksBhnL9AwAATRsCSwGGcv4DAABNJQJLAYZy/wMAAE00AksBhnIABAAATUsCSwGGcgEEAABNXgJLAoZyAgQAAE1kAksBhnIDBAAATWkCSwGGcgQEAABNfgJLAYZyBQQAAE2IAksBhnIGBAAATYoCSwGGcgcEAABNkwJLAYZyCAQAAE2ZAksBhnIJBAAATZ4CSwGGcgoEAABNowJLAYZyCwQAAE2pAksBhnIMBAAATbMCSwGGcg0EAABNvgJLAoZyDgQAAE3JAksChnIPBAAATdECSwGGchAEAABN1wJLAYZyEQQAAE3cAksBhnISBAAATd4CSwGGchMEAABN5AJLAYZyFAQAAE3pAksBhnIVBAAATe4CSwOGchYEAABN9wJLAYZyFwQAAE35AksBhnIYBAAATfsCSwGGchkEAABNCgNLAYZyGgQAAE0RA0sBhnIbBAAATR8DSwGGchwEAABNKwNLAYZyHQQAAE0xA0sBhnIeBAAATTsDSwGGch8EAABNQwNLAYZyIAQAAE1GA0sBhnIhBAAATUgDSwGGciIEAABNSwNLAYZyIwQAAE1ZA0sBhnIkBAAATWcDSwGGciUEAABNagNLAYZyJgQAAE1tA0sBhnInBAAATXMDSwGGcigEAABNegNLAYZyKQQAAE19A0sBhnIqBAAATYEDSwKGcisEAABNhANLAYZyLAQAAE2HA0sBhnItBAAATZ0DSwOGci4EAABNpgNLAYZyLwQAAE2oA0sBhnIwBAAATbMDSwGGcjEEAABNugNLAYZyMgQAAE29A0sBhnIzBAAATcsDSwGGcjQEAABN0gNLAoZyNQQAAE3lA0sBhnI2BAAATf8DSwGGcjcEAABNHgRLAYZyOAQAAE0oBEsBhnI5BAAATTYESwGGcjoEAABNRQRLA4ZyOwQAAE1TBEsBhnI8BAAATWAESwGGcj0EAABNbQRLAYZyPgQAAE1+BEsBhnI/BAAATYIESwKGckAEAABNnARLAYZyQQQAAE2gBEsBhnJCBAAATcAESwKGckMEAABNxQRLAYZyRAQAAE3lBEsBhnJFBAAATecESwGGckYEAABNCgVLAYZyRwQAAE0PBUsBhnJIBAAATRMFSwGGckkEAABNFQVLAYZySgQAAE0cBUsBhnJLBAAATR4FSwGGckwEAABNKAVLAYZyTQQAAE0rBUsBhnJOBAAATS0FSwGGck8EAABNNQVLAYZyUAQAAE0+BUsBhnJRBAAATUMFSwGGclIEAABNRgVLAYZyUwQAAE1LBUsBhnJUBAAATU4FSwGGclUEAABNVAVLAYZyVgQAAE1WBUsBhnJXBAAATVgFSwGGclgEAABNWwVLAYZyWQQAAE1fBUsChnJaBAAATWMFSwGGclsEAABNbAVLAYZyXAQAAE1uBUsBhnJdBAAATXgFSwGGcl4EAABNfAVLAYZyXwQAAE1+BUsBhnJgBAAATYEFSwGGcmEEAABNgwVLAYZyYgQAAE2FBUsChnJjBAAATYkFSwGGcmQEAABNjQVLAYZyZQQAAE2PBUsBhnJmBAAATZEFSwGGcmcEAABNlQVLAYZyaAQAAE2dBUsChnJpBAAATaMFSwGGcmoEAABNpQVLAYZyawQAAE2nBUsBhnJsBAAATasFSwGGcm0EAABNrQVLAYZybgQAAE28BUsBhnJvBAAATb4FSwGGcnAEAABNwgVLAYZycQQAAE3JBUsBhnJyBAAATdEFSwGGcnMEAABN6wVLAYZydAQAAE32BUsBhnJ1BAAATfkFSwGGcnYEAABN/QVLAYZydwQAAE0CBksChnJ4BAAATQYGSwGGcnkEAABNCQZLAYZyegQAAE0LBksChnJ7BAAATRsGSwGGcnwEAABNIAZLAYZyfQQAAE0pBksBhnJ+BAAATTIGSwGGcn8EAABNRwZLAYZygAQAAE1mBksChnKBBAAATXQGSwGGcoIEAABNeQZLAoZygwQAAE1+BksBhnKEBAAATY0GSwGGcoUEAABNkQZLAYZyhgQAAE2iBksBhnKHBAAATbAGSwGGcogEAABNuAZLAYZyiQQAAE3IBksBhnKKBAAATcsGSwGGcosEAABN6QZLAYZyjAQAAE3yBksBhnKNBAAATfUGSwGGco4EAABNAAdLAYZyjwQAAE0QB0sBhnKQBAAATRQHSwGGcpEEAABNIAdLAYZykgQAAE0mB0sChnKTBAAATTIHSwGGcpQEAABNOAdLAYZylQQAAE1FB0sBhnKWBAAATUcHSwGGcpcEAABNTAdLAYZymAQAAE1PB0sBhnKZBAAATV0HSwGGcpoEAABNYwdLAYZymwQAAE1qB0sChnKcBAAATXUHSwGGcp0EAABNeQdLAYZyngQAAE18B0sBhnKfBAAATYgHSwGGcqAEAABNsQdLAYZyoQQAAE23B0sBhnKiBAAATbkHSwGGcqMEAABNxwdLAYZypAQAAE3JB0sBhnKlBAAATc0HSwGGcqYEAABN3gdLAYZypwQAAE3qB0sBhnKoBAAATfAHSwGGcqkEAABNFAhLAYZyqgQAAE0WCEsBhnKrBAAATTkISwKGcqwEAABNPQhLAoZyrQQAAE1HCEsBhnKuBAAATVYISwGGcq8EAABNZwhLAYZysAQAAE11CEsBhnKxBAAATY4ISwGGcrIEAABNlAhLAYZyswQAAE2bCEsBhnK0BAAAZYZzh1UIb3B0aW9uYWxytQQAAH1VBHNzSWRytgQAAE2fCEr/////fXK3BAAAKEsBTl1yuAQAAChLAUsIhnK5BAAASwtLA4ZyugQAAE1JBEsIhnK7BAAAZYZLAk5dcrwEAAAoSxJLBIZyvQQAAEslSwuGcr4EAABNWgRLBIZyvwQAAGWGSwNOXXLABAAAKEsaSwaGcsEEAABLPUsEhnLCBAAATWIESwWGcsMEAABlhksETl1yxAQAAChLTUsJhnLFBAAAS3tLC4ZyxgQAAE2UBEsIhnLHBAAAZYZLBU5dcsgEAAAoS2NLCYZyyQQAAEuUSweGcsoEAABNrARLCIZyywQAAGWGSwZOXXLMBAAAKEtwSwWGcs0EAABLnUsJhnLOBAAATbkESwWGcs8EAABlhksHTl1y0AQAAChLd0sDhnLRBAAAS6hLO4Zy0gQAAE3ABEsDhnLTBAAAZYZLCE5dctQEAAAoS+ZLLYZy1QQAAE3zAUsDhnLWBAAATToGSwSGctcEAABlhksJTl1y2AQAAChNFgFLXIZy2QQAAE0JAksDhnLaBAAATVYGSwOGctsEAABlhksKTl1y3AQAAChNdAFLR4Zy3QQAAE0eAksFhnLeBAAATW0GSwWGct8EAABlhksLTl1y4AQAAChNvwFLHIZy4QQAAE1DAksDhnLiBAAATZ4GSwOGcuMEAABlhksMTl1y5AQAAChN3QFLCIZy5QQAAE1VAksDhnLmBAAATbMGSwOGcucEAABlhksNTl1y6AQAAChN7wFLBIZy6QQAAE1qAksDhnLqBAAATcIGSwOGcusEAABlhksOTl1y7AQAAChN+QFLDoZy7QQAAE14AksDhnLuBAAATSEISwaGcu8EAABlhksPTl1y8AQAAChNDgJLC4Zy8QQAAE3LA0sGhnLyBAAATTEISwaGcvMEAABlhksQTl1y9AQAAChNLwJLB4Zy9QQAAE3aA0sGhnL2BAAATVoISwWGcvcEAABlhksRTl1y+AQAAChNPwJLBIZy+QQAAE0DBEsFhnL6BAAATXgISwWGcvsEAABlhksSTl1y/AQAAChNSAJLCoZy/QQAAE0hBEsFhnL+BAAATYgISwiGcv8EAABlhksTTl1yAAUAAChNWgJLCYZyAQUAAE0xBEsIhnICBQAATZIISweGcgMFAABlhksUTl1yBAUAAChNfgJLPIZyBQUAAE07BEsIhnIGBQAAZYZLFU5dcgcFAABNvAJLJ4ZyCAUAAGGGSxZOXXIJBQAATeUCSyWGcgoFAABhhksXTl1yCwUAAE0VA0s1hnIMBQAAYYZLGE5dcg0FAABNTQNLKYZyDgUAAGGGSxlOXXIPBQAATXgDSzuGchAFAABhhksaTl1yEQUAAE21A0sShnISBQAAYYZLG05dchMFAABN6ANLA4ZyFAUAAGGGSxxOXXIVBQAATe0DSxKGchYFAABhhksdTl1yFwUAAE0PBEsQhnIYBQAAYYZLHk5dchkFAABNKwRLBIZyGgUAAGGGSx9OXXIbBQAATVMESwOGchwFAABhhksgTl1yHQUAAE1tBEsLhnIeBQAAYYZLIU5dch8FAABNhARLBIZyIAUAAGGGSyJOXXIhBQAATcQESwuGciIFAABhhksjTl1yIwUAAE3dBEsHhnIkBQAAYYZLJE5dciUFAABN5gRLDIZyJgUAAGGGSyVOXXInBQAATfYESzmGcigFAABhhksmTl1yKQUAAE0xBUs0hnIqBQAAYYZLJ05dcisFAABNbgVLI4ZyLAUAAGGGSyhOXXItBQAATZMFSw6Gci4FAABhhkspTl1yLwUAAE2rBUsUhnIwBQAAYYZLKk5dcjEFAABNwgVLP4ZyMgUAAGGGSytOXXIzBQAATQQGSyGGcjQFAABhhkssTl1yNQUAAE0nBksKhnI2BQAAYYZLLU5dcjcFAABNNAZLBIZyOAUAAGGGSy5OXXI5BQAATT4GSwSGcjoFAABhhksvTl1yOwUAAE1GBksKhnI8BQAAYYZLME5dcj0FAABNUQZLBIZyPgUAAGGGSzFOXXI/BQAATVsGSwyGckAFAABhhksyTl1yQQUAAE2JBksDhnJCBQAAYYZLM05dckMFAABNlAZLCIZyRAUAAGGGSzROXXJFBQAATaQGSwqGckYFAABhhks1Tl1yRwUAAE3SBksVhnJIBQAAYYZLNk5dckkFAABN6QZLM4ZySgUAAGGGSzdOXXJLBQAATR4HS1iGckwFAABhhks4Tl1yTQUAAE15B0tThnJOBQAAYYZLOU5dck8FAABNzwdLN4ZyUAUAAGGGSzpOXXJRBQAATQgISxWGclIFAABhhks7Tl1yUwUAAE0sCEsDhnJUBQAAYYZLPE5dclUFAABNPwhLA4ZyVgUAAGGGSz1OXXJXBQAATUQISxKGclgFAABhhks+Tl1yWQUAAE1mCEsQhnJaBQAAYYZLP05dclsFAABNgAhLBoZyXAUAAGGGdYd1Lg=='))
	atomInfo = cPickle.loads(base64.b64decode('gAJ9cQEoVQdyZXNpZHVlcQJNF0VN5wF9cQMoSwFOXXEESwBLCIZxBWGGSwJOXXEGSwhLDIZxB2GGSwNOXXEISxRLCIZxCWGGSwROXXEKSxxLCYZxC2GGSwVOXXEMSyVLBoZxDWGGSwZOXXEOSytLCIZxD2GGSwdOXXEQSzNLB4ZxEWGGSwhOXXESSzpLCIZxE2GGSwlOXXEUS0JLCYZxFWGGSwpOXXEWS0tLBIZxF2GGSwtOXXEYS09LC4ZxGWGGSwxOXXEaS1pLCYZxG2GGSw1OXXEcS2NLBoZxHWGGSw5OXXEeS2lLDIZxH2GGSw9OXXEgS3VLBYZxIWGGSxBOXXEiS3pLCYZxI2GGSxFOXXEkS4NLC4ZxJWGGSxJOXXEmS45LB4ZxJ2GGSxNOXXEoS5VLCYZxKWGGSxROXXEqS55LCIZxK2GGSxVOXXEsS6ZLC4ZxLWGGSxZOXXEuS7FLCIZxL2GGSxdOXXEwS7lLC4ZxMWGGSxhOXXEyS8RLCIZxM2GGSxlOXXE0S8xLB4ZxNWGGSxpOXXE2S9NLCIZxN2GGSxtOXXE4S9tLC4ZxOWGGSxxOXXE6S+ZLCIZxO2GGSx1OXXE8S+5LBYZxPWGGSx5OXXE+S/NLCIZxP2GGSx9OXXFAS/tLB4ZxQWGGSyBOXXFCTQIBSwSGcUNhhkshTl1xRE0GAUsIhnFFYYZLIk5dcUZNDgFLCIZxR2GGSyNOXXFITRYBSwSGcUlhhkskTl1xSk0aAUsGhnFLYYZLJU5dcUxNIAFLBIZxTWGGSyZOXXFOTSQBSwmGcU9hhksnTl1xUE0tAUsGhnFRYYZLKE5dcVJNMwFLCIZxU2GGSylOXXFUTTsBSwiGcVVhhksqTl1xVk1DAUsIhnFXYYZLK05dcVhNSwFLCIZxWWGGSyxOXXFaTVMBSwaGcVthhkstTl1xXE1ZAUsIhnFdYYZLLk5dcV5NYQFLBoZxX2GGSy9OXXFgTWcBSwuGcWFhhkswTl1xYk1yAUsIhnFjYYZLMU5dcWRNegFLCIZxZWGGSzJOXXFmTYIBSwSGcWdhhkszTl1xaE2GAUsIhnFpYYZLNE5dcWpNjgFLBoZxa2GGSzVOXXFsTZQBSwiGcW1hhks2Tl1xbk2cAUsIhnFvYYZLN05dcXBNpAFLBoZxcWGGSzhOXXFyTaoBSwmGcXNhhks5Tl1xdE2zAUsHhnF1YYZLOk5dcXZNugFLC4Zxd2GGSztOXXF4TcUBSwWGcXlhhks8Tl1xek3KAUsGhnF7YYZLPU5dcXxN0AFLBoZxfWGGSz5OXXF+TdYBSwiGcX9hhks/Tl1xgE3eAUsJhnGBYYZLQE5dcYJN5wFLCIZxg2GGS0FOXXGETe8BSwiGcYVhhktCTl1xhk33AUsHhnGHYYZLQ05dcYhN/gFLDIZxiWGGS0ROXXGKTQoCSwmGcYthhktFTl1xjE0TAksIhnGNYYZLRk5dcY5NGwJLBIZxj2GGS0dOXXGQTR8CSwmGcZFhhktITl1xkk0oAksFhnGTYYZLSU5dcZRNLQJLBIZxlWGGS0pOXXGWTTECSweGcZdhhktLTl1xmE04AksIhnGZYYZLTE5dcZpNQAJLCYZxm2GGS01OXXGcTUkCSwWGcZ1hhktOTl1xnk1OAksHhnGfYYZLT05dcaBNVQJLB4ZxoWGGS1BOXXGiTVwCSwaGcaNhhktRTl1xpE1iAksIhnGlYYZLUk5dcaZNagJLB4Zxp2GGS1NOXXGoTXECSwuGcalhhktUTl1xqk18AksIhnGrYYZLVU5dcaxNhAJLCIZxrWGGS1ZOXXGuTYwCSwaGca9hhktXTl1xsE2SAksIhnGxYYZLWE5dcbJNmgJLCYZxs2GGS1lOXXG0TaMCSwmGcbVhhktaTl1xtk2sAksIhnG3YYZLW05dcbhNtAJLBoZxuWGGS1xOXXG6TboCSweGcbthhktdTl1xvE3BAksIhnG9YYZLXk5dcb5NyQJLBIZxv2GGS19OXXHATc0CSwuGccFhhktgTl1xwk3YAksJhnHDYYZLYU5dccRN4QJLCIZxxWGGS2JOXXHGTekCSwiGccdhhktjTl1xyE3xAksIhnHJYYZLZE5dccpN+QJLCYZxy2GGS2VOXXHMTQIDSwiGcc1hhktmTl1xzk0KA0sHhnHPYYZLZ05dcdBNEQNLCIZx0WGGS2hOXXHSTRkDSweGcdNhhktpTl1x1E0gA0sLhnHVYYZLak5dcdZNKwNLCYZx12GGS2tOXXHYTTQDSweGcdlhhktsTl1x2k07A0sIhnHbYYZLbU5dcdxNQwNLB4Zx3WGGS25OXXHeTUoDSwSGcd9hhktvTl1x4E1OA0sEhnHhYYZLcE5dceJNUgNLC4Zx42GGS3FOXXHkTV0DSwiGceVhhktyTl1x5k1lA0sJhnHnYYZLc05dcehNbgNLDIZx6WGGS3ROXXHqTXoDSwiGcethhkt1Tl1x7E2CA0sIhnHtYYZLdk5dce5NigNLCIZx72GGS3dOXXHwTZIDSwSGcfFhhkt4Tl1x8k2WA0sIhnHzYYZLeU5dcfRNngNLCIZx9WGGS3pOXXH2TaYDSwWGcfdhhkt7Tl1x+E2rA0sGhnH5YYZLfE5dcfpNsQNLCIZx+2GGS31OXXH8TbkDSwiGcf1hhkt+Tl1x/k3BA0sLhnH/YYZLf05dcgABAABNzANLB4ZyAQEAAGGGS4BOXXICAQAATdMDSwmGcgMBAABhhkuBTl1yBAEAAE3cA0sIhnIFAQAAYYZLgk5dcgYBAABN5ANLCIZyBwEAAGGGS4NOXXIIAQAATewDSwuGcgkBAABhhkuETl1yCgEAAE33A0sEhnILAQAAYYZLhU5dcgwBAABN+wNLBoZyDQEAAGGGS4ZOXXIOAQAATQEESweGcg8BAABhhkuHTl1yEAEAAE0IBEsEhnIRAQAAYYZLiE5dchIBAABNDARLCIZyEwEAAGGGS4lOXXIUAQAATRQESwiGchUBAABhhkuKTl1yFgEAAE0cBEsHhnIXAQAAYYZLi05dchgBAABNIwRLCIZyGQEAAGGGS4xOXXIaAQAATSsESwiGchsBAABhhkuNTl1yHAEAAE0zBEsHhnIdAQAAYYZLjk5dch4BAABNOgRLCoZyHwEAAGGGS49OXXIgAQAATUQESwuGciEBAABhhkuQTl1yIgEAAE1PBEsIhnIjAQAAYYZLkU5dciQBAABNVwRLCIZyJQEAAGGGS5JOXXImAQAATV8ESwiGcicBAABhhkuTTl1yKAEAAE1nBEsJhnIpAQAAYYZLlE5dcioBAABNcARLBIZyKwEAAGGGS5VOXXIsAQAATXQESwmGci0BAABhhkuWTl1yLgEAAE19BEsIhnIvAQAAYYZLl05dcjABAABNhQRLB4ZyMQEAAGGGS5hOXXIyAQAATYwESwmGcjMBAABhhkuZTl1yNAEAAE2VBEsHhnI1AQAAYYZLmk5dcjYBAABNnARLCIZyNwEAAGGGS5tOXXI4AQAATaQESwiGcjkBAABhhkucTl1yOgEAAE2sBEsIhnI7AQAAYYZLnU5dcjwBAABNtARLCYZyPQEAAGGGS55OXXI+AQAATb0ESweGcj8BAABhhkufTl1yQAEAAE3EBEsHhnJBAQAAYYZLoE5dckIBAABNywRLCYZyQwEAAGGGS6FOXXJEAQAATdQESwiGckUBAABhhkuiTl1yRgEAAE3cBEsIhnJHAQAAYYZLo05dckgBAABN5ARLBYZySQEAAGGGS6ROXXJKAQAATekESwiGcksBAABhhkulTl1yTAEAAE3xBEsIhnJNAQAAYYZLpk5dck4BAABN+QRLCYZyTwEAAGGGS6dOXXJQAQAATQIFSwmGclEBAABhhkuoTl1yUgEAAE0LBUsHhnJTAQAAYYZLqU5dclQBAABNEgVLC4ZyVQEAAGGGS6pOXXJWAQAATR0FSwiGclcBAABhhkurTl1yWAEAAE0lBUsMhnJZAQAAYYZLrE5dcloBAABNMQVLCYZyWwEAAGGGS61OXXJcAQAATToFSwaGcl0BAABhhkuuTl1yXgEAAE1ABUsJhnJfAQAAYYZLr05dcmABAABNSQVLCYZyYQEAAGGGS7BOXXJiAQAATVIFSwiGcmMBAABhhkuxTl1yZAEAAE1aBUsHhnJlAQAAYYZLsk5dcmYBAABNYQVLBYZyZwEAAGGGS7NOXXJoAQAATWYFSwqGcmkBAABhhku0Tl1yagEAAE1wBUsJhnJrAQAAYYZLtU5dcmwBAABNeQVLB4ZybQEAAGGGS7ZOXXJuAQAATYAFSwiGcm8BAABhhku3Tl1ycAEAAE2IBUsJhnJxAQAAYYZLuE5dcnIBAABNkQVLCYZycwEAAGGGS7lOXXJ0AQAATZoFSwmGcnUBAABhhku6Tl1ydgEAAE2jBUsJhnJ3AQAAYYZLu05dcngBAABNrAVLBoZyeQEAAGGGS7xOXXJ6AQAATbIFSwmGcnsBAABhhku9Tl1yfAEAAE27BUsIhnJ9AQAAYYZLvk5dcn4BAABNwwVLCIZyfwEAAGGGS79OXXKAAQAATcsFSwmGcoEBAABhhkvATl1yggEAAE3UBUsIhnKDAQAAYYZLwU5dcoQBAABN3AVLC4ZyhQEAAGGGS8JOXXKGAQAATecFSwuGcocBAABhhkvDTl1yiAEAAE3yBUsIhnKJAQAAYYZLxE5dcooBAABN+gVLCIZyiwEAAGGGS8VOXXKMAQAATQIGSweGco0BAABhhkvGTl1yjgEAAE0JBksJhnKPAQAAYYZLx05dcpABAABNEgZLCYZykQEAAGGGS8hOXXKSAQAATRsGSwiGcpMBAABhhkvJTl1ylAEAAE0jBksGhnKVAQAAYYZLyk5dcpYBAABNKQZLB4ZylwEAAGGGS8tOXXKYAQAATTAGSweGcpkBAABhhkvMTl1ymgEAAE03BksIhnKbAQAAYYZLzU5dcpwBAABNPwZLCYZynQEAAGGGS85OXXKeAQAATUgGSwmGcp8BAABhhkvPTl1yoAEAAE1RBksIhnKhAQAAYYZL0E5dcqIBAABNWQZLCYZyowEAAGGGS9FOXXKkAQAATWIGSwmGcqUBAABhhkvSTl1ypgEAAE1rBksFhnKnAQAAYYZL005dcqgBAABNcAZLC4ZyqQEAAGGGS9ROXXKqAQAATXsGSwWGcqsBAABhhkvVTl1yrAEAAE2ABksGhnKtAQAAYYZL1k5dcq4BAABNhgZLDIZyrwEAAGGGS9dOXXKwAQAATZIGSwiGcrEBAABhhkvYTl1ysgEAAE2aBksJhnKzAQAAYYZL2U5dcrQBAABNowZLDIZytQEAAGGGS9pOXXK2AQAATa8GSwmGcrcBAABhhkvbTl1yuAEAAE24BksJhnK5AQAAYYZL3E5dcroBAABNwQZLCIZyuwEAAGGGS91OXXK8AQAATckGSweGcr0BAABhhkveTl1yvgEAAE3QBksLhnK/AQAAYYZL305dcsABAABN2wZLCYZywQEAAGGGS+BOXXLCAQAATeQGSweGcsMBAABhhkvhTl1yxAEAAE3rBksJhnLFAQAAYYZL4k5dcsYBAABN9AZLCIZyxwEAAGGGS+NOXXLIAQAATfwGSwiGcskBAABhhkvkTl1yygEAAE0EB0sLhnLLAQAAYYZL5U5dcswBAABNDwdLC4ZyzQEAAGGGS+ZOXXLOAQAATRoHSwuGcs8BAABhhkvnTl1y0AEAAE0lB0sJhnLRAQAAYYZL6E5dctIBAABNLgdLDIZy0wEAAGGGS+lOXXLUAQAATToHSweGctUBAABhhkvqTl1y1gEAAE1BB0sLhnLXAQAAYYZL605dctgBAABNTAdLBYZy2QEAAGGGS+xOXXLaAQAATVEHSwmGctsBAABhhkvtTl1y3AEAAE1aB0sJhnLdAQAAYYZL7k5dct4BAABNYwdLCIZy3wEAAGGGS+9OXXLgAQAATWsHSwmGcuEBAABhhkvwTl1y4gEAAE10B0sIhnLjAQAAYYZL8U5dcuQBAABNfAdLC4Zy5QEAAGGGS/JOXXLmAQAATYcHSwaGcucBAABhhkvzTl1y6AEAAE2NB0sHhnLpAQAAYYZL9E5dcuoBAABNlAdLCIZy6wEAAGGGS/VOXXLsAQAATZwHSwWGcu0BAABhhkv2Tl1y7gEAAE2hB0sIhnLvAQAAYYZL905dcvABAABNqQdLCYZy8QEAAGGGS/hOXXLyAQAATbIHSwmGcvMBAABhhkv5Tl1y9AEAAE27B0sFhnL1AQAAYYZL+k5dcvYBAABNwAdLCYZy9wEAAGGGS/tOXXL4AQAATckHSwWGcvkBAABhhkv8Tl1y+gEAAE3OB0sIhnL7AQAAYYZL/U5dcvwBAABN1gdLCYZy/QEAAGGGS/5OXXL+AQAATd8HSwmGcv8BAABhhkv/Tl1yAAIAAE3oB0sJhnIBAgAAYYZNAAFOXXICAgAATfEHSwiGcgMCAABhhk0BAU5dcgQCAABN+QdLC4ZyBQIAAGGGTQIBTl1yBgIAAE0ECEsJhnIHAgAAYYZNAwFOXXIIAgAATQ0ISwaGcgkCAABhhk0EAU5dcgoCAABNEwhLCIZyCwIAAGGGTQUBTl1yDAIAAE0bCEsFhnINAgAAYYZNBgFOXXIOAgAATSAISwmGcg8CAABhhk0HAU5dchACAABNKQhLCIZyEQIAAGGGTQgBTl1yEgIAAE0xCEsJhnITAgAAYYZNCQFOXXIUAgAATToISwmGchUCAABhhk0KAU5dchYCAABNQwhLCYZyFwIAAGGGTQsBTl1yGAIAAE1MCEsHhnIZAgAAYYZNDAFOXXIaAgAATVMISwmGchsCAABhhk0NAU5dchwCAABNXAhLCYZyHQIAAGGGTQ4BTl1yHgIAAE1lCEsIhnIfAgAAYYZNDwFOXXIgAgAATW0ISwWGciECAABhhk0QAU5dciICAABNcghLCYZyIwIAAGGGTREBTl1yJAIAAE17CEsJhnIlAgAAYYZNEgFOXXImAgAATYQISwiGcicCAABhhk0TAU5dcigCAABNjAhLCYZyKQIAAGGGTRQBTl1yKgIAAE2VCEsJhnIrAgAAYYZNFQFOXXIsAgAATZ4ISweGci0CAABhhk0WAU5dci4CAABNpQhLBIZyLwIAAGGGTRcBTl1yMAIAAE2pCEsFhnIxAgAAYYZNGAFOXXIyAgAATa4ISwmGcjMCAABhhk0ZAU5dcjQCAABNtwhLCIZyNQIAAGGGTRoBTl1yNgIAAE2/CEsKhnI3AgAAYYZNGwFOXXI4AgAATckISwaGcjkCAABhhk0cAU5dcjoCAABNzwhLCIZyOwIAAGGGTR0BTl1yPAIAAE3XCEsJhnI9AgAAYYZNHgFOXXI+AgAATeAISwWGcj8CAABhhk0fAU5dckACAABN5QhLBYZyQQIAAGGGTSABTl1yQgIAAE3qCEsLhnJDAgAAYYZNIQFOXXJEAgAATfUISwaGckUCAABhhk0iAU5dckYCAABN+whLCYZyRwIAAGGGTSMBTl1ySAIAAE0ECUsIhnJJAgAAYYZNJAFOXXJKAgAATQwJSwmGcksCAABhhk0lAU5dckwCAABNFQlLC4ZyTQIAAGGGTSYBTl1yTgIAAE0gCUsHhnJPAgAAYYZNJwFOXXJQAgAATScJSwiGclECAABhhk0oAU5dclICAABNLwlLBYZyUwIAAGGGTSkBTl1yVAIAAE00CUsJhnJVAgAAYYZNKgFOXXJWAgAATT0JSweGclcCAABhhk0rAU5dclgCAABNRAlLC4ZyWQIAAGGGTSwBTl1yWgIAAE1PCUsGhnJbAgAAYYZNLQFOXXJcAgAATVUJSwiGcl0CAABhhk0uAU5dcl4CAABNXQlLCIZyXwIAAGGGTS8BTl1yYAIAAE1lCUsIhnJhAgAAYYZNMAFOXXJiAgAATW0JSwqGcmMCAABhhk0xAU5dcmQCAABNdwlLC4ZyZQIAAGGGTTIBTl1yZgIAAE2CCUsJhnJnAgAAYYZNMwFOXXJoAgAATYsJSwmGcmkCAABhhk00AU5dcmoCAABNlAlLCIZyawIAAGGGTTUBTl1ybAIAAE2cCUsIhnJtAgAAYYZNNgFOXXJuAgAATaQJSwiGcm8CAABhhk03AU5dcnACAABNrAlLBoZycQIAAGGGTTgBTl1ycgIAAE2yCUsJhnJzAgAAYYZNOQFOXXJ0AgAATbsJSwmGcnUCAABhhk06AU5dcnYCAABNxAlLCIZydwIAAGGGTTsBTl1yeAIAAE3MCUsLhnJ5AgAAYYZNPAFOXXJ6AgAATdcJSwiGcnsCAABhhk09AU5dcnwCAABN3wlLCYZyfQIAAGGGTT4BTl1yfgIAAE3oCUsJhnJ/AgAAYYZNPwFOXXKAAgAATfEJSwiGcoECAABhhk1AAU5dcoICAABN+QlLCIZygwIAAGGGTUEBTl1yhAIAAE0BCksJhnKFAgAAYYZNQgFOXXKGAgAATQoKSwiGcocCAABhhk1DAU5dcogCAABNEgpLCIZyiQIAAGGGTUQBTl1yigIAAE0aCksJhnKLAgAAYYZNRQFOXXKMAgAATSMKSwmGco0CAABhhk1GAU5dco4CAABNLApLCYZyjwIAAGGGTUcBTl1ykAIAAE01CksLhnKRAgAAYYZNSAFOXXKSAgAATUAKSwmGcpMCAABhhk1JAU5dcpQCAABNSQpLBYZylQIAAGGGTUoBTl1ylgIAAE1OCksLhnKXAgAAYYZNSwFOXXKYAgAATVkKSweGcpkCAABhhk1MAU5dcpoCAABNYApLBoZymwIAAGGGTU0BTl1ynAIAAE1mCksJhnKdAgAAYYZNTgFOXXKeAgAATW8KSwmGcp8CAABhhk1PAU5dcqACAABNeApLCYZyoQIAAGGGTVABTl1yogIAAE2BCksJhnKjAgAAYYZNUQFOXXKkAgAATYoKSwiGcqUCAABhhk1SAU5dcqYCAABNkgpLCYZypwIAAGGGTVMBTl1yqAIAAE2bCksJhnKpAgAAYYZNVAFOXXKqAgAATaQKSwiGcqsCAABhhk1VAU5dcqwCAABNrApLCYZyrQIAAGGGTVYBTl1yrgIAAE21CksJhnKvAgAAYYZNVwFOXXKwAgAATb4KSwSGcrECAABhhk1YAU5dcrICAABNwgpLCIZyswIAAGGGTVkBTl1ytAIAAE3KCksIhnK1AgAAYYZNWgFOXXK2AgAATdIKSwSGcrcCAABhhk1bAU5dcrgCAABN1gpLCIZyuQIAAGGGTVwBTl1yugIAAE3eCksJhnK7AgAAYYZNXQFOXXK8AgAATecKSwmGcr0CAABhhk1eAU5dcr4CAABN8ApLCYZyvwIAAGGGTV8BTl1ywAIAAE35CksGhnLBAgAAYYZNYAFOXXLCAgAATf8KSwmGcsMCAABhhk1hAU5dcsQCAABNCAtLCYZyxQIAAGGGTWIBTl1yxgIAAE0RC0sIhnLHAgAAYYZNYwFOXXLIAgAATRkLSwWGcskCAABhhk1kAU5dcsoCAABNHgtLCYZyywIAAGGGTWUBTl1yzAIAAE0nC0sFhnLNAgAAYYZNZgFOXXLOAgAATSwLSwiGcs8CAABhhk1nAU5dctACAABNNAtLBYZy0QIAAGGGTWgBTl1y0gIAAE05C0sGhnLTAgAAYYZNaQFOXXLUAgAATT8LSwWGctUCAABhhk1qAU5dctYCAABNRAtLCYZy1wIAAGGGTWsBTl1y2AIAAE1NC0sJhnLZAgAAYYZNbAFOXXLaAgAATVYLSwqGctsCAABhhk1tAU5dctwCAABNYAtLC4Zy3QIAAGGGTW4BTl1y3gIAAE1rC0sIhnLfAgAAYYZNbwFOXXLgAgAATXMLSwWGcuECAABhhk1wAU5dcuICAABNeAtLB4Zy4wIAAGGGTXEBTl1y5AIAAE1/C0sGhnLlAgAAYYZNcgFOXXLmAgAATYULSwWGcucCAABhhk1zAU5dcugCAABNigtLBIZy6QIAAGGGTXQBTl1y6gIAAE2OC0sEhnLrAgAAYYZNdQFOXXLsAgAATZILSweGcu0CAABhhk12AU5dcu4CAABNmQtLBoZy7wIAAGGGTXcBTl1y8AIAAE2fC0sIhnLxAgAAYYZNeAFOXXLyAgAATacLSwWGcvMCAABhhk15AU5dcvQCAABNrAtLCIZy9QIAAGGGTXoBTl1y9gIAAE20C0sJhnL3AgAAYYZNewFOXXL4AgAATb0LSwiGcvkCAABhhk18AU5dcvoCAABNxQtLCIZy+wIAAGGGTX0BTl1y/AIAAE3NC0sHhnL9AgAAYYZNfgFOXXL+AgAATdQLSwaGcv8CAABhhk1/AU5dcgADAABN2gtLCYZyAQMAAGGGTYABTl1yAgMAAE3jC0sIhnIDAwAAYYZNgQFOXXIEAwAATesLSwmGcgUDAABhhk2CAU5dcgYDAABN9AtLCIZyBwMAAGGGTYMBTl1yCAMAAE38C0sGhnIJAwAAYYZNhAFOXXIKAwAATQIMSwmGcgsDAABhhk2FAU5dcgwDAABNCwxLBYZyDQMAAGGGTYYBTl1yDgMAAE0QDEsFhnIPAwAAYYZNhwFOXXIQAwAATRUMSweGchEDAABhhk2IAU5dchIDAABNHAxLCYZyEwMAAGGGTYkBTl1yFAMAAE0lDEsFhnIVAwAAYYZNigFOXXIWAwAATSoMSwmGchcDAABhhk2LAU5dchgDAABNMwxLCYZyGQMAAGGGTYwBTl1yGgMAAE08DEsFhnIbAwAAYYZNjQFOXXIcAwAATUEMSwmGch0DAABhhk2OAU5dch4DAABNSgxLCIZyHwMAAGGGTY8BTl1yIAMAAE1SDEsJhnIhAwAAYYZNkAFOXXIiAwAATVsMSwiGciMDAABhhk2RAU5dciQDAABNYwxLCYZyJQMAAGGGTZIBTl1yJgMAAE1sDEsMhnInAwAAYYZNkwFOXXIoAwAATXgMSwWGcikDAABhhk2UAU5dcioDAABNfQxLCYZyKwMAAGGGTZUBTl1yLAMAAE2GDEsJhnItAwAAYYZNlgFOXXIuAwAATY8MSwmGci8DAABhhk2XAU5dcjADAABNmAxLCIZyMQMAAGGGTZgBTl1yMgMAAE2gDEsJhnIzAwAAYYZNmQFOXXI0AwAATakMSweGcjUDAABhhk2aAU5dcjYDAABNsAxLCYZyNwMAAGGGTZsBTl1yOAMAAE25DEsJhnI5AwAAYYZNnAFOXXI6AwAATcIMSwWGcjsDAABhhk2dAU5dcjwDAABNxwxLCYZyPQMAAGGGTZ4BTl1yPgMAAE3QDEsHhnI/AwAAYYZNnwFOXXJAAwAATdcMSwmGckEDAABhhk2gAU5dckIDAABN4AxLCYZyQwMAAGGGTaEBTl1yRAMAAE3pDEsIhnJFAwAAYYZNogFOXXJGAwAATfEMSwiGckcDAABhhk2jAU5dckgDAABN+QxLBIZySQMAAGGGTaQBTl1ySgMAAE39DEsGhnJLAwAAYYZNpQFOXXJMAwAATQMNSwyGck0DAABhhk2mAU5dck4DAABNDw1LCYZyTwMAAGGGTacBTl1yUAMAAE0YDUsJhnJRAwAAYYZNqAFOXXJSAwAATSENSwiGclMDAABhhk2pAU5dclQDAABNKQ1LCYZyVQMAAGGGTaoBTl1yVgMAAE0yDUsJhnJXAwAAYYZNqwFOXXJYAwAATTsNSwWGclkDAABhhk2sAU5dcloDAABNQA1LC4ZyWwMAAGGGTa0BTl1yXAMAAE1LDUsJhnJdAwAAYYZNrgFOXXJeAwAATVQNSwWGcl8DAABhhk2vAU5dcmADAABNWQ1LCIZyYQMAAGGGTbABTl1yYgMAAE1hDUsLhnJjAwAAYYZNsQFOXXJkAwAATWwNSwmGcmUDAABhhk2yAU5dcmYDAABNdQ1LB4ZyZwMAAGGGTbMBTl1yaAMAAE18DUsJhnJpAwAAYYZNtAFOXXJqAwAATYUNSwmGcmsDAABhhk21AU5dcmwDAABNjg1LCYZybQMAAGGGTbYBTl1ybgMAAE2XDUsIhnJvAwAAYYZNtwFOXXJwAwAATZ8NSwmGcnEDAABhhk24AU5dcnIDAABNqA1LCIZycwMAAGGGTbkBTl1ydAMAAE2wDUsJhnJ1AwAAYYZNugFOXXJ2AwAATbkNSwiGcncDAABhhk27AU5dcngDAABNwQ1LCYZyeQMAAGGGTbwBTl1yegMAAE3KDUsJhnJ7AwAAYYZNvQFOXXJ8AwAATdMNSwiGcn0DAABhhk2+AU5dcn4DAABN2w1LCYZyfwMAAGGGTb8BTl1ygAMAAE3kDUsJhnKBAwAAYYZNwAFOXXKCAwAATe0NSwmGcoMDAABhhk3BAU5dcoQDAABN9g1LCYZyhQMAAGGGTcIBTl1yhgMAAE3/DUsFhnKHAwAAYYZNwwFOXXKIAwAATQQOSwqGcokDAABhhk3EAU5dcooDAABNDg5LCIZyiwMAAGGGTcUBTl1yjAMAAE0WDksFhnKNAwAAYYZNxgFOXXKOAwAATRsOSwmGco8DAABhhk3HAU5dcpADAABNJA5LCYZykQMAAGGGTcgBTl1ykgMAAE0tDksJhnKTAwAAYYZNyQFOXXKUAwAATTYOSwmGcpUDAABhhk3KAU5dcpYDAABNPw5LCIZylwMAAGGGTcsBTl1ymAMAAE1HDksGhnKZAwAAYYZNzAFOXXKaAwAATU0OSwaGcpsDAABhhk3NAU5dcpwDAABNUw5LCYZynQMAAGGGTc4BTl1yngMAAE1cDksIhnKfAwAAYYZNzwFOXXKgAwAATWQOSwaGcqEDAABhhk3QAU5dcqIDAABNag5LBoZyowMAAGGGTdEBTl1ypAMAAE1wDksIhnKlAwAAYYZN0gFOXXKmAwAATXgOSwuGcqcDAABhhk3TAU5dcqgDAABNgw5LCYZyqQMAAGGGTdQBTl1yqgMAAE2MDksIhnKrAwAAYYZN1QFOXXKsAwAATZQOSwaGcq0DAABhhk3WAU5dcq4DAABNmg5LCYZyrwMAAGGGTdcBTl1ysAMAAE2jDksGhnKxAwAAYYZN2AFOXXKyAwAATakOSwiGcrMDAABhhk3ZAU5dcrQDAABNsQ5LCYZytQMAAGGGTdoBTl1ytgMAAE26DksFhnK3AwAAYYZN2wFOXXK4AwAATb8OSwmGcrkDAABhhk3cAU5dcroDAABNyA5LCoZyuwMAAGGGTd0BTl1yvAMAAE3SDksLhnK9AwAAYYZN3gFOXXK+AwAATd0OSwuGcr8DAABhhk3fAU5dcsADAABN6A5LCYZywQMAAGGGTeABTl1ywgMAAE3xDksMhnLDAwAAYYZN4QFOXXLEAwAATf0OSwmGcsUDAABhhk3iAU5dcsYDAABNBg9LCIZyxwMAAGGGTeMBTl1yyAMAAE0OD0sHhnLJAwAAYYZN5AFOXXLKAwAATRUPSwmGcssDAABhhk3lAU5dcswDAABNHg9LCYZyzQMAAGGGTeYBTl1yzgMAAE0nD0sIhnLPAwAAYYZN6AFOXXLQAwAATT0PSwiGctEDAABhhk3pAU5dctIDAABNRQ9LB4Zy0wMAAGGGTeoBTl1y1AMAAE1MD0sIhnLVAwAAYYZN6wFOXXLWAwAATVQPSwaGctcDAABhhk3sAU5dctgDAABNWg9LB4Zy2QMAAGGGTe0BTl1y2gMAAE1hD0sJhnLbAwAAYYZN7gFOXXLcAwAATWoPSwSGct0DAABhhk3vAU5dct4DAABNbg9LCIZy3wMAAGGGTfABTl1y4AMAAE12D0sHhnLhAwAAYYZN8QFOXXLiAwAATX0PSweGcuMDAABhhk3yAU5dcuQDAABNhA9LB4Zy5QMAAGGGTfMBTl1y5gMAAE2LD0sIhnLnAwAAYYZN9AFOXXLoAwAATZMPSwiGcukDAABhhk31AU5dcuoDAABNmw9LB4Zy6wMAAGGGTfYBTl1y7AMAAE2iD0sHhnLtAwAAYYZN9wFOXXLuAwAATakPSwmGcu8DAABhhk34AU5dcvADAABNsg9LCIZy8QMAAGGGTfkBTl1y8gMAAE26D0sIhnLzAwAAYYZN+gFOXXL0AwAATcIPSwaGcvUDAABhhk37AU5dcvYDAABNyA9LB4Zy9wMAAGGGTfwBTl1y+AMAAE3PD0sGhnL5AwAAYYZN/QFOXXL6AwAATdUPSwmGcvsDAABhhk3+AU5dcvwDAABN3g9LBYZy/QMAAGGGTf8BTl1y/gMAAE3jD0sIhnL/AwAAYYZNAAJOXXIABAAATesPSwmGcgEEAABhhk0BAk5dcgIEAABN9A9LBYZyAwQAAGGGTQICTl1yBAQAAE35D0sHhnIFBAAAYYZNAwJOXXIGBAAATQAQSwWGcgcEAABhhk0EAk5dcggEAABNBRBLBIZyCQQAAGGGTQUCTl1yCgQAAE0JEEsEhnILBAAAYYZNBgJOXXIMBAAATQ0QSwmGcg0EAABhhk0HAk5dcg4EAABNFhBLCIZyDwQAAGGGTQgCTl1yEAQAAE0eEEsMhnIRBAAAYYZNCQJOXXISBAAATSoQSwiGchMEAABhhk0KAk5dchQEAABNMhBLCIZyFQQAAGGGTQsCTl1yFgQAAE06EEsHhnIXBAAAYYZNDAJOXXIYBAAATUEQSweGchkEAABhhk0NAk5dchoEAABNSBBLCIZyGwQAAGGGTQ4CTl1yHAQAAE1QEEsHhnIdBAAAYYZNDwJOXXIeBAAATVcQSwmGch8EAABhhk0QAk5dciAEAABNYBBLBYZyIQQAAGGGTRECTl1yIgQAAE1lEEsHhnIjBAAAYYZNEgJOXXIkBAAATWwQSwSGciUEAABhhk0TAk5dciYEAABNcBBLCYZyJwQAAGGGTRQCTl1yKAQAAE15EEsJhnIpBAAAYYZNFQJOXXIqBAAATYIQSwiGcisEAABhhk0WAk5dciwEAABNihBLCIZyLQQAAGGGTRcCTl1yLgQAAE2SEEsJhnIvBAAAYYZNGAJOXXIwBAAATZsQSwmGcjEEAABhhk0ZAk5dcjIEAABNpBBLBIZyMwQAAGGGTRoCTl1yNAQAAE2oEEsJhnI1BAAAYYZNGwJOXXI2BAAATbEQSwiGcjcEAABhhk0cAk5dcjgEAABNuRBLCYZyOQQAAGGGTR0CTl1yOgQAAE3CEEsKhnI7BAAAYYZNHgJOXXI8BAAATcwQSwuGcj0EAABhhk0fAk5dcj4EAABN1xBLDIZyPwQAAGGGTSACTl1yQAQAAE3jEEsHhnJBBAAAYYZNIQJOXXJCBAAATeoQSwiGckMEAABhhk0iAk5dckQEAABN8hBLCIZyRQQAAGGGTSMCTl1yRgQAAE36EEsHhnJHBAAAYYZNJAJOXXJIBAAATQERSwiGckkEAABhhk0lAk5dckoEAABNCRFLBoZySwQAAGGGTSYCTl1yTAQAAE0PEUsJhnJNBAAAYYZNJwJOXXJOBAAATRgRSwiGck8EAABhhk0oAk5dclAEAABNIBFLBoZyUQQAAGGGTSkCTl1yUgQAAE0mEUsFhnJTBAAAYYZNKgJOXXJUBAAATSsRSwiGclUEAABhhk0rAk5dclYEAABNMxFLBoZyVwQAAGGGTSwCTl1yWAQAAE05EUsIhnJZBAAAYYZNLQJOXXJaBAAATUERSwSGclsEAABhhk0uAk5dclwEAABNRRFLCoZyXQQAAGGGTS8CTl1yXgQAAE1PEUsJhnJfBAAAYYZNMAJOXXJgBAAATVgRSwiGcmEEAABhhk0xAk5dcmIEAABNYBFLCIZyYwQAAGGGTTICTl1yZAQAAE1oEUsGhnJlBAAAYYZNMwJOXXJmBAAATW4RSwiGcmcEAABhhk00Ak5dcmgEAABNdhFLBYZyaQQAAGGGTTUCTl1yagQAAE17EUsJhnJrBAAAYYZNNgJOXXJsBAAATYQRSwiGcm0EAABhhk03Ak5dcm4EAABNjBFLCIZybwQAAGGGTTgCTl1ycAQAAE2UEUsIhnJxBAAAYYZNOQJOXXJyBAAATZwRSwSGcnMEAABhhk06Ak5dcnQEAABNoBFLCoZydQQAAGGGTTsCTl1ydgQAAE2qEUsLhnJ3BAAAYYZNPAJOXXJ4BAAATbURSwmGcnkEAABhhk09Ak5dcnoEAABNvhFLB4ZyewQAAGGGTT4CTl1yfAQAAE3FEUsKhnJ9BAAAYYZNPwJOXXJ+BAAATc8RSwiGcn8EAABhhk1AAk5dcoAEAABN1xFLBYZygQQAAGGGTUECTl1yggQAAE3cEUsIhnKDBAAAYYZNQgJOXXKEBAAATeQRSwaGcoUEAABhhk1DAk5dcoYEAABN6hFLCIZyhwQAAGGGTUQCTl1yiAQAAE3yEUsIhnKJBAAAYYZNRQJOXXKKBAAATfoRSwiGcosEAABhhk1GAk5dcowEAABNAhJLDIZyjQQAAGGGTUcCTl1yjgQAAE0OEksIhnKPBAAAYYZNSAJOXXKQBAAATRYSSwaGcpEEAABhhk1JAk5dcpIEAABNHBJLCYZykwQAAGGGTUoCTl1ylAQAAE0lEksIhnKVBAAAYYZNSwJOXXKWBAAATS0SSwmGcpcEAABhhk1MAk5dcpgEAABNNhJLCYZymQQAAGGGTU0CTl1ymgQAAE0/EksFhnKbBAAAYYZNTgJOXXKcBAAATUQSSwiGcp0EAABhhk1PAk5dcp4EAABNTBJLCYZynwQAAGGGTVACTl1yoAQAAE1VEksMhnKhBAAAYYZNUQJOXXKiBAAATWESSweGcqMEAABhhk1SAk5dcqQEAABNaBJLC4ZypQQAAGGGTVMCTl1ypgQAAE1zEksEhnKnBAAAYYZNVAJOXXKoBAAATXcSSweGcqkEAABhhk1VAk5dcqoEAABNfhJLB4ZyqwQAAGGGTVYCTl1yrAQAAE2FEksIhnKtBAAAYYZNVwJOXXKuBAAATY0SSweGcq8EAABhhk1YAk5dcrAEAABNlBJLBoZysQQAAGGGTVkCTl1ysgQAAE2aEksGhnKzBAAAYYZNWgJOXXK0BAAATaASSwaGcrUEAABhhk1bAk5dcrYEAABNphJLCIZytwQAAGGGTVwCTl1yuAQAAE2uEksIhnK5BAAAYYZNXQJOXXK6BAAATbYSSwiGcrsEAABhhk1eAk5dcrwEAABNvhJLBYZyvQQAAGGGTV8CTl1yvgQAAE3DEksJhnK/BAAAYYZNYAJOXXLABAAATcwSSwmGcsEEAABhhk1hAk5dcsIEAABN1RJLB4ZywwQAAGGGTWICTl1yxAQAAE3cEksHhnLFBAAAYYZNYwJOXXLGBAAATeMSSwuGcscEAABhhk1kAk5dcsgEAABN7hJLCIZyyQQAAGGGTWUCTl1yygQAAE32EksJhnLLBAAAYYZNZgJOXXLMBAAATf8SSwuGcs0EAABhhk1nAk5dcs4EAABNChNLCIZyzwQAAGGGTWgCTl1y0AQAAE0SE0sIhnLRBAAAYYZNaQJOXXLSBAAATRoTSwuGctMEAABhhk1qAk5dctQEAABNJRNLCYZy1QQAAGGGTWsCTl1y1gQAAE0uE0sHhnLXBAAAYYZNbAJOXXLYBAAATTUTSweGctkEAABhhk1tAk5dctoEAABNPBNLB4Zy2wQAAGGGTW4CTl1y3AQAAE1DE0sIhnLdBAAAYYZNbwJOXXLeBAAATUsTSwmGct8EAABhhk1wAk5dcuAEAABNVBNLBIZy4QQAAGGGTXECTl1y4gQAAE1YE0sIhnLjBAAAYYZNcgJOXXLkBAAATWATSwiGcuUEAABhhk1zAk5dcuYEAABNaBNLC4Zy5wQAAGGGTXQCTl1y6AQAAE1zE0sIhnLpBAAAYYZNdQJOXXLqBAAATXsTSweGcusEAABhhk12Ak5dcuwEAABNghNLCYZy7QQAAGGGTXcCTl1y7gQAAE2LE0sEhnLvBAAAYYZNeAJOXXLwBAAATY8TSweGcvEEAABhhk15Ak5dcvIEAABNlhNLCIZy8wQAAGGGTXoCTl1y9AQAAE2eE0sGhnL1BAAAYYZNewJOXXL2BAAATaQTSwSGcvcEAABhhk18Ak5dcvgEAABNqBNLBIZy+QQAAGGGTX0CTl1y+gQAAE2sE0sFhnL7BAAAYYZNfgJOXXL8BAAATbETSwiGcv0EAABhhk1/Ak5dcv4EAABNuRNLCYZy/wQAAGGGTYACTl1yAAUAAE3CE0sHhnIBBQAAYYZNgQJOXXICBQAATckTSwiGcgMFAABhhk2CAk5dcgQFAABN0RNLC4ZyBQUAAGGGTYMCTl1yBgUAAE3cE0sIhnIHBQAAYYZNhAJOXXIIBQAATeQTSwWGcgkFAABhhk2FAk5dcgoFAABN6RNLCYZyCwUAAGGGTYYCTl1yDAUAAE3yE0sIhnINBQAAYYZNhwJOXXIOBQAATfoTSwmGcg8FAABhhk2IAk5dchAFAABNAxRLCIZyEQUAAGGGTYkCTl1yEgUAAE0LFEsJhnITBQAAYYZNigJOXXIUBQAATRQUSwiGchUFAABhhk2LAk5dchYFAABNHBRLCYZyFwUAAGGGTYwCTl1yGAUAAE0lFEsHhnIZBQAAYYZNjQJOXXIaBQAATSwUSwaGchsFAABhhk2OAk5dchwFAABNMhRLCYZyHQUAAGGGTY8CTl1yHgUAAE07FEsIhnIfBQAAYYZNkAJOXXIgBQAATUMUSwmGciEFAABhhk2RAk5dciIFAABNTBRLBYZyIwUAAGGGTZICTl1yJAUAAE1RFEsHhnIlBQAAYYZNkwJOXXImBQAATVgUSwmGcicFAABhhk2UAk5dcigFAABNYRRLCYZyKQUAAGGGTZUCTl1yKgUAAE1qFEsJhnIrBQAAYYZNlgJOXXIsBQAATXMUSwiGci0FAABhhk2XAk5dci4FAABNexRLBYZyLwUAAGGGTZgCTl1yMAUAAE2AFEsIhnIxBQAAYYZNmQJOXXIyBQAATYgUSwiGcjMFAABhhk2aAk5dcjQFAABNkBRLCYZyNQUAAGGGTZsCTl1yNgUAAE2ZFEsIhnI3BQAAYYZNnAJOXXI4BQAATaEUSwiGcjkFAABhhk2dAk5dcjoFAABNqRRLBYZyOwUAAGGGTZ4CTl1yPAUAAE2uFEsJhnI9BQAAYYZNnwJOXXI+BQAATbcUSwmGcj8FAABhhk2gAk5dckAFAABNwBRLDIZyQQUAAGGGTaECTl1yQgUAAE3MFEsJhnJDBQAAYYZNogJOXXJEBQAATdUUSwqGckUFAABhhk2jAk5dckYFAABN3xRLCIZyRwUAAGGGTaQCTl1ySAUAAE3nFEsJhnJJBQAAYYZNpQJOXXJKBQAATfAUSwmGcksFAABhhk2mAk5dckwFAABN+RRLCYZyTQUAAGGGTacCTl1yTgUAAE0CFUsOhnJPBQAAYYZNqAJOXXJQBQAATRAVSwmGclEFAABhhk2pAk5dclIFAABNGRVLCIZyUwUAAGGGTaoCTl1yVAUAAE0hFUsJhnJVBQAAYYZNqwJOXXJWBQAATSoVSwaGclcFAABhhk2sAk5dclgFAABNMBVLCYZyWQUAAGGGTa0CTl1yWgUAAE05FUsJhnJbBQAAYYZNrgJOXXJcBQAATUIVSwWGcl0FAABhhk2vAk5dcl4FAABNRxVLCYZyXwUAAGGGTbACTl1yYAUAAE1QFUsIhnJhBQAAYYZNsQJOXXJiBQAATVgVSwiGcmMFAABhhk2yAk5dcmQFAABNYBVLCYZyZQUAAGGGTbMCTl1yZgUAAE1pFUsHhnJnBQAAYYZNtAJOXXJoBQAATXAVSwmGcmkFAABhhk21Ak5dcmoFAABNeRVLCIZyawUAAGGGTbYCTl1ybAUAAE2BFUsJhnJtBQAAYYZNtwJOXXJuBQAATYoVSwmGcm8FAABhhk24Ak5dcnAFAABNkxVLBoZycQUAAGGGTbkCTl1ycgUAAE2ZFUsFhnJzBQAAYYZNugJOXXJ0BQAATZ4VSwyGcnUFAABhhk27Ak5dcnYFAABNqhVLCoZydwUAAGGGTbwCTl1yeAUAAE20FUsIhnJ5BQAAYYZNvQJOXXJ6BQAATbwVSwWGcnsFAABhhk2+Ak5dcnwFAABNwRVLCIZyfQUAAGGGTb8CTl1yfgUAAE3JFUsJhnJ/BQAAYYZNwAJOXXKABQAATdIVSwmGcoEFAABhhk3BAk5dcoIFAABN2xVLB4ZygwUAAGGGTcICTl1yhAUAAE3iFUsIhnKFBQAAYYZNwwJOXXKGBQAATeoVSwWGcocFAABhhk3EAk5dcogFAABN7xVLCYZyiQUAAGGGTcUCTl1yigUAAE34FUsGhnKLBQAAYYZNxgJOXXKMBQAATf4VSwmGco0FAABhhk3HAk5dco4FAABNBxZLCYZyjwUAAGGGTcgCTl1ykAUAAE0QFksHhnKRBQAAYYZNyQJOXXKSBQAATRcWSwiGcpMFAABhhk3KAk5dcpQFAABNHxZLCYZylQUAAGGGTcsCTl1ylgUAAE0oFksJhnKXBQAAYYZNzAJOXXKYBQAATTEWSweGcpkFAABhhk3NAk5dcpoFAABNOBZLCYZymwUAAGGGTc4CTl1ynAUAAE1BFksJhnKdBQAAYYZNzwJOXXKeBQAATUoWSwaGcp8FAABhhk3QAk5dcqAFAABNUBZLCYZyoQUAAGGGTdECTl1yogUAAE1ZFksLhnKjBQAAYYZN0gJOXXKkBQAATWQWSwmGcqUFAABhhk3TAk5dcqYFAABNbRZLBYZypwUAAGGGTdQCTl1yqAUAAE1yFksJhnKpBQAAYYZN1QJOXXKqBQAATXsWSwmGcqsFAABhhk3WAk5dcqwFAABNhBZLCYZyrQUAAGGGTdcCTl1yrgUAAE2NFksMhnKvBQAAYYZN2AJOXXKwBQAATZkWSwmGcrEFAABhhk3ZAk5dcrIFAABNohZLBYZyswUAAGGGTdoCTl1ytAUAAE2nFksIhnK1BQAAYYZN2wJOXXK2BQAATa8WSwmGcrcFAABhhk3cAk5dcrgFAABNuBZLCIZyuQUAAGGGTd0CTl1yugUAAE3AFksJhnK7BQAAYYZN3gJOXXK8BQAATckWSwiGcr0FAABhhk3fAk5dcr4FAABN0RZLCYZyvwUAAGGGTeACTl1ywAUAAE3aFksIhnLBBQAAYYZN4QJOXXLCBQAATeIWSwWGcsMFAABhhk3iAk5dcsQFAABN5xZLCYZyxQUAAGGGTeMCTl1yxgUAAE3wFksFhnLHBQAAYYZN5AJOXXLIBQAATfUWSwmGcskFAABhhk3lAk5dcsoFAABN/hZLCYZyywUAAGGGTeYCTl1yzAUAAE0HF0sIhnLNBQAAYYZN5wJOXXLOBQAATQ8XSwWGcs8FAABhhk3oAk5dctAFAABNFBdLCYZy0QUAAGGGTekCTl1y0gUAAE0dF0sJhnLTBQAAYYZN6gJOXXLUBQAATSYXSwmGctUFAABhhk3rAk5dctYFAABNLxdLCIZy1wUAAGGGTewCTl1y2AUAAE03F0sIhnLZBQAAYYZN7QJOXXLaBQAATT8XSwaGctsFAABhhk3uAk5dctwFAABNRRdLBYZy3QUAAGGGTe8CTl1y3gUAAE1KF0sJhnLfBQAAYYZN8AJOXXLgBQAATVMXSwmGcuEFAABhhk3xAk5dcuIFAABNXBdLCYZy4wUAAGGGTfICTl1y5AUAAE1lF0sFhnLlBQAAYYZN8wJOXXLmBQAATWoXSwiGcucFAABhhk30Ak5dcugFAABNchdLCIZy6QUAAGGGTfUCTl1y6gUAAE16F0sGhnLrBQAAYYZN9gJOXXLsBQAATYAXSwaGcu0FAABhhk33Ak5dcu4FAABNhhdLC4Zy7wUAAGGGTfgCTl1y8AUAAE2RF0sJhnLxBQAAYYZN+QJOXXLyBQAATZoXSwiGcvMFAABhhk36Ak5dcvQFAABNohdLCYZy9QUAAGGGTfsCTl1y9gUAAE2rF0sJhnL3BQAAYYZN/AJOXXL4BQAATbQXSwmGcvkFAABhhk39Ak5dcvoFAABNvRdLCYZy+wUAAGGGTf4CTl1y/AUAAE3GF0sJhnL9BQAAYYZN/wJOXXL+BQAATc8XSwmGcv8FAABhhk0AA05dcgAGAABN2BdLB4ZyAQYAAGGGTQEDTl1yAgYAAE3fF0sJhnIDBgAAYYZNAgNOXXIEBgAATegXSwWGcgUGAABhhk0DA05dcgYGAABN7RdLCIZyBwYAAGGGTQQDTl1yCAYAAE31F0sHhnIJBgAAYYZNBQNOXXIKBgAATfwXSwiGcgsGAABhhk0GA05dcgwGAABNBBhLCYZyDQYAAGGGTQcDTl1yDgYAAE0NGEsIhnIPBgAAYYZNCANOXXIQBgAATRUYSwmGchEGAABhhk0JA05dchIGAABNHhhLCYZyEwYAAGGGTQoDTl1yFAYAAE0nGEsIhnIVBgAAYYZNCwNOXXIWBgAATS8YSwmGchcGAABhhk0MA05dchgGAABNOBhLCYZyGQYAAGGGTQ0DTl1yGgYAAE1BGEsJhnIbBgAAYYZNDgNOXXIcBgAATUoYSwmGch0GAABhhk0PA05dch4GAABNUxhLBYZyHwYAAGGGTRADTl1yIAYAAE1YGEsGhnIhBgAAYYZNEQNOXXIiBgAATV4YSwyGciMGAABhhk0SA05dciQGAABNahhLCYZyJQYAAGGGTRMDTl1yJgYAAE1zGEsJhnInBgAAYYZNFANOXXIoBgAATXwYSwmGcikGAABhhk0VA05dcioGAABNhRhLBoZyKwYAAGGGTRYDTl1yLAYAAE2LGEsJhnItBgAAYYZNFwNOXXIuBgAATZQYSwWGci8GAABhhk0YA05dcjAGAABNmRhLBYZyMQYAAGGGTRkDTl1yMgYAAE2eGEsJhnIzBgAAYYZNGgNOXXI0BgAATacYSwmGcjUGAABhhk0bA05dcjYGAABNsBhLBYZyNwYAAGGGTRwDTl1yOAYAAE21GEsIhnI5BgAAYYZNHQNOXXI6BgAATb0YSwWGcjsGAABhhk0eA05dcjwGAABNwhhLBoZyPQYAAGGGTR8DTl1yPgYAAE3IGEsIhnI/BgAAYYZNIANOXXJABgAATdAYSwmGckEGAABhhk0hA05dckIGAABN2RhLCYZyQwYAAGGGTSIDTl1yRAYAAE3iGEsJhnJFBgAAYYZNIwNOXXJGBgAATesYSweGckcGAABhhk0kA05dckgGAABN8hhLBoZySQYAAGGGTSUDTl1ySgYAAE34GEsFhnJLBgAAYYZNJgNOXXJMBgAATf0YSwiGck0GAABhhk0nA05dck4GAABNBRlLCYZyTwYAAGGGTSgDTl1yUAYAAE0OGUsFhnJRBgAAYYZNKQNOXXJSBgAATRMZSwmGclMGAABhhk0qA05dclQGAABNHBlLBYZyVQYAAGGGTSsDTl1yVgYAAE0hGUsHhnJXBgAAYYZNLANOXXJYBgAATSgZSwmGclkGAABhhk0tA05dcloGAABNMRlLB4ZyWwYAAGGGTS4DTl1yXAYAAE04GUsLhnJdBgAAYYZNLwNOXXJeBgAATUMZSwmGcl8GAABhhk0wA05dcmAGAABNTBlLBoZyYQYAAGGGTTEDTl1yYgYAAE1SGUsIhnJjBgAAYYZNMgNOXXJkBgAATVoZSwmGcmUGAABhhk0zA05dcmYGAABNYxlLCIZyZwYAAGGGTTQDTl1yaAYAAE1rGUsFhnJpBgAAYYZNNQNOXXJqBgAATXAZSwmGcmsGAABhhk02A05dcmwGAABNeRlLCIZybQYAAGGGTTcDTl1ybgYAAE2BGUsJhnJvBgAAYYZNOANOXXJwBgAATYoZSwiGcnEGAABhhk05A05dcnIGAABNkhlLBoZycwYAAGGGTToDTl1ydAYAAE2YGUsGhnJ1BgAAYYZNOwNOXXJ2BgAATZ4ZSwmGcncGAABhhk08A05dcngGAABNpxlLCYZyeQYAAGGGTT0DTl1yegYAAE2wGUsEhnJ7BgAAYYZNPgNOXXJ8BgAATbQZSwiGcn0GAABhhk0/A05dcn4GAABNvBlLCIZyfwYAAGGGTUADTl1ygAYAAE3EGUsJhnKBBgAAYYZNQQNOXXKCBgAATc0ZSwmGcoMGAABhhk1CA05dcoQGAABN1hlLC4ZyhQYAAGGGTUMDTl1yhgYAAE3hGUsHhnKHBgAAYYZNRANOXXKIBgAATegZSwmGcokGAABhhk1FA05dcooGAABN8RlLCIZyiwYAAGGGTUYDTl1yjAYAAE35GUsIhnKNBgAAYYZNRwNOXXKOBgAATQEaSwmGco8GAABhhk1IA05dcpAGAABNChpLBYZykQYAAGGGTUkDTl1ykgYAAE0PGksJhnKTBgAAYYZNSgNOXXKUBgAATRgaSwaGcpUGAABhhk1LA05dcpYGAABNHhpLBYZylwYAAGGGTUwDTl1ymAYAAE0jGksJhnKZBgAAYYZNTQNOXXKaBgAATSwaSwiGcpsGAABhhk1OA05dcpwGAABNNBpLCYZynQYAAGGGTU8DTl1yngYAAE09GksIhnKfBgAAYYZNUANOXXKgBgAATUUaSwaGcqEGAABhhk1RA05dcqIGAABNSxpLCIZyowYAAGGGTVIDTl1ypAYAAE1TGksIhnKlBgAAYYZNUwNOXXKmBgAATVsaSwWGcqcGAABhhk1UA05dcqgGAABNYBpLCIZyqQYAAGGGTVUDTl1yqgYAAE1oGksJhnKrBgAAYYZNVgNOXXKsBgAATXEaSwqGcq0GAABhhk1XA05dcq4GAABNexpLCIZyrwYAAGGGTVgDTl1ysAYAAE2DGksIhnKxBgAAYYZNWQNOXXKyBgAATYsaSwiGcrMGAABhhk1aA05dcrQGAABNkxpLCYZytQYAAGGGTVsDTl1ytgYAAE2cGksMhnK3BgAAYYZNXANOXXK4BgAATagaSwmGcrkGAABhhk1dA05dcroGAABNsRpLCYZyuwYAAGGGTV4DTl1yvAYAAE26GksJhnK9BgAAYYZNXwNOXXK+BgAATcMaSweGcr8GAABhhk1gA05dcsAGAABNyhpLBYZywQYAAGGGTWEDTl1ywgYAAE3PGksIhnLDBgAAYYZNYgNOXXLEBgAATdcaSwWGcsUGAABhhk1jA05dcsYGAABN3BpLBoZyxwYAAGGGTWQDTl1yyAYAAE3iGksGhnLJBgAAYYZNZQNOXXLKBgAATegaSweGcssGAABhhk1mA05dcswGAABN7xpLCIZyzQYAAGGGTWcDTl1yzgYAAE33GksIhnLPBgAAYYZNaANOXXLQBgAATf8aSwmGctEGAABhhk1pA05dctIGAABNCBtLCIZy0wYAAGGGTWoDTl1y1AYAAE0QG0sIhnLVBgAAYYZNawNOXXLWBgAATRgbSwmGctcGAABhhk1sA05dctgGAABNIRtLCYZy2QYAAGGGTW0DTl1y2gYAAE0qG0sMhnLbBgAAYYZNbgNOXXLcBgAATTYbSwmGct0GAABhhk1vA05dct4GAABNPxtLDoZy3wYAAGGGTXADTl1y4AYAAE1NG0sIhnLhBgAAYYZNcQNOXXLiBgAATVUbSwWGcuMGAABhhk1yA05dcuQGAABNWhtLBoZy5QYAAGGGTXMDTl1y5gYAAE1gG0sJhnLnBgAAYYZNdANOXXLoBgAATWkbSwmGcukGAABhhk11A05dcuoGAABNchtLCYZy6wYAAGGGTXYDTl1y7AYAAE17G0sIhnLtBgAAYYZNdwNOXXLuBgAATYMbSwuGcu8GAABhhk14A05dcvAGAABNjhtLB4Zy8QYAAGGGTXkDTl1y8gYAAE2VG0sEhnLzBgAAYYZNegNOXXL0BgAATZkbSwmGcvUGAABhhk17A05dcvYGAABNohtLCYZy9wYAAGGGTXwDTl1y+AYAAE2rG0sIhnL5BgAAYYZNfQNOXXL6BgAATbMbSwmGcvsGAABhhk1+A05dcvwGAABNvBtLCYZy/QYAAGGGTX8DTl1y/gYAAE3FG0sIhnL/BgAAYYZNgANOXXIABwAATc0bSwiGcgEHAABhhk2BA05dcgIHAABN1RtLB4ZyAwcAAGGGTYIDTl1yBAcAAE3cG0sJhnIFBwAAYYZNgwNOXXIGBwAATeUbSwmGcgcHAABhhk2EA05dcggHAABN7htLCYZyCQcAAGGGTYUDTl1yCgcAAE33G0sJhnILBwAAYYZNhgNOXXIMBwAATQAcSwiGcg0HAABhhk2HA05dcg4HAABNCBxLCYZyDwcAAGGGTYgDTl1yEAcAAE0RHEsJhnIRBwAAYYZNiQNOXXISBwAATRocSwaGchMHAABhhk2KA05dchQHAABNIBxLCIZyFQcAAGGGTYsDTl1yFgcAAE0oHEsIhnIXBwAAYYZNjANOXXIYBwAATTAcSwiGchkHAABhhk2NA05dchoHAABNOBxLC4ZyGwcAAGGGTY4DTl1yHAcAAE1DHEsFhnIdBwAAYYZNjwNOXXIeBwAATUgcSwiGch8HAABhhk2QA05dciAHAABNUBxLCIZyIQcAAGGGTZEDTl1yIgcAAE1YHEsIhnIjBwAAYYZNkgNOXXIkBwAATWAcSwiGciUHAABhhk2TA05dciYHAABNaBxLBoZyJwcAAGGGTZQDTl1yKAcAAE1uHEsJhnIpBwAAYYZNlQNOXXIqBwAATXccSwWGcisHAABhhk2WA05dciwHAABNfBxLCYZyLQcAAGGGTZcDTl1yLgcAAE2FHEsJhnIvBwAAYYZNmANOXXIwBwAATY4cSwuGcjEHAABhhk2ZA05dcjIHAABNmRxLDIZyMwcAAGGGTZoDTl1yNAcAAE2lHEsIhnI1BwAAYYZNmwNOXXI2BwAATa0cSwiGcjcHAABhhk2cA05dcjgHAABNtRxLCIZyOQcAAGGGTZ0DTl1yOgcAAE29HEsIhnI7BwAAYYZNngNOXXI8BwAATcUcSwmGcj0HAABhhk2fA05dcj4HAABNzhxLCYZyPwcAAGGGTaADTl1yQAcAAE3XHEsJhnJBBwAAYYZNoQNOXXJCBwAATeAcSwuGckMHAABhhk2iA05dckQHAABN6xxLCIZyRQcAAGGGTaMDTl1yRgcAAE3zHEsHhnJHBwAAYYZNpANOXXJIBwAATfocSwmGckkHAABhhk2lA05dckoHAABNAx1LCIZySwcAAGGGTaYDTl1yTAcAAE0LHUsIhnJNBwAAYYZNpwNOXXJOBwAATRMdSwmGck8HAABhhk2oA05dclAHAABNHB1LCIZyUQcAAGGGTakDTl1yUgcAAE0kHUsJhnJTBwAAYYZNqgNOXXJUBwAATS0dSwiGclUHAABhhk2rA05dclYHAABNNR1LCIZyVwcAAGGGTawDTl1yWAcAAE09HUsFhnJZBwAAYYZNrQNOXXJaBwAATUIdSweGclsHAABhhk2uA05dclwHAABNSR1LCIZyXQcAAGGGTa8DTl1yXgcAAE1RHUsJhnJfBwAAYYZNsANOXXJgBwAATVodSwmGcmEHAABhhk2xA05dcmIHAABNYx1LCIZyYwcAAGGGTbIDTl1yZAcAAE1rHUsIhnJlBwAAYYZNswNOXXJmBwAATXMdSwuGcmcHAABhhk20A05dcmgHAABNfh1LCYZyaQcAAGGGTbUDTl1yagcAAE2HHUsIhnJrBwAAYYZNtgNOXXJsBwAATY8dSwqGcm0HAABhhk23A05dcm4HAABNmR1LCIZybwcAAGGGTbgDTl1ycAcAAE2hHUsFhnJxBwAAYYZNuQNOXXJyBwAATaYdSw6GcnMHAABhhk26A05dcnQHAABNtB1LCYZydQcAAGGGTbsDTl1ydgcAAE29HUsJhnJ3BwAAYYZNvANOXXJ4BwAATcYdSweGcnkHAABhhk29A05dcnoHAABNzR1LCIZyewcAAGGGTb4DTl1yfAcAAE3VHUsJhnJ9BwAAYYZNvwNOXXJ+BwAATd4dSwiGcn8HAABhhk3AA05dcoAHAABN5h1LC4ZygQcAAGGGTcEDTl1yggcAAE3xHUsEhnKDBwAAYYZNwgNOXXKEBwAATfUdSwaGcoUHAABhhk3DA05dcoYHAABN+x1LCIZyhwcAAGGGTcQDTl1yiAcAAE0DHksLhnKJBwAAYYZNxQNOXXKKBwAATQ4eSwaGcosHAABhhk3GA05dcowHAABNFB5LCIZyjQcAAGGGTccDTl1yjgcAAE0cHksIhnKPBwAAYYZNyANOXXKQBwAATSQeSwiGcpEHAABhhk3JA05dcpIHAABNLB5LB4ZykwcAAGGGTcoDTl1ylAcAAE0zHksEhnKVBwAAYYZNywNOXXKWBwAATTceSwWGcpcHAABhhk3MA05dcpgHAABNPB5LCYZymQcAAGGGTc0DTl1ymgcAAE1FHksFhnKbBwAAYYZNzgNOXXKcBwAATUoeSwiGcp0HAABhhk3PA05dcp4HAABNUh5LCIZynwcAAGGGTdADTl1yoAcAAE1aHksHhnKhBwAAYYZN0QNOXXKiBwAATWEeSweGcqMHAABhhk3SA05dcqQHAABNaB5LBoZypQcAAGGGTdMDTl1ypgcAAE1uHksJhnKnBwAAYYZN1ANOXXKoBwAATXceSwmGcqkHAABhhk3VA05dcqoHAABNgB5LCYZyqwcAAGGGTdYDTl1yrAcAAE2JHksIhnKtBwAAYYZN1wNOXXKuBwAATZEeSwiGcq8HAABhhk3YA05dcrAHAABNmR5LCIZysQcAAGGGTdkDTl1ysgcAAE2hHksIhnKzBwAAYYZN2gNOXXK0BwAATakeSwSGcrUHAABhhk3bA05dcrYHAABNrR5LCIZytwcAAGGGTdwDTl1yuAcAAE21HksJhnK5BwAAYYZN3QNOXXK6BwAATb4eSwuGcrsHAABhhk3eA05dcrwHAABNyR5LC4ZyvQcAAGGGTd8DTl1yvgcAAE3UHksHhnK/BwAAYYZN4ANOXXLABwAATdseSwSGcsEHAABhhk3hA05dcsIHAABN3x5LCIZywwcAAGGGTeIDTl1yxAcAAE3nHksEhnLFBwAAYYZN4wNOXXLGBwAATeseSwiGcscHAABhhk3kA05dcsgHAABN8x5LCIZyyQcAAGGGTeUDTl1yygcAAE37HksOhnLLBwAAYYZN5gNOXXLMBwAATQkfSwmGcs0HAABhhk3nA05dcs4HAABNEh9LCYZyzwcAAGGGTegDTl1y0AcAAE0bH0sIhnLRBwAAYYZN6QNOXXLSBwAATSMfSwiGctMHAABhhnUoTeoDTl1y1AcAAE0rH0sHhnLVBwAAYYZN6wNOXXLWBwAATTIfSwmGctcHAABhhk3sA05dctgHAABNOx9LCIZy2QcAAGGGTe0DTl1y2gcAAE1DH0sGhnLbBwAAYYZN7gNOXXLcBwAATUkfSwSGct0HAABhhk3vA05dct4HAABNTR9LBIZy3wcAAGGGTfADTl1y4AcAAE1RH0sJhnLhBwAAYYZN8QNOXXLiBwAATVofSwuGcuMHAABhhk3yA05dcuQHAABNZR9LBoZy5QcAAGGGTfMDTl1y5gcAAE1rH0sIhnLnBwAAYYZN9ANOXXLoBwAATXMfSwWGcukHAABhhk31A05dcuoHAABNeB9LBYZy6wcAAGGGTfYDTl1y7AcAAE19H0sIhnLtBwAAYYZN9wNOXXLuBwAATYUfSwaGcu8HAABhhk34A05dcvAHAABNix9LCIZy8QcAAGGGTfkDTl1y8gcAAE2TH0sIhnLzBwAAYYZN+gNOXXL0BwAATZsfSwiGcvUHAABhhk37A05dcvYHAABNox9LBYZy9wcAAGGGTfwDTl1y+AcAAE2oH0sIhnL5BwAAYYZN/QNOXXL6BwAATbAfSwiGcvsHAABhhk3+A05dcvwHAABNuB9LCIZy/QcAAGGGTf8DTl1y/gcAAE3AH0sLhnL/BwAAYYZNAAROXXIACAAATcsfSwmGcgEIAABhhk0BBE5dcgIIAABN1B9LB4ZyAwgAAGGGTQIETl1yBAgAAE3bH0sFhnIFCAAAYYZNAwROXXIGCAAATeAfSweGcgcIAABhhk0EBE5dcggIAABN5x9LCIZyCQgAAGGGTQUETl1yCggAAE3vH0sMhnILCAAAYYZNBgROXXIMCAAATfsfSwiGcg0IAABhhk0HBE5dcg4IAABNAyBLCIZyDwgAAGGGTQgETl1yEAgAAE0LIEsIhnIRCAAAYYZNCQROXXISCAAATRMgSwmGchMIAABhhk0KBE5dchQIAABNHCBLB4ZyFQgAAGGGTQsETl1yFggAAE0jIEsIhnIXCAAAYYZNDAROXXIYCAAATSsgSwWGchkIAABhhk0NBE5dchoIAABNMCBLBYZyGwgAAGGGTQ4ETl1yHAgAAE01IEsIhnIdCAAAYYZNDwROXXIeCAAATT0gSwiGch8IAABhhk0QBE5dciAIAABNRSBLCIZyIQgAAGGGTREETl1yIggAAE1NIEsGhnIjCAAAYYZNEgROXXIkCAAATVMgSwqGciUIAABhhk0TBE5dciYIAABNXSBLB4ZyJwgAAGGGTRQETl1yKAgAAE1kIEsJhnIpCAAAYYZNFQROXXIqCAAATW0gSwiGcisIAABhhk0WBE5dciwIAABNdSBLCIZyLQgAAGGGTRcETl1yLggAAE19IEsEhnIvCAAAYYZNGAROXXIwCAAATYEgSwmGcjEIAABhhk0ZBE5dcjIIAABNiiBLCIZyMwgAAGGGTRoETl1yNAgAAE2SIEsIhnI1CAAAYYZNGwROXXI2CAAATZogSwqGcjcIAABhhk0cBE5dcjgIAABNpCBLBYZyOQgAAGGGTR0ETl1yOggAAE2pIEsKhnI7CAAAYYZNHgROXXI8CAAATbMgSwuGcj0IAABhhk0fBE5dcj4IAABNviBLCYZyPwgAAGGGTSAETl1yQAgAAE3HIEsJhnJBCAAAYYZNIQROXXJCCAAATdAgSwaGckMIAABhhk0iBE5dckQIAABN1iBLCYZyRQgAAGGGTSMETl1yRggAAE3fIEsLhnJHCAAAYYZNJAROXXJICAAATeogSwiGckkIAABhhk0lBE5dckoIAABN8iBLB4ZySwgAAGGGTSYETl1yTAgAAE35IEsHhnJNCAAAYYZNJwROXXJOCAAATQAhSwaGck8IAABhhk0oBE5dclAIAABNBiFLCIZyUQgAAGGGTSkETl1yUggAAE0OIUsJhnJTCAAAYYZNKgROXXJUCAAATRchSwiGclUIAABhhk0rBE5dclYIAABNHyFLBIZyVwgAAGGGTSwETl1yWAgAAE0jIUsIhnJZCAAAYYZNLQROXXJaCAAATSshSwuGclsIAABhhk0uBE5dclwIAABNNiFLCIZyXQgAAGGGTS8ETl1yXggAAE0+IUsIhnJfCAAAYYZNMAROXXJgCAAATUYhSwWGcmEIAABhhk0xBE5dcmIIAABNSyFLCIZyYwgAAGGGTTIETl1yZAgAAE1TIUsHhnJlCAAAYYZNMwROXXJmCAAATVohSwiGcmcIAABhhk00BE5dcmgIAABNYiFLDIZyaQgAAGGGTTUETl1yaggAAE1uIUsLhnJrCAAAYYZNNgROXXJsCAAATXkhSweGcm0IAABhhk03BE5dcm4IAABNgCFLCYZybwgAAGGGTTgETl1ycAgAAE2JIUsLhnJxCAAAYYZNOQROXXJyCAAATZQhSweGcnMIAABhhk06BE5dcnQIAABNmyFLCIZydQgAAGGGTTsETl1ydggAAE2jIUsEhnJ3CAAAYYZNPAROXXJ4CAAATachSwiGcnkIAABhhk09BE5dcnoIAABNryFLBoZyewgAAGGGTT4ETl1yfAgAAE21IUsHhnJ9CAAAYYZNPwROXXJ+CAAATbwhSweGcn8IAABhhk1ABE5dcoAIAABNwyFLBoZygQgAAGGGTUEETl1ygggAAE3JIUsLhnKDCAAAYYZNQgROXXKECAAATdQhSwqGcoUIAABhhk1DBE5dcoYIAABN3iFLBoZyhwgAAGGGTUQETl1yiAgAAE3kIUsJhnKJCAAAYYZNRQROXXKKCAAATe0hSwiGcosIAABhhk1GBE5dcowIAABN9SFLCYZyjQgAAGGGTUcETl1yjggAAE3+IUsJhnKPCAAAYYZNSAROXXKQCAAATQciSwmGcpEIAABhhk1JBE5dcpIIAABNECJLCIZykwgAAGGGTUoETl1ylAgAAE0YIksIhnKVCAAAYYZNSwROXXKWCAAATSAiSwiGcpcIAABhhk1MBE5dcpgIAABNKCJLB4ZymQgAAGGGTU0ETl1ymggAAE0vIksKhnKbCAAAYYZNTgROXXKcCAAATTkiSwiGcp0IAABhhk1PBE5dcp4IAABNQSJLB4ZynwgAAGGGTVAETl1yoAgAAE1IIksIhnKhCAAAYYZNUQROXXKiCAAATVAiSwmGcqMIAABhhk1SBE5dcqQIAABNWSJLCIZypQgAAGGGTVMETl1ypggAAE1hIksLhnKnCAAAYYZNVAROXXKoCAAATWwiSwmGcqkIAABhhk1VBE5dcqoIAABNdSJLBoZyqwgAAGGGTVYETl1yrAgAAE17IksMhnKtCAAAYYZNVwROXXKuCAAATYciSwWGcq8IAABhhk1YBE5dcrAIAABNjCJLBIZysQgAAGGGTVkETl1ysggAAE2QIksJhnKzCAAAYYZNWgROXXK0CAAATZkiSwmGcrUIAABhhk1bBE5dcrYIAABNoiJLB4ZytwgAAGGGTVwETl1yuAgAAE2pIksIhnK5CAAAYYZNXQROXXK6CAAATbEiSwSGcrsIAABhhk1eBE5dcrwIAABNtSJLB4ZyvQgAAGGGTV8ETl1yvggAAE28IksLhnK/CAAAYYZNYAROXXLACAAATcciSwqGcsEIAABhhk1hBE5dcsIIAABN0SJLCYZywwgAAGGGTWIETl1yxAgAAE3aIksLhnLFCAAAYYZNYwROXXLGCAAATeUiSwuGcscIAABhhk1kBE5dcsgIAABN8CJLBoZyyQgAAGGGTWUETl1yyggAAE32IksGhnLLCAAAYYZNZgROXXLMCAAATfwiSwiGcs0IAABhhk1nBE5dcs4IAABNBCNLCIZyzwgAAGGGTWgETl1y0AgAAE0MI0sEhnLRCAAAYYZNaQROXXLSCAAATRAjSweGctMIAABhhk1qBE5dctQIAABNFyNLCIZy1QgAAGGGTWsETl1y1ggAAE0fI0sEhnLXCAAAYYZNbAROXXLYCAAATSMjSwaGctkIAABhhk1tBE5dctoIAABNKSNLBIZy2wgAAGGGTW4ETl1y3AgAAE0tI0sJhnLdCAAAYYZNbwROXXLeCAAATTYjSwaGct8IAABhhk1wBE5dcuAIAABNPCNLCIZy4QgAAGGGTXEETl1y4ggAAE1EI0sHhnLjCAAAYYZNcgROXXLkCAAATUsjSwiGcuUIAABhhk1zBE5dcuYIAABNUyNLCIZy5wgAAGGGTXQETl1y6AgAAE1bI0sFhnLpCAAAYYZNdQROXXLqCAAATWAjSwiGcusIAABhhk12BE5dcuwIAABNaCNLCIZy7QgAAGGGTXcETl1y7ggAAE1wI0sLhnLvCAAAYYZNeAROXXLwCAAATXsjSweGcvEIAABhhk15BE5dcvIIAABNgiNLC4Zy8wgAAGGGTXoETl1y9AgAAE2NI0sEhnL1CAAAYYZNewROXXL2CAAATZEjSwyGcvcIAABhhk18BE5dcvgIAABNnSNLC4Zy+QgAAGGGTX0ETl1y+ggAAE2oI0sFhnL7CAAAYYZNfgROXXL8CAAATa0jSwmGcv0IAABhhk1/BE5dcv4IAABNtiNLCYZy/wgAAGGGTYAETl1yAAkAAE2/I0sIhnIBCQAAYYZNgQROXXICCQAATccjSwuGcgMJAABhhk2CBE5dcgQJAABN0iNLBoZyBQkAAGGGTYMETl1yBgkAAE3YI0sJhnIHCQAAYYZNhAROXXIICQAATeEjSwmGcgkJAABhhk2FBE5dcgoJAABN6iNLCIZyCwkAAGGGTYYETl1yDAkAAE3yI0sGhnINCQAAYYZNhwROXXIOCQAATfgjSweGcg8JAABhhk2IBE5dchAJAABN/yNLCIZyEQkAAGGGTYkETl1yEgkAAE0HJEsIhnITCQAAYYZNigROXXIUCQAATQ8kSwqGchUJAABhhk2LBE5dchYJAABNGSRLCIZyFwkAAGGGTYwETl1yGAkAAE0hJEsGhnIZCQAAYYZNjQROXXIaCQAATSckSwmGchsJAABhhk2OBE5dchwJAABNMCRLCYZyHQkAAGGGTY8ETl1yHgkAAE05JEsKhnIfCQAAYYZNkAROXXIgCQAATUMkSweGciEJAABhhk2RBE5dciIJAABNSiRLCIZyIwkAAGGGTZIETl1yJAkAAE1SJEsIhnIlCQAAYYZNkwROXXImCQAATVokSwmGcicJAABhhk2UBE5dcigJAABNYyRLBoZyKQkAAGGGTZUETl1yKgkAAE1pJEsGhnIrCQAAYYZNlgROXXIsCQAATW8kSwaGci0JAABhhk2XBE5dci4JAABNdSRLB4ZyLwkAAGGGTZgETl1yMAkAAE18JEsJhnIxCQAAYYZNmQROXXIyCQAATYUkSweGcjMJAABhhk2aBE5dcjQJAABNjCRLCoZyNQkAAGGGTZsETl1yNgkAAE2WJEsLhnI3CQAAYYZNnAROXXI4CQAATaEkSwmGcjkJAABhhk2dBE5dcjoJAABNqiRLCYZyOwkAAGGGTZ4ETl1yPAkAAE2zJEsIhnI9CQAAYYZNnwROXXI+CQAATbskSwiGcj8JAABhhk2gBE5dckAJAABNwyRLCIZyQQkAAGGGTaEETl1yQgkAAE3LJEsJhnJDCQAAYYZNogROXXJECQAATdQkSwmGckUJAABhhk2jBE5dckYJAABN3SRLBIZyRwkAAGGGTaQETl1ySAkAAE3hJEsIhnJJCQAAYYZNpQROXXJKCQAATekkSwiGcksJAABhhk2mBE5dckwJAABN8SRLDIZyTQkAAGGGTacETl1yTgkAAE39JEsJhnJPCQAAYYZNqAROXXJQCQAATQYlSweGclEJAABhhk2pBE5dclIJAABNDSVLCIZyUwkAAGGGTaoETl1yVAkAAE0VJUsHhnJVCQAAYYZNqwROXXJWCQAATRwlSwiGclcJAABhhk2sBE5dclgJAABNJCVLBoZyWQkAAGGGTa0ETl1yWgkAAE0qJUsIhnJbCQAAYYZNrgROXXJcCQAATTIlSwuGcl0JAABhhk2vBE5dcl4JAABNPSVLBoZyXwkAAGGGTbAETl1yYAkAAE1DJUsHhnJhCQAAYYZNsQROXXJiCQAATUolSwaGcmMJAABhhk2yBE5dcmQJAABNUCVLC4ZyZQkAAGGGTbMETl1yZgkAAE1bJUsHhnJnCQAAYYZNtAROXXJoCQAATWIlSwWGcmkJAABhhk21BE5dcmoJAABNZyVLDIZyawkAAGGGTbYETl1ybAkAAE1zJUsLhnJtCQAAYYZNtwROXXJuCQAATX4lSwiGcm8JAABhhk24BE5dcnAJAABNhiVLCIZycQkAAGGGTbkETl1ycgkAAE2OJUsGhnJzCQAAYYZNugROXXJ0CQAATZQlSwaGcnUJAABhhk27BE5dcnYJAABNmiVLB4ZydwkAAGGGTbwETl1yeAkAAE2hJUsMhnJ5CQAAYYZNvQROXXJ6CQAATa0lSwqGcnsJAABhhk2+BE5dcnwJAABNtyVLCIZyfQkAAGGGTb8ETl1yfgkAAE2/JUsIhnJ/CQAAYYZNwAROXXKACQAATcclSwSGcoEJAABhhk3BBE5dcoIJAABNyyVLCYZygwkAAGGGTcIETl1yhAkAAE3UJUsJhnKFCQAAYYZNwwROXXKGCQAATd0lSwaGcocJAABhhk3EBE5dcogJAABN4yVLB4ZyiQkAAGGGTcUETl1yigkAAE3qJUsLhnKLCQAAYYZNxgROXXKMCQAATfUlSwmGco0JAABhhk3HBE5dco4JAABN/iVLCIZyjwkAAGGGTcgETl1ykAkAAE0GJksHhnKRCQAAYYZNyQROXXKSCQAATQ0mSwSGcpMJAABhhk3KBE5dcpQJAABNESZLCIZylQkAAGGGTcsETl1ylgkAAE0ZJksIhnKXCQAAYYZNzAROXXKYCQAATSEmSwiGcpkJAABhhk3NBE5dcpoJAABNKSZLC4ZymwkAAGGGTc4ETl1ynAkAAE00JksGhnKdCQAAYYZNzwROXXKeCQAATTomSwqGcp8JAABhhk3QBE5dcqAJAABNRCZLBIZyoQkAAGGGTdEETl1yogkAAE1IJksIhnKjCQAAYYZN0gROXXKkCQAATVAmSwiGcqUJAABhhk3TBE5dcqYJAABNWCZLCIZypwkAAGGGTdQETl1yqAkAAE1gJksIhnKpCQAAYYZN1QROXXKqCQAATWgmSwqGcqsJAABhhk3WBE5dcqwJAABNciZLCIZyrQkAAGGGTdcETl1yrgkAAE16JksLhnKvCQAAYYZN2AROXXKwCQAATYUmSwuGcrEJAABhhk3ZBE5dcrIJAABNkCZLCIZyswkAAGGGTdoETl1ytAkAAE2YJksIhnK1CQAAYYZN2wROXXK2CQAATaAmSwiGcrcJAABhhk3cBE5dcrgJAABNqCZLCYZyuQkAAGGGTd0ETl1yugkAAE2xJksEhnK7CQAAYYZN3gROXXK8CQAATbUmSwmGcr0JAABhhk3fBE5dcr4JAABNviZLB4ZyvwkAAGGGTeAETl1ywAkAAE3FJksJhnLBCQAAYYZN4QROXXLCCQAATc4mSwmGcsMJAABhhk3iBE5dcsQJAABN1yZLCIZyxQkAAGGGTeMETl1yxgkAAE3fJksFhnLHCQAAYYZN5AROXXLICQAATeQmSwiGcskJAABhhk3lBE5dcsoJAABN7CZLCIZyywkAAGGGTeYETl1yzAkAAE30JksJhnLNCQAAYYZN5wROXXLOCQAATf0mSweGcs8JAABhhk3oBE5dctAJAABNBCdLCYZy0QkAAGGGTekETl1y0gkAAE0NJ0sEhnLTCQAAYYZN6gROXXLUCQAATREnSwmGctUJAABhhk3rBE5dctYJAABNGidLB4Zy1wkAAGGGTewETl1y2AkAAE0hJ0sJhnLZCQAAYYZN7QROXXLaCQAATSonSwqGctsJAABhhk3uBE5dctwJAABNNCdLCIZy3QkAAGGGTe8ETl1y3gkAAE08J0sJhnLfCQAAYYZN8AROXXLgCQAATUUnSwSGcuEJAABhhk3xBE5dcuIJAABNSSdLCIZy4wkAAGGGTfIETl1y5AkAAE1RJ0sIhnLlCQAAYYZN8wROXXLmCQAATVknSwmGcucJAABhhk30BE5dcugJAABNYidLBYZy6QkAAGGGTfUETl1y6gkAAE1nJ0sLhnLrCQAAYYZN9gROXXLsCQAATXInSwiGcu0JAABhhk33BE5dcu4JAABNeidLC4Zy7wkAAGGGTfgETl1y8AkAAE2FJ0sFhnLxCQAAYYZN+QROXXLyCQAATYonSweGcvMJAABhhk36BE5dcvQJAABNkSdLCIZy9QkAAGGGTfsETl1y9gkAAE2ZJ0sJhnL3CQAAYYZN/AROXXL4CQAATaInSweGcvkJAABhhk39BE5dcvoJAABNqSdLCIZy+wkAAGGGTf4ETl1y/AkAAE2xJ0sGhnL9CQAAYYZN/wROXXL+CQAATbcnSwuGcv8JAABhhk0ABU5dcgAKAABNwidLC4ZyAQoAAGGGTQEFTl1yAgoAAE3NJ0sHhnIDCgAAYYZNAgVOXXIECgAATdQnSwmGcgUKAABhhk0DBU5dcgYKAABN3SdLB4ZyBwoAAGGGTQQFTl1yCAoAAE3kJ0sIhnIJCgAAYYZNBQVOXXIKCgAATewnSwiGcgsKAABhhk0GBU5dcgwKAABN9CdLCYZyDQoAAGGGTQcFTl1yDgoAAE39J0sJhnIPCgAAYYZNCAVOXXIQCgAATQYoSwuGchEKAABhhk0JBU5dchIKAABNEShLBIZyEwoAAGGGTQoFTl1yFAoAAE0VKEsJhnIVCgAAYYZNCwVOXXIWCgAATR4oSwmGchcKAABhhk0MBU5dchgKAABNJyhLCIZyGQoAAGGGTQ0FTl1yGgoAAE0vKEsIhnIbCgAAYYZNDgVOXXIcCgAATTcoSwuGch0KAABhhk0PBU5dch4KAABNQihLB4ZyHwoAAGGGTRAFTl1yIAoAAE1JKEsJhnIhCgAAYYZNEQVOXXIiCgAATVIoSwiGciMKAABhhk0SBU5dciQKAABNWihLB4ZyJQoAAGGGTRMFTl1yJgoAAE1hKEsJhnInCgAAYYZNFAVOXXIoCgAATWooSwmGcikKAABhhk0VBU5dcioKAABNcyhLCYZyKwoAAGGGTRYFTl1yLAoAAE18KEsJhnItCgAAYYZNFwVOXXIuCgAATYUoSwiGci8KAABhhk0YBU5dcjAKAABNjShLBYZyMQoAAGGGTRkFTl1yMgoAAE2SKEsIhnIzCgAAYYZNGgVOXXI0CgAATZooSwmGcjUKAABhhk0bBU5dcjYKAABNoyhLBIZyNwoAAGGGTRwFTl1yOAoAAE2nKEsIhnI5CgAAYYZNHQVOXXI6CgAATa8oSwmGcjsKAABhhk0eBU5dcjwKAABNuChLCIZyPQoAAGGGTR8FTl1yPgoAAE3AKEsJhnI/CgAAYYZNIAVOXXJACgAATckoSwWGckEKAABhhk0hBU5dckIKAABNzihLCIZyQwoAAGGGTSIFTl1yRAoAAE3WKEsJhnJFCgAAYYZNIwVOXXJGCgAATd8oSwuGckcKAABhhk0kBU5dckgKAABN6ihLCIZySQoAAGGGTSUFTl1ySgoAAE3yKEsGhnJLCgAAYYZNJgVOXXJMCgAATfgoSwiGck0KAABhhk0nBU5dck4KAABNAClLCYZyTwoAAGGGTSgFTl1yUAoAAE0JKUsIhnJRCgAAYYZNKQVOXXJSCgAATREpSwmGclMKAABhhk0qBU5dclQKAABNGilLCIZyVQoAAGGGTSsFTl1yVgoAAE0iKUsLhnJXCgAAYYZNLAVOXXJYCgAATS0pSwmGclkKAABhhk0tBU5dcloKAABNNilLCYZyWwoAAGGGTS4FTl1yXAoAAE0/KUsJhnJdCgAAYYZNLwVOXXJeCgAATUgpSwiGcl8KAABhhk0wBU5dcmAKAABNUClLCoZyYQoAAGGGTTEFTl1yYgoAAE1aKUsIhnJjCgAAYYZNMgVOXXJkCgAATWIpSwyGcmUKAABhhk0zBU5dcmYKAABNbilLCIZyZwoAAGGGTTQFTl1yaAoAAE12KUsIhnJpCgAAYYZNNQVOXXJqCgAATX4pSwmGcmsKAABhhk02BU5dcmwKAABNhylLCYZybQoAAGGGTTcFTl1ybgoAAE2QKUsLhnJvCgAAYYZNOAVOXXJwCgAATZspSwiGcnEKAABhhk05BU5dcnIKAABNoylLCIZycwoAAGGGTToFTl1ydAoAAE2rKUsIhnJ1CgAAYYZNOwVOXXJ2CgAATbMpSwiGcncKAABhhk08BU5dcngKAABNuylLCYZyeQoAAGGGTT0FTl1yegoAAE3EKUsHhnJ7CgAAYYZNPgVOXXJ8CgAATcspSwmGcn0KAABhhk0/BU5dcn4KAABN1ClLCYZyfwoAAGGGTUAFTl1ygAoAAE3dKUsJhnKBCgAAYYZNQQVOXXKCCgAATeYpSwiGcoMKAABhhk1CBU5dcoQKAABN7ilLCIZyhQoAAGGGTUMFTl1yhgoAAE32KUsJhnKHCgAAYYZNRAVOXXKICgAATf8pSwmGcokKAABhhk1FBU5dcooKAABNCCpLCYZyiwoAAGGGTUYFTl1yjAoAAE0RKksHhnKNCgAAYYZNRwVOXXKOCgAATRgqSwmGco8KAABhhk1IBU5dcpAKAABNISpLCIZykQoAAGGGTUkFTl1ykgoAAE0pKksIhnKTCgAAYYZNSgVOXXKUCgAATTEqSwiGcpUKAABhhk1LBU5dcpYKAABNOSpLCYZylwoAAGGGTUwFTl1ymAoAAE1CKksJhnKZCgAAYYZNTQVOXXKaCgAATUsqSwaGcpsKAABhhk1OBU5dcpwKAABNUSpLBoZynQoAAGGGTU8FTl1yngoAAE1XKksJhnKfCgAAYYZNUAVOXXKgCgAATWAqSwiGcqEKAABhhk1RBU5dcqIKAABNaCpLBYZyowoAAGGGTVIFTl1ypAoAAE1tKksIhnKlCgAAYYZNUwVOXXKmCgAATXUqSwmGcqcKAABhhk1UBU5dcqgKAABNfipLCIZyqQoAAGGGTVUFTl1yqgoAAE2GKksJhnKrCgAAYYZNVgVOXXKsCgAATY8qSwaGcq0KAABhhk1XBU5dcq4KAABNlSpLCYZyrwoAAGGGTVgFTl1ysAoAAE2eKksGhnKxCgAAYYZNWQVOXXKyCgAATaQqSwmGcrMKAABhhk1aBU5dcrQKAABNrSpLBYZytQoAAGGGTVsFTl1ytgoAAE2yKksIhnK3CgAAYYZNXAVOXXK4CgAATboqSwmGcrkKAABhhk1dBU5dcroKAABNwypLCIZyuwoAAGGGTV4FTl1yvAoAAE3LKksIhnK9CgAAYYZNXwVOXXK+CgAATdMqSwmGcr8KAABhhk1gBU5dcsAKAABN3CpLCYZywQoAAGGGTWEFTl1ywgoAAE3lKksJhnLDCgAAYYZNYgVOXXLECgAATe4qSwiGcsUKAABhhk1jBU5dcsYKAABN9ipLCIZyxwoAAGGGTWQFTl1yyAoAAE3+KksJhnLJCgAAYYZNZQVOXXLKCgAATQcrSwiGcssKAABhhk1mBU5dcswKAABNDytLB4ZyzQoAAGGGTWcFTl1yzgoAAE0WK0sHhnLPCgAAYYZNaAVOXXLQCgAATR0rSwiGctEKAABhhk1pBU5dctIKAABNJStLCIZy0woAAGGGTWoFTl1y1AoAAE0tK0sJhnLVCgAAYYZNawVOXXLWCgAATTYrSwmGctcKAABhhk1sBU5dctgKAABNPytLCIZy2QoAAGGGTW0FTl1y2goAAE1HK0sJhnLbCgAAYYZNbgVOXXLcCgAATVArSwiGct0KAABhhk1vBU5dct4KAABNWCtLCYZy3woAAGGGTXAFTl1y4AoAAE1hK0sLhnLhCgAAYYZNcQVOXXLiCgAATWwrSweGcuMKAABhhk1yBU5dcuQKAABNcytLCYZy5QoAAGGGTXMFTl1y5goAAE18K0sIhnLnCgAAYYZNdAVOXXLoCgAATYQrSwiGcukKAABhhk11BU5dcuoKAABNjCtLCIZy6woAAGGGTXYFTl1y7AoAAE2UK0sJhnLtCgAAYYZNdwVOXXLuCgAATZ0rSwiGcu8KAABhhk14BU5dcvAKAABNpStLB4Zy8QoAAGGGTXkFTl1y8goAAE2sK0sJhnLzCgAAYYZNegVOXXL0CgAATbUrSweGcvUKAABhhk17BU5dcvYKAABNvCtLC4Zy9woAAGGGTXwFTl1y+AoAAE3HK0sJhnL5CgAAYYZNfQVOXXL6CgAATdArSwmGcvsKAABhhk1+BU5dcvwKAABN2StLCIZy/QoAAGGGTX8FTl1y/goAAE3hK0sJhnL/CgAAYYZNgAVOXXIACwAATeorSwqGcgELAABhhk2BBU5dcgILAABN9CtLBYZyAwsAAGGGTYIFTl1yBAsAAE35K0sJhnIFCwAAYYZNgwVOXXIGCwAATQIsSwaGcgcLAABhhk2EBU5dcggLAABNCCxLCYZyCQsAAGGGTYUFTl1yCgsAAE0RLEsFhnILCwAAYYZNhgVOXXIMCwAATRYsSwmGcg0LAABhhk2HBU5dcg4LAABNHyxLCYZyDwsAAGGGTYgFTl1yEAsAAE0oLEsIhnIRCwAAYYZNiQVOXXISCwAATTAsSwmGchMLAABhhk2KBU5dchQLAABNOSxLCYZyFQsAAGGGTYsFTl1yFgsAAE1CLEsJhnIXCwAAYYZNjAVOXXIYCwAATUssSwiGchkLAABhhk2NBU5dchoLAABNUyxLCYZyGwsAAGGGTY4FTl1yHAsAAE1cLEsJhnIdCwAAYYZNjwVOXXIeCwAATWUsSwiGch8LAABhhk2QBU5dciALAABNbSxLCYZyIQsAAGGGTZEFTl1yIgsAAE12LEsJhnIjCwAAYYZNkgVOXXIkCwAATX8sSwmGciULAABhhk2TBU5dciYLAABNiCxLBoZyJwsAAGGGTZQFTl1yKAsAAE2OLEsGhnIpCwAAYYZNlQVOXXIqCwAATZQsSwmGcisLAABhhk2WBU5dciwLAABNnSxLCYZyLQsAAGGGTZcFTl1yLgsAAE2mLEsIhnIvCwAAYYZNmAVOXXIwCwAATa4sSwiGcjELAABhhk2ZBU5dcjILAABNtixLBoZyMwsAAGGGTZoFTl1yNAsAAE28LEsIhnI1CwAAYYZNmwVOXXI2CwAATcQsSwWGcjcLAABhhk2cBU5dcjgLAABNySxLB4ZyOQsAAGGGTZ0FTl1yOgsAAE3QLEsGhnI7CwAAYYZNngVOXXI8CwAATdYsSwmGcj0LAABhhk2fBU5dcj4LAABN3yxLCYZyPwsAAGGGTaAFTl1yQAsAAE3oLEsJhnJBCwAAYYZNoQVOXXJCCwAATfEsSwiGckMLAABhhk2iBU5dckQLAABN+SxLCIZyRQsAAGGGTaMFTl1yRgsAAE0BLUsJhnJHCwAAYYZNpAVOXXJICwAATQotSwmGckkLAABhhk2lBU5dckoLAABNEy1LBYZySwsAAGGGTaYFTl1yTAsAAE0YLUsJhnJNCwAAYYZNpwVOXXJOCwAATSEtSwiGck8LAABhhk2oBU5dclALAABNKS1LCYZyUQsAAGGGTakFTl1yUgsAAE0yLUsJhnJTCwAAYYZNqgVOXXJUCwAATTstSwmGclULAABhhk2rBU5dclYLAABNRC1LCYZyVwsAAGGGTawFTl1yWAsAAE1NLUsJhnJZCwAAYYZNrQVOXXJaCwAATVYtSwiGclsLAABhhk2uBU5dclwLAABNXi1LCYZyXQsAAGGGTa8FTl1yXgsAAE1nLUsJhnJfCwAAYYZNsAVOXXJgCwAATXAtSweGcmELAABhhk2xBU5dcmILAABNdy1LCIZyYwsAAGGGTbIFTl1yZAsAAE1/LUsGhnJlCwAAYYZNswVOXXJmCwAATYUtSwaGcmcLAABhhk20BU5dcmgLAABNiy1LCIZyaQsAAGGGTbUFTl1yagsAAE2TLUsJhnJrCwAAYYZNtgVOXXJsCwAATZwtSwmGcm0LAABhhk23BU5dcm4LAABNpS1LCYZybwsAAGGGTbgFTl1ycAsAAE2uLUsHhnJxCwAAYYZNuQVOXXJyCwAATbUtSwuGcnMLAABhhk26BU5dcnQLAABNwC1LCYZydQsAAGGGTbsFTl1ydgsAAE3JLUsIhnJ3CwAAYYZNvAVOXXJ4CwAATdEtSwmGcnkLAABhhk29BU5dcnoLAABN2i1LCYZyewsAAGGGTb4FTl1yfAsAAE3jLUsJhnJ9CwAAYYZNvwVOXXJ+CwAATewtSwmGcn8LAABhhk3ABU5dcoALAABN9S1LCYZygQsAAGGGTcEFTl1yggsAAE3+LUsEhnKDCwAAYYZNwgVOXXKECwAATQIuSwmGcoULAABhhk3DBU5dcoYLAABNCy5LCYZyhwsAAGGGTcQFTl1yiAsAAE0ULksJhnKJCwAAYYZNxQVOXXKKCwAATR0uSwiGcosLAABhhk3GBU5dcowLAABNJS5LCIZyjQsAAGGGTccFTl1yjgsAAE0tLksJhnKPCwAAYYZNyAVOXXKQCwAATTYuSwuGcpELAABhhk3JBU5dcpILAABNQS5LBoZykwsAAGGGTcoFTl1ylAsAAE1HLksJhnKVCwAAYYZNywVOXXKWCwAATVAuSweGcpcLAABhhk3MBU5dcpgLAABNVy5LB4ZymQsAAGGGTc0FTl1ymgsAAE1eLksIhnKbCwAAYYZNzgVOXXKcCwAATWYuSwiGcp0LAABhhk3PBU5dcp4LAABNbi5LBYZynwsAAGGGTdAFTl1yoAsAAE1zLksLhnKhCwAAYYZN0QVOXXKiCwAATX4uSwaGcqMLAABhhk3SBU5dcqQLAABNhC5LCYZypQsAAGGGTdMFTl1ypgsAAE2NLksIhnKnCwAAYYZN1AVOXXKoCwAATZUuSwiGcqkLAABhhk3VBU5dcqoLAABNnS5LB4ZyqwsAAGGGTdYFTl1yrAsAAE2kLksFhnKtCwAAYYZN1wVOXXKuCwAATakuSwmGcq8LAABhhk3YBU5dcrALAABNsi5LBYZysQsAAGGGTdkFTl1ysgsAAE23LksJhnKzCwAAYYZN2gVOXXK0CwAATcAuSwiGcrULAABhhk3bBU5dcrYLAABNyC5LCIZytwsAAGGGTdwFTl1yuAsAAE3QLksIhnK5CwAAYYZN3QVOXXK6CwAATdguSwyGcrsLAABhhk3eBU5dcrwLAABN5C5LCIZyvQsAAGGGTd8FTl1yvgsAAE3sLksHhnK/CwAAYYZN4AVOXXLACwAATfMuSwuGcsELAABhhk3hBU5dcsILAABN/i5LDIZywwsAAGGGTeIFTl1yxAsAAE0KL0sIhnLFCwAAYYZN4wVOXXLGCwAATRIvSweGcscLAABhhk3kBU5dcsgLAABNGS9LBYZyyQsAAGGGTeUFTl1yygsAAE0eL0sHhnLLCwAAYYZN5gVOXXLMCwAATSUvSwaGcs0LAABhhk3nBU5dcs4LAABNKy9LCYZyzwsAAGGGTegFTl1y0AsAAE00L0sIhnLRCwAAYYZN6QVOXXLSCwAATTwvSwiGctMLAABhhk3qBU5dctQLAABNRC9LCYZy1QsAAGGGTesFTl1y1gsAAE1NL0sFhnLXCwAAYYZN7AVOXXLYCwAATVIvSwmGctkLAABhhk3tBU5dctoLAABNWy9LCYZy2wsAAGGGTe4FTl1y3AsAAE1kL0sFhnLdCwAAYYZN7wVOXXLeCwAATWkvSwiGct8LAABhhk3wBU5dcuALAABNcS9LCIZy4QsAAGGGTfEFTl1y4gsAAE15L0sHhnLjCwAAYYZN8gVOXXLkCwAATYAvSweGcuULAABhhk3zBU5dcuYLAABNhy9LBoZy5wsAAGGGTfQFTl1y6AsAAE2NL0sJhnLpCwAAYYZN9QVOXXLqCwAATZYvSweGcusLAABhhk32BU5dcuwLAABNnS9LCIZy7QsAAGGGTfcFTl1y7gsAAE2lL0sJhnLvCwAAYYZN+AVOXXLwCwAATa4vSwmGcvELAABhhk35BU5dcvILAABNty9LC4Zy8wsAAGGGTfoFTl1y9AsAAE3CL0sJhnL1CwAAYYZN+wVOXXL2CwAATcsvSwWGcvcLAABhhk38BU5dcvgLAABN0C9LBYZy+QsAAGGGTf0FTl1y+gsAAE3VL0sIhnL7CwAAYYZN/gVOXXL8CwAATd0vSwmGcv0LAABhhk3/BU5dcv4LAABN5i9LCIZy/wsAAGGGTQAGTl1yAAwAAE3uL0sIhnIBDAAAYYZNAQZOXXICDAAATfYvSwiGcgMMAABhhk0CBk5dcgQMAABN/i9LCIZyBQwAAGGGTQMGTl1yBgwAAE0GMEsJhnIHDAAAYYZNBAZOXXIIDAAATQ8wSwmGcgkMAABhhk0FBk5dcgoMAABNGDBLCYZyCwwAAGGGTQYGTl1yDAwAAE0hMEsIhnINDAAAYYZNBwZOXXIODAAATSkwSwmGcg8MAABhhk0IBk5dchAMAABNMjBLCIZyEQwAAGGGTQkGTl1yEgwAAE06MEsJhnITDAAAYYZNCgZOXXIUDAAATUMwSwmGchUMAABhhk0LBk5dchYMAABNTDBLCIZyFwwAAGGGTQwGTl1yGAwAAE1UMEsJhnIZDAAAYYZNDQZOXXIaDAAATV0wSwmGchsMAABhhk0OBk5dchwMAABNZjBLCYZyHQwAAGGGTQ8GTl1yHgwAAE1vMEsJhnIfDAAAYYZNEAZOXXIgDAAATXgwSwiGciEMAABhhk0RBk5dciIMAABNgDBLCIZyIwwAAGGGTRIGTl1yJAwAAE2IMEsFhnIlDAAAYYZNEwZOXXImDAAATY0wSwmGcicMAABhhk0UBk5dcigMAABNljBLCIZyKQwAAGGGTRUGTl1yKgwAAE2eMEsIhnIrDAAAYYZNFgZOXXIsDAAATaYwSweGci0MAABhhk0XBk5dci4MAABNrTBLC4ZyLwwAAGGGTRgGTl1yMAwAAE24MEsIhnIxDAAAYYZNGQZOXXIyDAAATcAwSwiGcjMMAABhhk0aBk5dcjQMAABNyDBLC4ZyNQwAAGGGTRsGTl1yNgwAAE3TMEsJhnI3DAAAYYZNHAZOXXI4DAAATdwwSwmGcjkMAABhhk0dBk5dcjoMAABN5TBLB4ZyOwwAAGGGTR4GTl1yPAwAAE3sMEsJhnI9DAAAYYZNHwZOXXI+DAAATfUwSwmGcj8MAABhhk0gBk5dckAMAABN/jBLBYZyQQwAAGGGTSEGTl1yQgwAAE0DMUsJhnJDDAAAYYZNIgZOXXJEDAAATQwxSwaGckUMAABhhk0jBk5dckYMAABNEjFLBoZyRwwAAGGGTSQGTl1ySAwAAE0YMUsIhnJJDAAAYYZNJQZOXXJKDAAATSAxSwWGcksMAABhhk0mBk5dckwMAABNJTFLCYZyTQwAAGGGTScGTl1yTgwAAE0uMUsGhnJPDAAAYYZNKAZOXXJQDAAATTQxSwuGclEMAABhhk0pBk5dclIMAABNPzFLBIZyUwwAAGGGTSoGTl1yVAwAAE1DMUsJhnJVDAAAYYZNKwZOXXJWDAAATUwxSweGclcMAABhhk0sBk5dclgMAABNUzFLCIZyWQwAAGGGTS0GTl1yWgwAAE1bMUsJhnJbDAAAYYZNLgZOXXJcDAAATWQxSwWGcl0MAABhhk0vBk5dcl4MAABNaTFLCIZyXwwAAGGGTTAGTl1yYAwAAE1xMUsIhnJhDAAAYYZNMQZOXXJiDAAATXkxSwmGcmMMAABhhk0yBk5dcmQMAABNgjFLCYZyZQwAAGGGTTMGTl1yZgwAAE2LMUsJhnJnDAAAYYZNNAZOXXJoDAAATZQxSwuGcmkMAABhhk01Bk5dcmoMAABNnzFLBoZyawwAAGGGTTYGTl1ybAwAAE2lMUsEhnJtDAAAYYZNNwZOXXJuDAAATakxSwaGcm8MAABhhk04Bk5dcnAMAABNrzFLCIZycQwAAGGGTTkGTl1ycgwAAE23MUsGhnJzDAAAYYZNOgZOXXJ0DAAATb0xSwSGcnUMAABhhk07Bk5dcnYMAABNwTFLCIZydwwAAGGGTTwGTl1yeAwAAE3JMUsKhnJ5DAAAYYZNPQZOXXJ6DAAATdMxSwSGcnsMAABhhk0+Bk5dcnwMAABN1zFLC4ZyfQwAAGGGTT8GTl1yfgwAAE3iMUsIhnJ/DAAAYYZNQAZOXXKADAAATeoxSwSGcoEMAABhhk1BBk5dcoIMAABN7jFLCIZygwwAAGGGTUIGTl1yhAwAAE32MUsIhnKFDAAAYYZNQwZOXXKGDAAATf4xSwSGcocMAABhhk1EBk5dcogMAABNAjJLBYZyiQwAAGGGTUUGTl1yigwAAE0HMksIhnKLDAAAYYZNRgZOXXKMDAAATQ8ySwiGco0MAABhhk1HBk5dco4MAABNFzJLCYZyjwwAAGGGTUgGTl1ykAwAAE0gMksJhnKRDAAAYYZNSQZOXXKSDAAATSkySwyGcpMMAABhhk1KBk5dcpQMAABNNTJLCIZylQwAAGGGTUsGTl1ylgwAAE09MksHhnKXDAAAYYZNTAZOXXKYDAAATUQySwWGcpkMAABhhk1NBk5dcpoMAABNSTJLCIZymwwAAGGGTU4GTl1ynAwAAE1RMksGhnKdDAAAYYZNTwZOXXKeDAAATVcySwaGcp8MAABhhk1QBk5dcqAMAABNXTJLBoZyoQwAAGGGTVEGTl1yogwAAE1jMksGhnKjDAAAYYZNUgZOXXKkDAAATWkySwWGcqUMAABhhk1TBk5dcqYMAABNbjJLBYZypwwAAGGGTVQGTl1yqAwAAE1zMksIhnKpDAAAYYZNVQZOXXKqDAAATXsySwiGcqsMAABhhk1WBk5dcqwMAABNgzJLDIZyrQwAAGGGTVcGTl1yrgwAAE2PMksIhnKvDAAAYYZNWAZOXXKwDAAATZcySweGcrEMAABhhk1ZBk5dcrIMAABNnjJLB4ZyswwAAGGGTVoGTl1ytAwAAE2lMksIhnK1DAAAYYZNWwZOXXK2DAAATa0ySweGcrcMAABhhk1cBk5dcrgMAABNtDJLCIZyuQwAAGGGTV0GTl1yugwAAE28MksIhnK7DAAAYYZNXgZOXXK8DAAATcQySwiGcr0MAABhhk1fBk5dcr4MAABNzDJLBYZyvwwAAGGGTWAGTl1ywAwAAE3RMksJhnLBDAAAYYZNYQZOXXLCDAAATdoySwmGcsMMAABhhk1iBk5dcsQMAABN4zJLBoZyxQwAAGGGTWMGTl1yxgwAAE3pMksHhnLHDAAAYYZNZAZOXXLIDAAATfAySwmGcskMAABhhk1lBk5dcsoMAABN+TJLC4ZyywwAAGGGTWYGTl1yzAwAAE0EM0sIhnLNDAAAYYZNZwZOXXLODAAATQwzSwmGcs8MAABhhk1oBk5dctAMAABNFTNLCYZy0QwAAGGGTWkGTl1y0gwAAE0eM0sHhnLTDAAAYYZNagZOXXLUDAAATSUzSwmGctUMAABhhk1rBk5dctYMAABNLjNLCIZy1wwAAGGGTWwGTl1y2AwAAE02M0sEhnLZDAAAYYZNbQZOXXLaDAAATTozSwWGctsMAABhhk1uBk5dctwMAABNPzNLBYZy3QwAAGGGTW8GTl1y3gwAAE1EM0sHhnLfDAAAYYZNcAZOXXLgDAAATUszSwuGcuEMAABhhk1xBk5dcuIMAABNVjNLCIZy4wwAAGGGTXIGTl1y5AwAAE1eM0sFhnLlDAAAYYZNcwZOXXLmDAAATWMzSwiGcucMAABhhk10Bk5dcugMAABNazNLCIZy6QwAAGGGTXUGTl1y6gwAAE1zM0sJhnLrDAAAYYZNdgZOXXLsDAAATXwzSwiGcu0MAABhhk13Bk5dcu4MAABNhDNLBYZy7wwAAGGGTXgGTl1y8AwAAE2JM0sHhnLxDAAAYYZNeQZOXXLyDAAATZAzSw6GcvMMAABhhk16Bk5dcvQMAABNnjNLCYZy9QwAAGGGTXsGTl1y9gwAAE2nM0sJhnL3DAAAYYZNfAZOXXL4DAAATbAzSwiGcvkMAABhhk19Bk5dcvoMAABNuDNLCIZy+wwAAGGGTX4GTl1y/AwAAE3AM0sJhnL9DAAAYYZNfwZOXXL+DAAATckzSwmGcv8MAABhhk2ABk5dcgANAABN0jNLCIZyAQ0AAGGGTYEGTl1yAg0AAE3aM0sHhnIDDQAAYYZNggZOXXIEDQAATeEzSweGcgUNAABhhk2DBk5dcgYNAABN6DNLB4ZyBw0AAGGGTYQGTl1yCA0AAE3vM0sJhnIJDQAAYYZNhQZOXXIKDQAATfgzSwiGcgsNAABhhk2GBk5dcgwNAABNADRLBYZyDQ0AAGGGTYcGTl1yDg0AAE0FNEsHhnIPDQAAYYZNiAZOXXIQDQAATQw0SwuGchENAABhhk2JBk5dchINAABNFzRLCIZyEw0AAGGGTYoGTl1yFA0AAE0fNEsIhnIVDQAAYYZNiwZOXXIWDQAATSc0SwiGchcNAABhhk2MBk5dchgNAABNLzRLCIZyGQ0AAGGGTY0GTl1yGg0AAE03NEsHhnIbDQAAYYZNjgZOXXIcDQAATT40SwmGch0NAABhhk2PBk5dch4NAABNRzRLB4ZyHw0AAGGGTZAGTl1yIA0AAE1ONEsJhnIhDQAAYYZNkQZOXXIiDQAATVc0SwiGciMNAABhhk2SBk5dciQNAABNXzRLCYZyJQ0AAGGGTZMGTl1yJg0AAE1oNEsGhnInDQAAYYZNlAZOXXIoDQAATW40SwuGcikNAABhhk2VBk5dcioNAABNeTRLBoZyKw0AAGGGTZYGTl1yLA0AAE1/NEsHhnItDQAAYYZNlwZOXXIuDQAATYY0SwWGci8NAABhhk2YBk5dcjANAABNizRLC4ZyMQ0AAGGGTZkGTl1yMg0AAE2WNEsMhnIzDQAAYYZNmgZOXXI0DQAATaI0SwuGcjUNAABhhk2bBk5dcjYNAABNrTRLBYZyNw0AAGGGTZwGTl1yOA0AAE2yNEsIhnI5DQAAYYZNnQZOXXI6DQAATbo0SwuGcjsNAABhhk2eBk5dcjwNAABNxTRLCIZyPQ0AAGGGTZ8GTl1yPg0AAE3NNEsHhnI/DQAAYYZNoAZOXXJADQAATdQ0SwiGckENAABhhk2hBk5dckINAABN3DRLB4ZyQw0AAGGGTaIGTl1yRA0AAE3jNEsHhnJFDQAAYYZNowZOXXJGDQAATeo0SwmGckcNAABhhk2kBk5dckgNAABN8zRLCIZySQ0AAGGGTaUGTl1ySg0AAE37NEsIhnJLDQAAYYZNpgZOXXJMDQAATQM1SwmGck0NAABhhk2nBk5dck4NAABNDDVLCIZyTw0AAGGGTagGTl1yUA0AAE0UNUsFhnJRDQAAYYZNqQZOXXJSDQAATRk1SweGclMNAABhhk2qBk5dclQNAABNIDVLC4ZyVQ0AAGGGTasGTl1yVg0AAE0rNUsIhnJXDQAAYYZNrAZOXXJYDQAATTM1SwWGclkNAABhhk2tBk5dcloNAABNODVLC4ZyWw0AAGGGTa4GTl1yXA0AAE1DNUsJhnJdDQAAYYZNrwZOXXJeDQAATUw1SwuGcl8NAABhhk2wBk5dcmANAABNVzVLCIZyYQ0AAGGGTbEGTl1yYg0AAE1fNUsJhnJjDQAAYYZNsgZOXXJkDQAATWg1SwuGcmUNAABhhk2zBk5dcmYNAABNczVLDoZyZw0AAGGGTbQGTl1yaA0AAE2BNUsLhnJpDQAAYYZNtQZOXXJqDQAATYw1SweGcmsNAABhhk22Bk5dcmwNAABNkzVLB4ZybQ0AAGGGTbcGTl1ybg0AAE2aNUsHhnJvDQAAYYZNuAZOXXJwDQAATaE1SwiGcnENAABhhk25Bk5dcnINAABNqTVLCYZycw0AAGGGTboGTl1ydA0AAE2yNUsEhnJ1DQAAYYZNuwZOXXJ2DQAATbY1SwmGcncNAABhhk28Bk5dcngNAABNvzVLCIZyeQ0AAGGGTb0GTl1yeg0AAE3HNUsIhnJ7DQAAYYZNvgZOXXJ8DQAATc81SwmGcn0NAABhhk2/Bk5dcn4NAABN2DVLCYZyfw0AAGGGTcAGTl1ygA0AAE3hNUsGhnKBDQAAYYZNwQZOXXKCDQAATec1SwSGcoMNAABhhk3CBk5dcoQNAABN6zVLB4ZyhQ0AAGGGTcMGTl1yhg0AAE3yNUsIhnKHDQAAYYZNxAZOXXKIDQAATfo1SweGcokNAABhhk3FBk5dcooNAABNATZLBIZyiw0AAGGGTcYGTl1yjA0AAE0FNksEhnKNDQAAYYZNxwZOXXKODQAATQk2SwSGco8NAABhhk3IBk5dcpANAABNDTZLBIZykQ0AAGGGTckGTl1ykg0AAE0RNksJhnKTDQAAYYZNygZOXXKUDQAATRo2SweGcpUNAABhhk3LBk5dcpYNAABNITZLCIZylw0AAGGGTcwGTl1ymA0AAE0pNksJhnKZDQAAYYZNzQZOXXKaDQAATTI2SwSGcpsNAABhhk3OBk5dcpwNAABNNjZLC4ZynQ0AAGGGTc8GTl1yng0AAE1BNksIhnKfDQAAYYZN0AZOXXKgDQAATUk2SwSGcqENAABhhk3RBk5dcqINAABNTTZLBoZyow0AAGGGTdIGTl1ypA0AAE1TNksHhnKlDQAAYYZN0wZOXXKmDQAATVo2SwmGcqcNAABhhk3UBk5dcqgNAABNYzZLCYZyqQ0AAGGGTdUGTl1yqg0AAE1sNksHhnKrDQAAYYZN1gZOXXKsDQAATXM2SwiGcq0NAABhhk3XBk5dcq4NAABNezZLC4Zyrw0AAGGGTdgGTl1ysA0AAE2GNksIhnKxDQAAYYZN2QZOXXKyDQAATY42SwmGcrMNAABhhk3aBk5dcrQNAABNlzZLBoZytQ0AAGGGTdsGTl1ytg0AAE2dNksJhnK3DQAAYYZN3AZOXXK4DQAATaY2SwiGcrkNAABhhk3dBk5dcroNAABNrjZLCYZyuw0AAGGGTd4GTl1yvA0AAE23NksLhnK9DQAAYYZN3wZOXXK+DQAATcI2SwiGcr8NAABhhk3gBk5dcsANAABNyjZLBoZywQ0AAGGGTeEGTl1ywg0AAE3QNksJhnLDDQAAYYZN4gZOXXLEDQAATdk2SwuGcsUNAABhhk3jBk5dcsYNAABN5DZLBYZyxw0AAGGGTeQGTl1yyA0AAE3pNksHhnLJDQAAYYZN5QZOXXLKDQAATfA2SwmGcssNAABhhk3mBk5dcswNAABN+TZLBoZyzQ0AAGGGTecGTl1yzg0AAE3/NksJhnLPDQAAYYZN6AZOXXLQDQAATQg3SwmGctENAABhhk3pBk5dctINAABNETdLCYZy0w0AAGGGTeoGTl1y1A0AAE0aN0sJhnLVDQAAYYZN6wZOXXLWDQAATSM3SwuGctcNAABhhk3sBk5dctgNAABNLjdLCYZy2Q0AAGGGTe0GTl1y2g0AAE03N0sIhnLbDQAAYYZN7gZOXXLcDQAATT83SwmGct0NAABhhk3vBk5dct4NAABNSDdLCYZy3w0AAGGGTfAGTl1y4A0AAE1RN0sIhnLhDQAAYYZN8QZOXXLiDQAATVk3SwiGcuMNAABhhk3yBk5dcuQNAABNYTdLB4Zy5Q0AAGGGTfMGTl1y5g0AAE1oN0sJhnLnDQAAYYZN9AZOXXLoDQAATXE3SwiGcukNAABhhk31Bk5dcuoNAABNeTdLCYZy6w0AAGGGTfYGTl1y7A0AAE2CN0sJhnLtDQAAYYZN9wZOXXLuDQAATYs3SwiGcu8NAABhhk34Bk5dcvANAABNkzdLB4Zy8Q0AAGGGTfkGTl1y8g0AAE2aN0sLhnLzDQAAYYZN+gZOXXL0DQAATaU3SwmGcvUNAABhhk37Bk5dcvYNAABNrjdLCIZy9w0AAGGGTfwGTl1y+A0AAE22N0sLhnL5DQAAYYZN/QZOXXL6DQAATcE3SwiGcvsNAABhhk3+Bk5dcvwNAABNyTdLB4Zy/Q0AAGGGTf8GTl1y/g0AAE3QN0sIhnL/DQAAYYZNAAdOXXIADgAATdg3SwmGcgEOAABhhk0BB05dcgIOAABN4TdLCYZyAw4AAGGGTQIHTl1yBA4AAE3qN0sMhnIFDgAAYYZNAwdOXXIGDgAATfY3SweGcgcOAABhhk0EB05dcggOAABN/TdLBYZyCQ4AAGGGTQUHTl1yCg4AAE0COEsGhnILDgAAYYZNBgdOXXIMDgAATQg4SwiGcg0OAABhhk0HB05dcg4OAABNEDhLCYZyDw4AAGGGTQgHTl1yEA4AAE0ZOEsGhnIRDgAAYYZNCQdOXXISDgAATR84SwuGchMOAABhhk0KB05dchQOAABNKjhLBoZyFQ4AAGGGTQsHTl1yFg4AAE0wOEsJhnIXDgAAYYZNDAdOXXIYDgAATTk4SwmGchkOAABhhk0NB05dchoOAABNQjhLCYZyGw4AAGGGTQ4HTl1yHA4AAE1LOEsIhnIdDgAAYYZNDwdOXXIeDgAATVM4SwuGch8OAABhhk0QB05dciAOAABNXjhLCIZyIQ4AAGGGTREHTl1yIg4AAE1mOEsJhnIjDgAAYYZNEgdOXXIkDgAATW84SwSGciUOAABhhk0TB05dciYOAABNczhLCYZyJw4AAGGGTRQHTl1yKA4AAE18OEsHhnIpDgAAYYZNFQdOXXIqDgAATYM4SwmGcisOAABhhk0WB05dciwOAABNjDhLCYZyLQ4AAGGGTRcHTl1yLg4AAE2VOEsIhnIvDgAAYYZNGAdOXXIwDgAATZ04SwmGcjEOAABhhk0ZB05dcjIOAABNpjhLBYZyMw4AAGGGTRoHTl1yNA4AAE2rOEsIhnI1DgAAYYZNGwdOXXI2DgAATbM4SweGcjcOAABhhk0cB05dcjgOAABNujhLB4ZyOQ4AAGGGTR0HTl1yOg4AAE3BOEsFhnI7DgAAYYZNHgdOXXI8DgAATcY4SwmGcj0OAABhhk0fB05dcj4OAABNzzhLCIZyPw4AAGGGTSAHTl1yQA4AAE3XOEsJhnJBDgAAYYZNIQdOXXJCDgAATeA4SwmGckMOAABhhk0iB05dckQOAABN6ThLB4ZyRQ4AAGGGTSMHTl1yRg4AAE3wOEsIhnJHDgAAYYZNJAdOXXJIDgAATfg4SwiGckkOAABhhk0lB05dckoOAABNADlLBoZySw4AAGGGTSYHTl1yTA4AAE0GOUsMhnJNDgAAYYZNJwdOXXJODgAATRI5SwmGck8OAABhhk0oB05dclAOAABNGzlLCYZyUQ4AAGGGTSkHTl1yUg4AAE0kOUsIhnJTDgAAYYZNKgdOXXJUDgAATSw5SwyGclUOAABhhk0rB05dclYOAABNODlLCYZyVw4AAGGGTSwHTl1yWA4AAE1BOUsLhnJZDgAAYYZNLQdOXXJaDgAATUw5SweGclsOAABhhk0uB05dclwOAABNUzlLBoZyXQ4AAGGGTS8HTl1yXg4AAE1ZOUsJhnJfDgAAYYZNMAdOXXJgDgAATWI5SwmGcmEOAABhhk0xB05dcmIOAABNazlLBYZyYw4AAGGGTTIHTl1yZA4AAE1wOUsEhnJlDgAAYYZNMwdOXXJmDgAATXQ5SwmGcmcOAABhhk00B05dcmgOAABNfTlLCIZyaQ4AAGGGTTUHTl1yag4AAE2FOUsJhnJrDgAAYYZNNgdOXXJsDgAATY45SwaGcm0OAABhhk03B05dcm4OAABNlDlLCYZybw4AAGGGTTgHTl1ycA4AAE2dOUsHhnJxDgAAYYZNOQdOXXJyDgAATaQ5SwmGcnMOAABhhk06B05dcnQOAABNrTlLC4ZydQ4AAGGGTTsHTl1ydg4AAE24OUsIhnJ3DgAAYYZNPAdOXXJ4DgAATcA5SwqGcnkOAABhhk09B05dcnoOAABNyjlLCIZyew4AAGGGTT4HTl1yfA4AAE3SOUsIhnJ9DgAAYYZNPwdOXXJ+DgAATdo5SwiGcn8OAABhhk1AB05dcoAOAABN4jlLCIZygQ4AAGGGTUEHTl1ygg4AAE3qOUsIhnKDDgAAYYZNQgdOXXKEDgAATfI5SwuGcoUOAABhhk1DB05dcoYOAABN/TlLCIZyhw4AAGGGTUQHTl1yiA4AAE0FOksIhnKJDgAAYYZNRQdOXXKKDgAATQ06SwuGcosOAABhhk1GB05dcowOAABNGDpLCYZyjQ4AAGGGTUcHTl1yjg4AAE0hOksIhnKPDgAAYYZNSAdOXXKQDgAATSk6SwmGcpEOAABhhk1JB05dcpIOAABNMjpLB4Zykw4AAGGGTUoHTl1ylA4AAE05OksJhnKVDgAAYYZNSwdOXXKWDgAATUI6SwmGcpcOAABhhk1MB05dcpgOAABNSzpLCIZymQ4AAGGGTU0HTl1ymg4AAE1TOksJhnKbDgAAYYZNTgdOXXKcDgAATVw6SweGcp0OAABhhk1PB05dcp4OAABNYzpLCIZynw4AAGGGTVAHTl1yoA4AAE1rOksJhnKhDgAAYYZNUQdOXXKiDgAATXQ6SwiGcqMOAABhhk1SB05dcqQOAABNfDpLCIZypQ4AAGGGTVMHTl1ypg4AAE2EOksJhnKnDgAAYYZNVAdOXXKoDgAATY06SwmGcqkOAABhhk1VB05dcqoOAABNljpLCIZyqw4AAGGGTVYHTl1yrA4AAE2eOksIhnKtDgAAYYZNVwdOXXKuDgAATaY6SwmGcq8OAABhhk1YB05dcrAOAABNrzpLBoZysQ4AAGGGTVkHTl1ysg4AAE21OksHhnKzDgAAYYZNWgdOXXK0DgAATbw6SwaGcrUOAABhhk1bB05dcrYOAABNwjpLBYZytw4AAGGGTVwHTl1yuA4AAE3HOksIhnK5DgAAYYZNXQdOXXK6DgAATc86SweGcrsOAABhhk1eB05dcrwOAABN1jpLCYZyvQ4AAGGGTV8HTl1yvg4AAE3fOksFhnK/DgAAYYZNYAdOXXLADgAATeQ6SwmGcsEOAABhhk1hB05dcsIOAABN7TpLB4Zyww4AAGGGTWIHTl1yxA4AAE30OksFhnLFDgAAYYZNYwdOXXLGDgAATfk6SwiGcscOAABhhk1kB05dcsgOAABNATtLCYZyyQ4AAGGGTWUHTl1yyg4AAE0KO0sHhnLLDgAAYYZNZgdOXXLMDgAATRE7SwWGcs0OAABhhk1nB05dcs4OAABNFjtLCoZyzw4AAGGGTWgHTl1y0A4AAE0gO0sLhnLRDgAAYYZNaQdOXXLSDgAATSs7SwiGctMOAABhhk1qB05dctQOAABNMztLCIZy1Q4AAGGGTWsHTl1y1g4AAE07O0sJhnLXDgAAYYZNbAdOXXLYDgAATUQ7SwmGctkOAABhhk1tB05dctoOAABNTTtLBoZy2w4AAGGGTW4HTl1y3A4AAE1TO0sJhnLdDgAAYYZNbwdOXXLeDgAATVw7SwiGct8OAABhhk1wB05dcuAOAABNZDtLBoZy4Q4AAGGGTXEHTl1y4g4AAE1qO0sHhnLjDgAAYYZNcgdOXXLkDgAATXE7SwiGcuUOAABhhk1zB05dcuYOAABNeTtLC4Zy5w4AAGGGTXQHTl1y6A4AAE2EO0sHhnLpDgAAYYZNdQdOXXLqDgAATYs7SwmGcusOAABhhk12B05dcuwOAABNlDtLCYZy7Q4AAGGGTXcHTl1y7g4AAE2dO0sJhnLvDgAAYYZNeAdOXXLwDgAATaY7SwiGcvEOAABhhk15B05dcvIOAABNrjtLCYZy8w4AAGGGTXoHTl1y9A4AAE23O0sJhnL1DgAAYYZNewdOXXL2DgAATcA7SwmGcvcOAABhhk18B05dcvgOAABNyTtLCIZy+Q4AAGGGTX0HTl1y+g4AAE3RO0sJhnL7DgAAYYZNfgdOXXL8DgAATdo7SwiGcv0OAABhhk1/B05dcv4OAABN4jtLCIZy/w4AAGGGTYAHTl1yAA8AAE3qO0sHhnIBDwAAYYZNgQdOXXICDwAATfE7SwmGcgMPAABhhk2CB05dcgQPAABN+jtLCYZyBQ8AAGGGTYMHTl1yBg8AAE0DPEsIhnIHDwAAYYZNhAdOXXIIDwAATQs8SweGcgkPAABhhk2FB05dcgoPAABNEjxLB4ZyCw8AAGGGTYYHTl1yDA8AAE0ZPEsIhnINDwAAYYZNhwdOXXIODwAATSE8SwmGcg8PAABhhk2IB05dchAPAABNKjxLCIZyEQ8AAGGGTYkHTl1yEg8AAE0yPEsJhnITDwAAYYZNigdOXXIUDwAATTs8SwWGchUPAABhhk2LB05dchYPAABNQDxLB4ZyFw8AAGGGTYwHTl1yGA8AAE1HPEsJhnIZDwAAYYZNjQdOXXIaDwAATVA8SweGchsPAABhhk2OB05dchwPAABNVzxLCIZyHQ8AAGGGTY8HTl1yHg8AAE1fPEsIhnIfDwAAYYZNkAdOXXIgDwAATWc8SwiGciEPAABhhk2RB05dciIPAABNbzxLBoZyIw8AAGGGTZIHTl1yJA8AAE11PEsLhnIlDwAAYYZNkwdOXXImDwAATYA8SwmGcicPAABhhk2UB05dcigPAABNiTxLBYZyKQ8AAGGGTZUHTl1yKg8AAE2OPEsJhnIrDwAAYYZNlgdOXXIsDwAATZc8SwmGci0PAABhhk2XB05dci4PAABNoDxLBYZyLw8AAGGGTZgHTl1yMA8AAE2lPEsIhnIxDwAAYYZNmQdOXXIyDwAATa08SweGcjMPAABhhk2aB05dcjQPAABNtDxLBYZyNQ8AAGGGTZsHTl1yNg8AAE25PEsHhnI3DwAAYYZNnAdOXXI4DwAATcA8SwmGcjkPAABhhk2dB05dcjoPAABNyTxLCYZyOw8AAGGGTZ4HTl1yPA8AAE3SPEsJhnI9DwAAYYZNnwdOXXI+DwAATds8SwqGcj8PAABhhk2gB05dckAPAABN5TxLC4ZyQQ8AAGGGTaEHTl1yQg8AAE3wPEsIhnJDDwAAYYZNogdOXXJEDwAATfg8SwiGckUPAABhhk2jB05dckYPAABNAD1LCIZyRw8AAGGGTaQHTl1ySA8AAE0IPUsJhnJJDwAAYYZNpQdOXXJKDwAATRE9SwmGcksPAABhhk2mB05dckwPAABNGj1LCIZyTQ8AAGGGTacHTl1yTg8AAE0iPUsLhnJPDwAAYYZNqAdOXXJQDwAATS09SwWGclEPAABhhk2pB05dclIPAABNMj1LCIZyUw8AAGGGTaoHTl1yVA8AAE06PUsJhnJVDwAAYYZNqwdOXXJWDwAATUM9SwiGclcPAABhhk2sB05dclgPAABNSz1LCIZyWQ8AAGGGTa0HTl1yWg8AAE1TPUsJhnJbDwAAYYZNrgdOXXJcDwAATVw9SwqGcl0PAABhhk2vB05dcl4PAABNZj1LCYZyXw8AAGGGTbAHTl1yYA8AAE1vPUsIhnJhDwAAYYZNsQdOXXJiDwAATXc9SwuGcmMPAABhhk2yB05dcmQPAABNgj1LCYZyZQ8AAGGGTbMHTl1yZg8AAE2LPUsJhnJnDwAAYYZNtAdOXXJoDwAATZQ9SwWGcmkPAABhhk21B05dcmoPAABNmT1LCIZyaw8AAGGGTbYHTl1ybA8AAE2hPUsIhnJtDwAAYYZNtwdOXXJuDwAATak9SwiGcm8PAABhhk24B05dcnAPAABNsT1LCYZycQ8AAGGGTbkHTl1ycg8AAE26PUsLhnJzDwAAYYZNugdOXXJ0DwAATcU9SwmGcnUPAABhhk27B05dcnYPAABNzj1LCIZydw8AAGGGTbwHTl1yeA8AAE3WPUsJhnJ5DwAAYYZNvQdOXXJ6DwAATd89SwmGcnsPAABhhk2+B05dcnwPAABN6D1LCIZyfQ8AAGGGTb8HTl1yfg8AAE3wPUsIhnJ/DwAAYYZNwAdOXXKADwAATfg9SwaGcoEPAABhhk3BB05dcoIPAABN/j1LCoZygw8AAGGGTcIHTl1yhA8AAE0IPksIhnKFDwAAYYZNwwdOXXKGDwAATRA+SwaGcocPAABhhk3EB05dcogPAABNFj5LB4ZyiQ8AAGGGTcUHTl1yig8AAE0dPksKhnKLDwAAYYZNxgdOXXKMDwAATSc+SwmGco0PAABhhk3HB05dco4PAABNMD5LBoZyjw8AAGGGTcgHTl1ykA8AAE02PksJhnKRDwAAYYZNyQdOXXKSDwAATT8+SwiGcpMPAABhhk3KB05dcpQPAABNRz5LCYZylQ8AAGGGTcsHTl1ylg8AAE1QPksMhnKXDwAAYYZNzAdOXXKYDwAATVw+Sw6GcpkPAABhhk3NB05dcpoPAABNaj5LCYZymw8AAGGGTc4HTl1ynA8AAE1zPksJhnKdDwAAYYZNzwdOXXKeDwAATXw+SwiGcp8PAABhhk3QB05dcqAPAABNhD5LCIZyoQ8AAGGGTdEHTl1yog8AAE2MPksHhnKjDwAAYYZ1KE3SB05dcqQPAABNkz5LCIZypQ8AAGGGTdMHTl1ypg8AAE2bPksJhnKnDwAAYYZN1AdOXXKoDwAATaQ+SwiGcqkPAABhhk3VB05dcqoPAABNrD5LBYZyqw8AAGGGTdYHTl1yrA8AAE2xPksIhnKtDwAAYYZN1wdOXXKuDwAATbk+SwiGcq8PAABhhk3YB05dcrAPAABNwT5LCYZysQ8AAGGGTdkHTl1ysg8AAE3KPksFhnKzDwAAYYZN2gdOXXK0DwAATc8+SwmGcrUPAABhhk3bB05dcrYPAABN2D5LBoZytw8AAGGGTdwHTl1yuA8AAE3ePksKhnK5DwAAYYZN3QdOXXK6DwAATeg+SwmGcrsPAABhhk3eB05dcrwPAABN8T5LCIZyvQ8AAGGGTd8HTl1yvg8AAE35PksJhnK/DwAAYYZN4AdOXXLADwAATQI/SweGcsEPAABhhk3hB05dcsIPAABNCT9LCIZyww8AAGGGTeIHTl1yxA8AAE0RP0sIhnLFDwAAYYZN4wdOXXLGDwAATRk/SwSGcscPAABhhk3kB05dcsgPAABNHT9LBYZyyQ8AAGGGTeUHTl1yyg8AAE0iP0sIhnLLDwAAYYZN5gdOXXLMDwAATSo/SwWGcs0PAABhhk3nB05dcs4PAABNLz9LCYZyzw8AAGGGTegHTl1y0A8AAE04P0sMhnLRDwAAYYZN6QdOXXLSDwAATUQ/SwuGctMPAABhhk3qB05dctQPAABNTz9LC4Zy1Q8AAGGGTesHTl1y1g8AAE1aP0sJhnLXDwAAYYZN7AdOXXLYDwAATWM/SwmGctkPAABhhk3tB05dctoPAABNbD9LCYZy2w8AAGGGTe4HTl1y3A8AAE11P0sIhnLdDwAAYYZN7wdOXXLeDwAATX0/SwyGct8PAABhhk3wB05dcuAPAABNiT9LCIZy4Q8AAGGGTfEHTl1y4g8AAE2RP0sJhnLjDwAAYYZN8gdOXXLkDwAATZo/SwuGcuUPAABhhk3zB05dcuYPAABNpT9LB4Zy5w8AAGGGTfQHTl1y6A8AAE2sP0sFhnLpDwAAYYZN9QdOXXLqDwAATbE/SwmGcusPAABhhk32B05dcuwPAABNuj9LCIZy7Q8AAGGGTfcHTl1y7g8AAE3CP0sIhnLvDwAAYYZN+AdOXXLwDwAATco/SwiGcvEPAABhhk35B05dcvIPAABN0j9LCIZy8w8AAGGGTfoHTl1y9A8AAE3aP0sHhnL1DwAAYYZN+wdOXXL2DwAATeE/SwiGcvcPAABhhk38B05dcvgPAABN6T9LCYZy+Q8AAGGGTf0HTl1y+g8AAE3yP0sLhnL7DwAAYYZN/gdOXXL8DwAATf0/SwiGcv0PAABhhk3/B05dcv4PAABNBUBLC4Zy/w8AAGGGTQAITl1yABAAAE0QQEsLhnIBEAAAYYZNAQhOXXICEAAATRtASwuGcgMQAABhhk0CCE5dcgQQAABNJkBLCYZyBRAAAGGGTQMITl1yBhAAAE0vQEsFhnIHEAAAYYZNBAhOXXIIEAAATTRASwuGcgkQAABhhk0FCE5dcgoQAABNP0BLCYZyCxAAAGGGTQYITl1yDBAAAE1IQEsIhnINEAAAYYZNBwhOXXIOEAAATVBASwiGcg8QAABhhk0ICE5dchAQAABNWEBLCIZyERAAAGGGTQkITl1yEhAAAE1gQEsIhnITEAAAYYZNCghOXXIUEAAATWhASwmGchUQAABhhk0LCE5dchYQAABNcUBLC4ZyFxAAAGGGTQwITl1yGBAAAE18QEsIhnIZEAAAYYZNDQhOXXIaEAAATYRASwWGchsQAABhhk0OCE5dchwQAABNiUBLBIZyHRAAAGGGTQ8ITl1yHhAAAE2NQEsLhnIfEAAAYYZNEAhOXXIgEAAATZhASwiGciEQAABhhk0RCE5dciIQAABNoEBLB4ZyIxAAAGGGTRIITl1yJBAAAE2nQEsIhnIlEAAAYYZNEwhOXXImEAAATa9ASweGcicQAABhhk0UCE5dcigQAABNtkBLCIZyKRAAAGGGTRUITl1yKhAAAE2+QEsJhnIrEAAAYYZNFghOXXIsEAAATcdASwiGci0QAABhhk0XCE5dci4QAABNz0BLCYZyLxAAAGGGTRgITl1yMBAAAE3YQEsJhnIxEAAAYYZNGQhOXXIyEAAATeFASwiGcjMQAABhhk0aCE5dcjQQAABN6UBLDIZyNRAAAGGGTRsITl1yNhAAAE31QEsJhnI3EAAAYYZNHAhOXXI4EAAATf5ASwiGcjkQAABhhk0dCE5dcjoQAABNBkFLCIZyOxAAAGGGTR4ITl1yPBAAAE0OQUsHhnI9EAAAYYZNHwhOXXI+EAAATRVBSwiGcj8QAABhhk0gCE5dckAQAABNHUFLBIZyQRAAAGGGTSEITl1yQhAAAE0hQUsEhnJDEAAAYYZNIghOXXJEEAAATSVBSwiGckUQAABhhk0jCE5dckYQAABNLUFLBYZyRxAAAGGGTSQITl1ySBAAAE0yQUsJhnJJEAAAYYZNJQhOXXJKEAAATTtBSwiGcksQAABhhk0mCE5dckwQAABNQ0FLCYZyTRAAAGGGTScITl1yThAAAE1MQUsIhnJPEAAAYYZNKAhOXXJQEAAATVRBSweGclEQAABhhk0pCE5dclIQAABNW0FLCIZyUxAAAGGGTSoITl1yVBAAAE1jQUsGhnJVEAAAYYZNKwhOXXJWEAAATWlBSwiGclcQAABhhk0sCE5dclgQAABNcUFLCIZyWRAAAGGGTS0ITl1yWhAAAE15QUsHhnJbEAAAYYZNLghOXXJcEAAATYBBSwuGcl0QAABhhk0vCE5dcl4QAABNi0FLBoZyXxAAAGGGTTAITl1yYBAAAE2RQUsJhnJhEAAAYYZNMQhOXXJiEAAATZpBSwSGcmMQAABhhk0yCE5dcmQQAABNnkFLCIZyZRAAAGGGTTMITl1yZhAAAE2mQUsIhnJnEAAAYYZNNAhOXXJoEAAATa5BSwuGcmkQAABhhk01CE5dcmoQAABNuUFLBoZyaxAAAGGGTTYITl1ybBAAAE2/QUsHhnJtEAAAYYZNNwhOXXJuEAAATcZBSwuGcm8QAABhhk04CE5dcnAQAABN0UFLB4ZycRAAAGGGTTkITl1ychAAAE3YQUsHhnJzEAAAYYZNOghOXXJ0EAAATd9BSwmGcnUQAABhhk07CE5dcnYQAABN6EFLCYZydxAAAGGGTTwITl1yeBAAAE3xQUsGhnJ5EAAAYYZNPQhOXXJ6EAAATfdBSw6GcnsQAABhhk0+CE5dcnwQAABNBUJLCYZyfRAAAGGGTT8ITl1yfhAAAE0OQksJhnJ/EAAAYYZNQAhOXXKAEAAATRdCSwiGcoEQAABhhk1BCE5dcoIQAABNH0JLC4ZygxAAAGGGTUIITl1yhBAAAE0qQksIhnKFEAAAYYZNQwhOXXKGEAAATTJCSwiGcocQAABhhk1ECE5dcogQAABNOkJLBoZyiRAAAGGGTUUITl1yihAAAE1AQksEhnKLEAAAYYZNRghOXXKMEAAATURCSwSGco0QAABhhk1HCE5dco4QAABNSEJLCYZyjxAAAGGGTUgITl1ykBAAAE1RQksJhnKREAAAYYZNSQhOXXKSEAAATVpCSweGcpMQAABhhk1KCE5dcpQQAABNYUJLCIZylRAAAGGGTUsITl1ylhAAAE1pQksGhnKXEAAAYYZNTAhOXXKYEAAATW9CSwaGcpkQAABhhk1NCE5dcpoQAABNdUJLCIZymxAAAGGGTU4ITl1ynBAAAE19QksFhnKdEAAAYYZNTwhOXXKeEAAATYJCSwiGcp8QAABhhk1QCE5dcqAQAABNikJLB4ZyoRAAAGGGTVEITl1yohAAAE2RQksLhnKjEAAAYYZNUghOXXKkEAAATZxCSwWGcqUQAABhhk1TCE5dcqYQAABNoUJLCIZypxAAAGGGTVQITl1yqBAAAE2pQksKhnKpEAAAYYZNVQhOXXKqEAAATbNCSwqGcqsQAABhhk1WCE5dcqwQAABNvUJLDIZyrRAAAGGGTVcITl1yrhAAAE3JQksJhnKvEAAAYYZNWAhOXXKwEAAATdJCSweGcrEQAABhhk1ZCE5dcrIQAABN2UJLB4ZysxAAAGGGTVoITl1ytBAAAE3gQksHhnK1EAAAYYZNWwhOXXK2EAAATedCSwiGcrcQAABhhk1cCE5dcrgQAABN70JLDIZyuRAAAGGGTV0ITl1yuhAAAE37QksLhnK7EAAAYYZNXghOXXK8EAAATQZDSwiGcr0QAABhhk1fCE5dcr4QAABNDkNLCIZyvxAAAGGGTWAITl1ywBAAAE0WQ0sJhnLBEAAAYYZNYQhOXXLCEAAATR9DSwiGcsMQAABhhk1iCE5dcsQQAABNJ0NLCIZyxRAAAGGGTWMITl1yxhAAAE0vQ0sFhnLHEAAAYYZNZAhOXXLIEAAATTRDSwWGcskQAABhhk1lCE5dcsoQAABNOUNLCIZyyxAAAGGGTWYITl1yzBAAAE1BQ0sIhnLNEAAAYYZNZwhOXXLOEAAATUlDSwuGcs8QAABhhk1oCE5dctAQAABNVENLCYZy0RAAAGGGTWkITl1y0hAAAE1dQ0sIhnLTEAAAYYZNaghOXXLUEAAATWVDSweGctUQAABhhk1rCE5dctYQAABNbENLBoZy1xAAAGGGTWwITl1y2BAAAE1yQ0sIhnLZEAAAYYZNbQhOXXLaEAAATXpDSweGctsQAABhhk1uCE5dctwQAABNgUNLBYZy3RAAAGGGTW8ITl1y3hAAAE2GQ0sLhnLfEAAAYYZNcAhOXXLgEAAATZFDSwyGcuEQAABhhk1xCE5dcuIQAABNnUNLCIZy4xAAAGGGTXIITl1y5BAAAE2lQ0sMhnLlEAAAYYZNcwhOXXLmEAAATbFDSwmGcucQAABhhk10CE5dcugQAABNukNLCYZy6RAAAGGGTXUITl1y6hAAAE3DQ0sHhnLrEAAAYYZNdghOXXLsEAAATcpDSwmGcu0QAABhhk13CE5dcu4QAABN00NLCIZy7xAAAGGGTXgITl1y8BAAAE3bQ0sFhnLxEAAAYYZNeQhOXXLyEAAATeBDSwmGcvMQAABhhk16CE5dcvQQAABN6UNLC4Zy9RAAAGGGTXsITl1y9hAAAE30Q0sIhnL3EAAAYYZNfAhOXXL4EAAATfxDSwiGcvkQAABhhk19CE5dcvoQAABNBERLCIZy+xAAAGGGTX4ITl1y/BAAAE0MREsGhnL9EAAAYYZNfwhOXXL+EAAATRJESwiGcv8QAABhhk2ACE5dcgARAABNGkRLC4ZyAREAAGGGTYEITl1yAhEAAE0lREsIhnIDEQAAYYZNgghOXXIEEQAATS1ESwiGcgURAABhhk2DCE5dcgYRAABNNURLCIZyBxEAAGGGTYQITl1yCBEAAE09REsLhnIJEQAAYYZNhQhOXXIKEQAATUhESwmGcgsRAABhhk2GCE5dcgwRAABNUURLCIZyDREAAGGGTYcITl1yDhEAAE1ZREsFhnIPEQAAYYZNiAhOXXIQEQAATV5ESwiGchERAABhhk2JCE5dchIRAABNZkRLC4ZyExEAAGGGTYoITl1yFBEAAE1xREsIhnIVEQAAYYZNiwhOXXIWEQAATXlESwiGchcRAABhhk2MCE5dchgRAABNgURLBIZyGREAAGGGTY0ITl1yGhEAAE2FREsIhnIbEQAAYYZNjghOXXIcEQAATY1ESwyGch0RAABhhk2PCE5dch4RAABNmURLCYZyHxEAAGGGTZAITl1yIBEAAE2iREsHhnIhEQAAYYZNkQhOXXIiEQAATalESwqGciMRAABhhk2SCE5dciQRAABNs0RLCIZyJREAAGGGTZMITl1yJhEAAE27REsHhnInEQAAYYZNlAhOXXIoEQAATcJESweGcikRAABhhk2VCE5dcioRAABNyURLCYZyKxEAAGGGTZYITl1yLBEAAE3SREsGhnItEQAAYYZNlwhOXXIuEQAATdhESweGci8RAABhhk2YCE5dcjARAABN30RLBYZyMREAAGGGTZkITl1yMhEAAE3kREsHhnIzEQAAYYZNmghOXXI0EQAATetESwiGcjURAABhhk2bCE5dcjYRAABN80RLB4ZyNxEAAGGGTZwITl1yOBEAAE36REsJhnI5EQAAYYZNnQhOXXI6EQAATQNFSweGcjsRAABhhk2eCE5dcjwRAABNCkVLCIZyPREAAGGGTZ8ITl1yPhEAAE0SRUsFhnI/EQAAYYZ1h1UIdmR3Q29sb3JyQBEAAE0XRUsFfXJBEQAAKEsBXXJCEQAAKEsASwFLAksDSwRLBUsGSwdLCEsJSwpLC0sMSw1LDksPSxBLEUsSSxNLFEsVSxZLF0sYSxlLGksbSyVLJksnSyhLKUsqSytLLEstSy5LL0swSzFLMkszSzRLNUs2SzdLOEs5SzpLO0s8Sz1LPks/S0BLQUtCS0NLREtFS0ZLR0tIS0lLSktLS0xLTUtOS09LUEtRS1JLU0tUS1VLVktXS1hLWUtjS2RLZUtmS2dLaEtpS2pLa0tsS21LbktvS3BLcUtyS3NLdEt1S3ZLd0t4S3lLekt7S3xLfUt+S39LgEuBS4JLg0uES4VLhkuHS4hLiUuKS4tLjEuNS45Lj0uQS5FLkkuTS5RLlUuWS5dLmEuZS5pLm0ucS51LnkufS6BLoUuiS6NLpEulS6ZLp0uoS6lLqkurS6xLrUuuS69LsEuxS7JLs0u0S7VLtku3S7hLuUu6S7tLvEu9S75Lv0vAS8FLwkvDS8RLxUvGS8dLyEvJS8pLy0vMS81LzkvPS9BL0UvSS9NL1EvVS9ZL10vYS9lL2kvbS9xL3UveS99L4EvhS+JL40vkS+VL5kvnS+hL6UvqS+tL7EvtS+5L70vwS/FL8kvzS/RL9Uv2S/dL+Ev5S/pL+0v8S/1L/kv/TQABTQEBTQIBTQMBTQQBTQUBTQYBTQcBTQgBTQkBTQoBTQsBTQwBTQ0BTQ4BTQ8BTRABTREBTRIBTRMBTRQBTRUBTRYBTRcBTRgBTRkBTRoBTRsBTRwBTR0BTR4BTR8BTSABTSEBTSIBTSMBTS0BTS4BTS8BTTABTTEBTTIBTTMBTTQBTTUBTTYBTTcBTTgBTTkBTToBTTsBTTwBTT0BTT4BTT8BTUABTUEBTUIBTUMBTUQBTUUBTUYBTUcBTUgBTUkBTUoBTUsBTUwBTU0BTU4BTU8BTVABTVEBTVIBTVMBTVQBTVUBTVYBTVcBTVgBTVkBTVoBTVsBTVwBTV0BTV4BTV8BTWABTWEBTWIBTWMBTWQBTWUBTWYBTWcBTWgBTWkBTWoBTWsBTWwBTW0BTW4BTW8BTXABTXEBTXIBTXMBTXQBTXUBTXYBTXcBTXgBTXkBTXoBTXsBTXwBTX0BTX4BTX8BTYABTYEBTYIBTYMBTYQBTYUBTYYBTYcBTYgBTYkBTYoBTYsBTYwBTY0BTY4BTY8BTZABTZEBTZIBTZMBTZQBTZUBTZYBTZcBTZgBTZkBTZoBTZsBTZwBTZ0BTZ4BTZ8BTaABTaEBTaIBTaMBTaQBTaUBTaYBTacBTagBTakBTaoBTasBTawBTa0BTa4BTa8BTbABTbEBTbIBTbMBTbQBTbUBTbYBTbcBTbgBTbkBTboBTbsBTbwBTb0BTb4BTb8BTcABTcEBTcIBTcMBTcQBTcUBTcYBTccBTcgBTckBTcoBTcsBTcwBTc0BTc4BTc8BTdABTdEBTdIBTdMBTdQBTdUBTdYBTdcBTdgBTdkBTdoBTdsBTdwBTd0BTd4BTd8BTeABTeEBTeIBTeMBTeQBTeUBTeYBTecBTegBTekBTeoBTesBTewBTe0BTe4BTe8BTfABTfEBTfIBTfMBTfQBTfUBTfYBTfcBTfgBTfkBTfoBTfsBTfwBTf0BTf4BTf8BTQACTQECTQICTQMCTQQCTQUCTQYCTQcCTQgCTQkCTRMCTRQCTRUCTRYCTRcCTRgCTRkCTRoCTRsCTRwCTR0CTR4CTR8CTSACTSECTSICTSMCTSQCTSUCTSYCTScCTSgCTSkCTSoCTSsCTSwCTS0CTS4CTS8CTTACTTECTTICTTMCTTQCTTUCTTYCTTcCTTgCTTkCTToCTTsCTTwCTT0CTT4CTT8CTUkCTUoCTUsCTUwCTU0CTU4CTU8CTVACTVECTVICTVMCTVQCTVUCTVYCTVcCTVgCTVkCTVoCTVsCTVwCTV0CTV4CTV8CTWACTWECTWICTWMCTWQCTWUCTWYCTWcCTWgCTWkCTWoCTWsCTWwCTW0CTW4CTW8CTXACTXECTXICTXMCTXQCTXUCTXYCTXcCTXgCTXkCTXoCTXsCTXwCTX0CTX4CTX8CTYACTYECTYICTYMCTYQCTYUCTYYCTYcCTYgCTYkCTYoCTYsCTYwCTY0CTY4CTY8CTZACTZECTZICTZMCTZQCTZUCTZYCTZcCTZgCTZkCTawCTa0CTa4CTa8CTbACTbECTbICTbMCTbQCTbUCTbYCTbcCTbgCTbkCTboCTbsCTbwCTb0CTb4CTb8CTcACTcECTcICTcMCTcQCTcUCTcYCTccCTcgCTckCTcoCTcsCTcwCTc0CTc4CTc8CTdACTdECTdICTdMCTdQCTdUCTdYCTdcCTdgCTdkCTdoCTdsCTdwCTd0CTd4CTd8CTeACTeECTeICTeMCTeQCTeUCTeYCTecCTegCTekCTeoCTesCTewCTe0CTe4CTe8CTfACTfECTfICTfMCTfQCTfUCTfYCTfcCTfgCTfkCTfoCTfsCTfwCTf0CTf4CTf8CTQADTQEDTQIDTQMDTQQDTQUDTQYDTQcDTQgDTQkDTQoDTQsDTQwDTQ0DTQ4DTQ8DTRADTREDTRIDTRMDTRQDTRUDTRYDTRcDTRgDTRkDTRoDTRsDTRwDTR0DTR4DTR8DTSADTSEDTSIDTSMDTSQDTSUDTSYDTScDTSgDTSkDTSoDTSsDTSwDTS0DTS4DTS8DTTADTTEDTTIDTTMDTTQDTTUDTTYDTTcDTTgDTTkDTToDTTsDTTwDTT0DTT4DTT8DTUADTUEDTUIDTUMDTUQDTUUDTUYDTUcDTUgDTUkDTUoDTUsDTUwDTU0DTU4DTU8DTVADTVEDTVIDTVMDTVQDTVUDTVYDTVcDTVgDTVkDTVoDTVsDTVwDTV0DTV4DTV8DTWADTWEDTWIDTWMDTWQDTW4DTW8DTXADTXEDTXIDTXMDTXQDTXUDTXYDTXcDTXgDTXkDTXoDTXsDTXwDTX0DTX4DTX8DTYADTYEDTYIDTYMDTYQDTYUDTYYDTYcDTYgDTYkDTYoDTYsDTYwDTY0DTY4DTY8DTZADTZEDTZIDTZMDTZQDTZUDTZYDTZcDTZgDTZkDTZoDTZsDTZwDTZ0DTZ4DTZ8DTaADTaEDTaIDTaMDTaQDTaUDTaYDTacDTagDTakDTaoDTasDTawDTa0DTa4DTa8DTbADTbEDTbIDTbMDTbQDTbUDTbYDTbcDTbgDTbkDTboDTbsDTbwDTb0DTb4DTb8DTcADTcEDTcIDTcMDTcQDTcUDTcYDTccDTcgDTckDTcoDTcsDTcwDTc0DTc4DTc8DTdADTdEDTdIDTdMDTdQDTdUDTdYDTdcDTdgDTdkDTdoDTdsDTdwDTd0DTd4DTd8DTeADTeEDTeIDTeMDTeQDTeUDTeYDTecDTegDTekDTeoDTesDTewDTe0DTe4DTe8DTfADTfEDTfIDTfMDTfQDTfUDTfYDTfcDTfgDTfkDTfoDTfsDTfwDTf0DTf4DTf8DTQAETQEETQIETQMETQQETQUETQYETQcETQgETQkETQoETQsETQwETQ0ETQ4ETQ8ETRAETREETRIETRMETRQETRUETRYETRcETRgETRkETRoETRsETRwETR0ETR4ETR8ETSAETSEETSIETSMETSQETSUETSYETScETSgETSkETSoETSsETSwETS0ETS4ETS8EZShNMARNMQRNMgRNMwRNNARNNQRNNgRNNwRNOARNOQRNOgRNOwRNPARNPQRNPgRNPwRNQARNQQRNQgRNQwRNRARNRQRNRgRNRwRNSARNSQRNSgRNSwRNTARNTQRNTgRNTwRNUARNUQRNUgRNUwRNVARNVQRNVgRNVwRNWARNWQRNWgRNWwRNXARNXQRNXgRNXwRNYARNYQRNYgRNYwRNZARNZQRNZgRNZwRNaARNaQRNagRNawRNbARNbQRNbgRNbwRNcARNcQRNcgRNcwRNdARNdQRNdgRNdwRNeARNeQRNegRNewRNfARNfQRNfgRNfwRNgARNgQRNggRNgwRNhARNhQRNhgRNhwRNiARNiQRNigRNiwRNlQRNlgRNlwRNmARNmQRNmgRNmwRNnARNnQRNngRNnwRNoARNoQRNogRNowRNpARNpQRNpgRNpwRNqARNqQRNqgRNqwRNrARNrQRNrgRNrwRNsARNsQRNsgRNswRNvQRNvgRNvwRNwARNwQRNwgRNwwRNxARNxQRNxgRNxwRNyARNyQRNygRNywRNzARNzQRNzgRNzwRN0ARN0QRN0gRN0wRN1ARN1QRN1gRN1wRN2ARN2QRN2gRN2wRN3ARN3QRN3gRN3wRN4ARN4QRN4gRN4wRN5ARN5QRN5gRN5wRN6ARN6QRN6gRN6wRN7ARN7QRN7gRN7wRN8ARN8QRN8gRN8wRN9ARN9QRN9gRN9wRN+ARN+QRN+gRN+wRN/ARN/QRN/gRN/wRNAAVNAQVNAgVNAwVNBAVNBQVNBgVNBwVNCAVNCQVNCgVNCwVNDAVNDQVNDgVNDwVNEAVNEQVNEgVNEwVNFAVNFQVNFgVNFwVNGAVNGQVNGgVNGwVNHAVNHQVNHgVNHwVNIAVNIQVNIgVNIwVNJAVNJQVNJgVNJwVNKAVNKQVNKgVNKwVNLAVNLQVNLgVNLwVNMAVNMQVNMgVNMwVNNAVNNQVNNgVNNwVNOAVNOQVNOgVNOwVNPAVNPQVNPgVNPwVNUgVNUwVNVAVNVQVNVgVNVwVNWAVNWQVNWgVNWwVNXAVNXQVNXgVNXwVNYAVNYQVNYgVNYwVNZAVNZQVNZgVNZwVNaAVNaQVNagVNawVNbAVNbQVNbgVNbwVNeQVNegVNewVNfAVNfQVNfgVNfwVNgAVNgQVNggVNgwVNhAVNhQVNhgVNhwVNiAVNiQVNigVNiwVNjAVNjQVNjgVNjwVNkAVNowVNpAVNpQVNpgVNpwVNqAVNqQVNqgVNqwVNrAVNrQVNrgVNrwVNsAVNsQVNuwVNvAVNvQVNvgVNvwVNwAVNwQVNwgVNwwVNxAVNxQVNxgVNxwVNyAVNyQVNygVNywVNzAVNzQVNzgVNzwVN0AVN0QVN0gVN0wVN1AVN1QVN1gVN1wVN2AVN2QVN2gVN2wVN3AVN3QVN3gVN3wVN4AVN4QVN4gVN4wVN5AVN5QVN5gVN5wVN6AVN6QVN6gVN6wVN7AVN7QVN7gVN7wVN8AVN8QVN8gVN8wVN9AVN9QVN9gVN9wVN+AVN+QVN+gVN+wVN/AVN/QVN/gVN/wVNAAZNAQZNAgZNAwZNBAZNBQZNBgZNBwZNCAZNCQZNCgZNCwZNDAZNDQZNDgZNDwZNEAZNEQZNEgZNEwZNFAZNFQZNFgZNFwZNGAZNGQZNGgZNGwZNHAZNHQZNHgZNHwZNIAZNIQZNIgZNIwZNJAZNJQZNJgZNJwZNKAZNKQZNKgZNKwZNLAZNLQZNLgZNLwZNMAZNMQZNMgZNMwZNNAZNNQZNNgZNNwZNOAZNOQZNOgZNOwZNPAZNPQZNPgZNPwZNQAZNQQZNQgZNQwZNRAZNRQZNRgZNRwZNUQZNUgZNUwZNVAZNVQZNVgZNVwZNWAZNYgZNYwZNZAZNZQZNZgZNZwZNaAZNaQZNagZNawZNbAZNbQZNbgZNbwZNcAZNcQZNcgZNcwZNdAZNdQZNdgZNdwZNeAZNeQZNegZNewZNfAZNfQZNfgZNfwZNgAZNgQZNggZNgwZNhAZNhQZNhgZNhwZNiAZNiQZNigZNiwZNjAZNjQZNjgZNjwZNkAZNkQZNkgZNkwZNlAZNlQZNlgZNlwZNmAZNmQZNmgZNmwZNnAZNnQZNngZNnwZNoAZNoQZNogZNowZNpAZNpQZNpgZNpwZNqAZNqQZNqgZNqwZNrAZNrQZNrgZNrwZNsAZNsQZNsgZNswZNtAZNtQZNtgZNtwZNwQZNwgZNwwZNxAZNxQZNxgZNxwZNyAZNyQZNygZNywZNzAZNzQZNzgZNzwZN0AZN0QZN0gZN0wZN1AZN1QZN1gZN1wZN2AZN2QZN2gZN2wZN3AZN3QZN3gZN3wZN4AZN4QZN4gZN4wZN5AZN5QZN5gZN5wZN6AZN6QZN6gZN6wZN7AZN7QZN7gZN7wZN8AZN8QZN8gZN8wZN9AZN9QZN9gZN9wZN+AZN+QZN+gZN+wZN/AZN/QZN/gZN/wZNAAdNAQdNAgdNAwdNBAdNBQdNBgdNBwdNCAdNCQdNCgdNCwdNDAdNDQdNDgdNDwdNEAdNEQdNEgdNEwdNFAdNFQdNFgdNFwdNGAdNGQdNGgdNGwdNHAdNHQdNHgdNHwdNIAdNIQdNIgdNIwdNJAdNJQdNJgdNJwdNKAdNKQdNKgdNKwdNLAdNLQdNLgdNLwdNMAdNMQdNMgdNMwdNNAdNNQdNNgdNNwdNOAdNOQdNOgdNOwdNPAdNPQdNPgdNPwdNQAdNQQdNQgdNQwdNRAdNRQdNRgdNRwdNSAdNSQdNSgdNSwdNTAdNTQdNTgdNTwdNUAdNUQdNUgdNUwdNVAdNVQdNVgdNVwdNWAdNWQdNWgdNWwdNXAdNXQdNXgdNXwdNYAdNYQdNYgdNYwdNZAdNZQdNZgdNZwdNaAdNaQdNagdNdAdNdQdNdgdNdwdNeAdNeQdNegdNewdNfAdNfQdNfgdNfwdNgAdNgQdNggdNgwdNhAdNhQdNhgdNhwdNiAdNiQdNigdNiwdNjAdNjQdNjgdNjwdNkAdNkQdNkgdNkwdNlAdNlQdNlgdNlwdNmAdNmQdNmgdNmwdNnAdNnQdNngdNnwdNoAdNoQdNogdNowdNpAdNpQdNpgdNpwdNqAdNsgdNswdNtAdNtQdNtgdNtwdNuAdNuQdNugdNuwdNvAdNvQdNvgdNvwdNwAdNwQdNwgdNwwdNxAdNxQdNxgdNxwdNyAdNyQdNygdNywdNzAdNzQdNzgdNzwdN0AdN0QdN0gdN0wdN1AdN1QdN8QdN8gdN8wdN9AdN9QdN9gdN9wdN+AdN+QdN+gdN+wdN/AdN/QdN/gdN/wdNAAhNAQhNAghNAwhNBAhNBQhNBghNBwhNCAhNCQhNCghNCwhNDAhNDQhNDghNDwhNEAhNEQhNEghNEwhNFAhNFQhNFghNFwhNGAhNGQhNGghNGwhNHAhNHQhNHghNHwhNIAhNIQhNIghNIwhNJAhNJQhNJghNJwhNKAhNKQhNKghNKwhNLAhNLQhNLghNLwhNMAhNMQhNMghNMwhNNAhNNQhNNghNNwhNOAhNOQhNTAhNTQhNTghNTwhNUAhNUQhNUghNXAhNXQhNXghNXwhNYAhNYQhNYghNYwhNZAhNZQhNZghNZwhNaAhNaQhNaghNawhNbAhNbQhNbghNbwhNcAhNcQhNcghNcwhNdAhNdQhNdghNdwhNeAhNeQhNeghNewhNfAhNfQhNfghNfwhNgAhNgQhNgghNgwhNhAhNhQhNhghNhwhNiAhNiQhNighNiwhNjAhNjQhNjghNjwhNkAhNkQhNkghNkwhNlAhNlQhNlghNlwhNmAhNmQhNmghNmwhNnAhNnQhNnghNnwhNoAhNoQhNoghNowhNpAhNpQhNpghNpwhNqAhNqQhNqghNqwhNrAhNrQhNtwhNuAhNuQhNughNuwhNvAhNvQhNvghNvwhNwAhNwQhNwghNwwhNxAhNxQhNxghNxwhNyAhNyQhNyghNywhlKE3MCE3NCE3OCE3PCE3QCE3RCE3SCE3TCE3UCE3VCE3WCE3XCE3YCE3ZCE3aCE3bCE3cCE3dCE3eCE3fCE3gCE3hCE3iCE3jCE3kCE3lCE3mCE3nCE3oCE3pCE3qCE3rCE3sCE3tCE3uCE3vCE3wCE3xCE3yCE3zCE30CE31CE32CE33CE34CE35CE36CE37CE38CE39CE3+CE3/CE0ACU0BCU0CCU0DCU0ECU0FCU0GCU0HCU0ICU0JCU0KCU0LCU0MCU0NCU0OCU0PCU0QCU0RCU0SCU0TCU0UCU0VCU0WCU0XCU0YCU0ZCU0aCU0bCU0cCU0dCU0eCU0fCU0gCU0hCU0iCU0jCU0kCU0lCU0mCU0nCU0oCU0pCU0qCU0rCU0sCU0tCU0uCU0vCU0wCU0xCU0yCU0zCU09CU0+CU0/CU1ACU1BCU1CCU1DCU1ECU1FCU1GCU1HCU1ICU1JCU1KCU1LCU1MCU1NCU1OCU1PCU1QCU1RCU1SCU1TCU1UCU1VCU1WCU1XCU1YCU1ZCU1aCU1bCU1cCU1dCU1eCU1fCU1gCU1hCU1iCU1jCU1kCU1lCU1mCU1nCU1oCU1pCU1qCU1rCU1sCU1tCU1uCU1vCU1wCU1xCU1yCU1zCU10CU11CU12CU13CU14CU15CU16CU17CU18CU19CU1+CU1/CU2ACU2BCU2LCU2MCU2NCU2OCU2PCU2QCU2RCU2SCU2TCU2UCU2VCU2WCU2XCU2YCU2ZCU2aCU2bCU2cCU2dCU2eCU2fCU2gCU2hCU2iCU2jCU2kCU2lCU2mCU2nCU2oCU2pCU2qCU2rCU2sCU2tCU2uCU2vCU2wCU2xCU2yCU2zCU20CU21CU22CU23CU24CU25CU26CU27CU28CU29CU2+CU2/CU3ACU3BCU3CCU3DCU3ECU3FCU3GCU3HCU3ICU3JCU3KCU3LCU3MCU3NCU3OCU3PCU3QCU3RCU3SCU3TCU3UCU3VCU3WCU3XCU3YCU3ZCU3aCU3bCU3cCU3dCU3eCU3oCU3pCU3qCU3rCU3sCU3tCU3uCU3vCU3wCU3xCU3yCU3zCU30CU31CU32CU33CU34CU35CU36CU37CU38CU39CU3+CU3/CU0ACk0KCk0LCk0MCk0NCk0OCk0PCk0QCk0RCk0SCk0TCk0UCk0VCk0WCk0XCk0YCk0ZCk0aCk0bCk0cCk0dCk0eCk0fCk0gCk0hCk0iCk0jCk0kCk0lCk0mCk0nCk0oCk0pCk0qCk0rCk0sCk0tCk0uCk0vCk0wCk0xCk0yCk0zCk00Ck01Ck02Ck03Ck04Ck05Ck06Ck07Ck08Ck09Ck0+Ck0/Ck1JCk1KCk1LCk1MCk1NCk1OCk1PCk1QCk1RCk1SCk1TCk1UCk1VCk1WCk1XCk1YCk1ZCk1aCk1bCk1cCk1dCk1eCk1fCk1gCk1hCk1iCk1jCk1kCk1lCk1vCk1wCk1xCk1yCk1zCk10Ck11Ck12Ck13Ck2BCk2CCk2DCk2ECk2FCk2GCk2HCk2ICk2JCk2KCk2LCk2MCk2NCk2OCk2PCk2QCk2RCk2kCk2lCk2mCk2nCk2oCk2pCk2qCk2rCk21Ck22Ck23Ck24Ck25Ck26Ck27Ck28Ck29Ck2+Ck2/Ck3ACk3BCk3CCk3DCk3ECk3FCk3GCk3HCk3ICk3JCk3KCk3LCk3MCk3NCk3OCk3PCk3QCk3RCk3SCk3TCk3UCk3VCk3WCk3XCk3YCk3ZCk3aCk3bCk3cCk3dCk3eCk3fCk3gCk3hCk3iCk3jCk3kCk3lCk3mCk3nCk3oCk3pCk3qCk3rCk3sCk3tCk3uCk3vCk3wCk3xCk3yCk3zCk30Ck31Ck32Ck33Ck34Ck35Ck36Ck37Ck38Ck39Ck3+Ck0RC00SC00TC00UC00VC00WC00XC00YC00ZC00aC00bC00cC00dC00eC00fC00gC00hC00iC00jC00kC00lC00mC00nC00oC00pC00qC00rC00sC00tC00uC00vC00wC00xC00yC00zC000C001C002C003C004C005C006C007C008C009C00+C00/C01AC01BC01CC01DC01EC01FC01GC01HC01IC01JC01KC01LC01MC01NC01OC01PC01QC01RC01SC01TC01UC01VC01WC01XC01YC01ZC01aC01bC01cC01dC01eC01fC01gC01hC01iC01jC01kC01lC01mC01nC01oC01pC01qC01rC01sC01tC01uC01vC01wC01xC01yC01zC010C011C012C013C014C015C016C017C018C019C01+C01/C02AC02BC02CC02DC02EC02FC02GC02HC02IC02JC02KC02LC02MC02NC02OC02PC02QC02RC02SC02TC02UC02VC02WC02XC02YC02ZC02aC02bC02cC02dC02eC02fC02gC02hC02iC02jC02kC02lC02mC02nC02oC02pC02qC02rC02sC02tC02uC02vC02wC02xC02yC02zC020C021C022C023C024C025C026C027C028C029C02+C02/C03AC03BC03CC03DC03EC03FC03GC03HC03IC03JC03KC03LC03MC03NC03OC03PC03QC03RC03SC03TC03UC03VC03WC03XC03YC03ZC03jC03kC03lC03mC03nC03oC03pC03qC03rC03sC03tC03uC03vC03wC03xC03yC03zC030C031C032C033C034C035C036C037C038C039C03+C03/C00ADE0BDE0LDE0MDE0NDE0ODE0PDE0QDE0RDE0SDE0TDE0UDE0VDE0WDE0XDE0YDE0ZDE0aDE0bDE0cDE0dDE0eDE0fDE0gDE0hDE0iDE0jDE0kDE0lDE0mDE0nDE0oDE0pDE0zDE00DE01DE02DE03DE04DE05DE06DE07DE08DE09DE0+DE0/DE1ADE1BDE1CDE1DDE1EDE1FDE1GDE1HDE1IDE1JDE1KDE1LDE1MDE1NDE1ODE1PDE1QDE1RDE1bDE1cDE1dDE1eDE1fDE1gDE1hDE1iDE1sDE1tDE1uDE1vDE1wDE1xDE1yDE1zDE10DE11DE12DE13DE14DE15DE16DE17DE18DE19DE1+DE1/DE2ADE2BDE2CDE2DDE2EDE2FDE2GDE2HDE2IDE2JDE2KDE2LDE2MDE2NDE2ODE2PDE2QDE2RDE2SDE2TDE2UDE2VDE2WDE2XDE2YDE2ZDE2aDE2bDE2cDE2dDE2eDE2fDE2pDE2qDE2rDE2sDE2tDE2uDE2vDE25DE26DE27DE28DE29DE2+DE2/DE3ADE3BDE3CDE3DDE3EDE3FDE3GDE3HDE3IDE3JDE3KDE3LDE3MDE3NDE3ODE3PDE3QDE3RDE3SDE3TDE3UDE3VDE3WDE3pDE3qDE3rDE3sDE3tDE3uDE3vDE3wDE3xDE3yDE3zDE30DE31DE32DE33DE34DE35DE36DE37DE38DE39DE3+DE3/DE0ADU0BDU0CDU0DDU0EDU0FDU0GDU0HDU0IDU0JDU0KDU0LDU0MDU0NDU0ODU0YDU0ZDU0aDU0bDU0cDU0dDU0eDU0fDU0gDU0hDU0iDU0jDU0kDU0lDU0mDU0nDU0oDU0pDU0qDU0rDU0sDU0tDU0uDU0vDU0wDU0xDU0yDU0zDU00DU01DU02DU03DU04DU05DU06DU07DU08DU09DU0+DU0/DU1ADU1BDU1CDU1DDU1EDU1FDU1GDU1HDU1IDU1JDU1KDU1LDU1MDU1NDU1ODU1PDU1QDU1RDU1SDU1TDU1UDU1VDU1WDU1XDU1YDU1ZDU1aDU1bDU1cDU1dDU1eDU1fDU1gDU1hDU1iDU1jDU1kDU1lDU1mDU1nDU1oDU1pDU1qDU1rDU11DU12DU13DU14DU15DU16DU17DU2FDU2GDU2HDU2IDU2JDU2KDU2LDWUoTYwNTY0NTZcNTZgNTZkNTZoNTZsNTZwNTZ0NTZ4NTZ8NTaANTaENTaINTaMNTaQNTaUNTaYNTacNTagNTakNTaoNTasNTawNTa0NTa4NTa8NTbANTbENTbINTbMNTbQNTbUNTbYNTbcNTbgNTbkNTboNTbsNTbwNTb0NTb4NTb8NTcANTdMNTdQNTdUNTdYNTdcNTdgNTdkNTdoNTeQNTeUNTeYNTecNTegNTekNTeoNTesNTewNTe0NTe4NTe8NTfANTfENTfINTfMNTfQNTfUNTfYNTfcNTfgNTfkNTfoNTfsNTfwNTf0NTf4NTf8NTQAOTQEOTQIOTQMOTQQOTQUOTQYOTQcOTQgOTQkOTQoOTQsOTQwOTQ0OTQ4OTQ8OTRAOTREOTRIOTRMOTRQOTRUOTRYOTRcOTRgOTRkOTRoOTTYOTTcOTTgOTTkOTToOTTsOTTwOTT0OTT4OTT8OTUAOTUEOTUIOTUMOTUQOTUUOTUYOTUcOTUgOTUkOTUoOTUsOTUwOTU0OTU4OTU8OTVAOTVEOTVIOTVMOTVQOTVUOTVYOTVcOTVgOTVkOTVoOTVsOTVwOTV0OTV4OTV8OTWAOTWEOTWIOTWMOTWQOTWUOTWYOTWcOTWgOTWkOTWoOTWsOTWwOTW0OTW4OTW8OTXAOTXEOTXIOTXMOTXQOTXUOTXYOTXcOTXgOTXkOTXoOTXsOTXwOTX0OTX4OTX8OTYAOTYEOTYIOTYMOTYQOTYUOTYYOTYcOTYgOTYkOTYoOTYsOTYwOTY0OTY4OTY8OTZAOTZEOTZIOTZMOTZQOTZUOTZYOTZcOTZgOTZkOTZoOTZsOTZwOTZ0OTZ4OTZ8OTaAOTaEOTaIOTaMOTaQOTaUOTaYOTacOTagOTakOTaoOTasOTawOTa0OTa4OTa8OTbAOTbEOTbIOTbMOTbQOTbUOTbYOTbcOTbgOTbkOTboOTbsOTbwOTb0OTb4OTcgOTckOTcoOTcsOTcwOTc0OTc4OTc8OTdAOTdEOTdIOTdMOTdQOTdUOTdYOTdcOTdgOTdkOTdoOTdsOTdwOTd0OTd4OTd8OTeAOTeEOTeIOTeMOTeQOTeUOTeYOTecOTegOTekOTeoOTesOTewOTe0OTe4OTe8OTfAOTfEOTfIOTfMOTfQOTfUOTfYOTfcOTfgOTfkOTfoOTfsOTfwOTQYPTQcPTQgPTQkPTQoPTQsPTQwPTQ0PTQ4PTQ8PTRAPTREPTRIPTRMPTRQPTRUPTRYPTRcPTRgPTRkPTRoPTRsPTRwPTR0PTScPTSgPTSkPTSoPTSsPTSwPTS0PTS4PTS8PTTAPTTEPTTIPTTMPTTQPTTUPTTYPTTcPTTgPTTkPTToPTTsPTTwPTT0PTT4PTT8PTUAPTUEPTUIPTUMPTUQPTUUPTUYPTUcPTUgPTUkPTUoPTUsPTUwPTU0PTU4PTU8PTVAPTVEPTVIPTVMPTVQPTVUPTVYPTVcPTVgPTVkPTVoPTVsPTVwPTV0PTV4PTV8PTWAPTWoPTWsPTWwPTW0PTW4PTW8PTXAPTXEPTXIPTXMPTXQPTXUPTXYPTXcPTXgPTXkPTXoPTXsPTXwPTX0PTX4PTX8PTYAPTYEPTYIPTYMPTYQPTYUPTYYPTYcPTYgPTYkPTYoPTYsPTYwPTY0PTY4PTY8PTZAPTZEPTZIPTZMPTZQPTZUPTZYPTZcPTZgPTZkPTZoPTZsPTZwPTZ0PTZ4PTZ8PTaAPTaEPTaIPTaMPTaQPTaUPTaYPTacPTagPTbIPTbMPTbQPTbUPTbYPTbcPTbgPTbkPTboPTbsPTbwPTb0PTb4PTb8PTcAPTcEPTcIPTcMPTcQPTcUPTcYPTccPTcgPTckPTcoPTcsPTcwPTc0PTc4PTc8PTdAPTdEPTdIPTdMPTdQPTd4PTd8PTeAPTeEPTeIPTeMPTeQPTeUPTeYPTecPTegPTekPTeoPTesPTewPTe0PTe4PTe8PTfAPTfEPTfIPTfMPTfQPTfUPTfYPTfcPTfgPTfkPTfoPTfsPTfwPTf0PTf4PTf8PTQAQTQEQTQIQTQMQTQQQTQUQTQYQTQcQTQgQTQkQTQoQTQsQTQwQTRYQTRcQTRgQTRkQTRoQTRsQTRwQTR0QTR4QTR8QTSAQTSEQTSIQTSMQTSQQTSUQTSYQTScQTSgQTSkQTSoQTSsQTSwQTS0QTS4QTS8QTTAQTTEQTTIQTTMQTTQQTTUQTTYQTTcQTTgQTTkQTToQTTsQTTwQTT0QTT4QTT8QTUAQTUEQTUIQTUMQTUQQTUUQTUYQTUcQTUgQTUkQTUoQTUsQTUwQTU0QTU4QTU8QTVAQTVEQTVIQTVMQTVQQTVUQTVYQTVcQTVgQTVkQTVoQTVsQTVwQTV0QTV4QTV8QTWAQTWEQTWIQTWMQTWQQTWUQTWYQTWcQTWgQTWkQTWoQTWsQTWwQTW0QTW4QTW8QTYIQTYMQTYQQTYUQTYYQTYcQTYgQTYkQTYoQTYsQTYwQTY0QTY4QTY8QTZAQTZEQTZIQTZMQTZQQTZUQTZYQTZcQTZgQTZkQTZoQTaQQTaUQTaYQTacQTagQTakQTaoQTasQTawQTa0QTa4QTa8QTbAQTbEQTbIQTbMQTbQQTbUQTbYQTbcQTbgQTcIQTcMQTcQQTcUQTcYQTccQTcgQTckQTcoQTcsQTcwQTc0QTc4QTc8QTdAQTdEQTdIQTdMQTdQQTdUQTdYQTdcQTdgQTdkQTdoQTdsQTdwQTd0QTd4QTd8QTeAQTeEQTeIQTeMQTeQQTeUQTeYQTecQTegQTekQTeoQTesQTewQTe0QTe4QTe8QTfAQTfEQTfIQTfMQTfQQTfUQTfYQTfcQTfgQTfkQTfoQTfsQTfwQTf0QTf4QTf8QTQARTQERTQIRTQMRTQQRTQURTQYRTQcRTQgRTQkRTQoRTQsRTQwRTQ0RTQ4RTRgRTRkRTRoRTRsRTRwRTR0RTR4RTR8RTSARTSERTSIRTSMRTSQRTSURTSYRTScRTSgRTSkRTSoRTSsRTSwRTS0RTS4RTS8RTTARTTERTTIRTTMRTTQRTTURTTYRTTcRTTgRTTkRTToRTTsRTTwRTT0RTT4RTT8RTUARTUERTUIRTUMRTUQRTUURTUYRTUcRTUgRTUkRTUoRTUsRTUwRTU0RTU4RTU8RTVARTVERTVIRTVMRTVQRTVURTVYRTVcRTVgRTVkRTVoRTVsRTVwRTV0RTV4RTV8RTWARTWERTWIRTWMRTWQRTWURTWYRTWcRTWgRTWkRTWoRTWsRTWwRTW0RTW4RTW8RTXARTXERTXIRTXMRTXQRTXURTXYRTXcRTXgRTXkRTXoRTYQRTYURTYYRTYcRTYgRTYkRTYoRTYsRTYwRTY0RTY4RTY8RTZARTZERTZIRTZMRTZQRTZURTZYRTZcRTZgRTZkRTZoRTZsRTZwRTZ0RTZ4RTZ8RTaARTaERTaIRTaMRTaQRTaURTaYRTacRTagRTakRTaoRTasRTawRTa0RTa4RTa8RTbARTbERTbIRTbMRTbQRTbURTbYRTbcRTbgRTbkRTboRTbsRTbwRTb0RTb4RTb8RTcARTcERTcIRTcMRTcQRTcURTcYRTccRTcgRTckRTcoRTcsRTcwRTc0RTc4RTc8RTdARTdERTdIRTdMRTdQRTdURTdYRTdcRTdgRTdkRTdoRTdsRTdwRTd0RTd4RTd8RTeARTeERTeIRTeMRTeQRTeURTeYRTecRTegRTekRTeoRTesRTewRTe0RTe4RTe8RTfARTfERTfIRTfMRTfQRTfURTfYRTfcRTfgRTfkRTfoRTfsRTfwRTf0RTf4RTf8RTQASTQESTQISTQMSTQQSTQUSTQYSTQcSTQgSTQkSTQoSTQsSTQwSTQ0STQ4STQ8STRASTRESTRISTRMSTRQSTRUSTRYSTRcSTRgSTRkSTRoSTRsSTRwSTR0STR4STR8STSASTSESTSISTSMSTSQSTSUSTSYSTScSZShNKBJNKRJNKhJNKxJNLBJNLRJNLhJNLxJNMBJNMRJNMhJNMxJNNBJNNRJNPxJNQBJNQRJNQhJNQxJNRBJNRRJNRhJNRxJNSBJNSRJNShJNSxJNTBJNTRJNThJNTxJNUBJNURJNUhJNUxJNVBJNVRJNVhJNVxJNWBJNWRJNWhJNWxJNXBJNXRJNXhJNXxJNYBJNYRJNYhJNYxJNZBJNZRJNZhJNZxJNaBJNaRJNahJNaxJNbBJNbRJNbhJNbxJNcBJNcRJNchJNcxJNdBJNdRJNdhJNdxJNeBJNeRJNehJNexJNfBJNfRJNfhJNfxJNgBJNgRJNghJNgxJNhBJNhRJNhhJNhxJNiBJNiRJNihJNixJNjBJNjRJNjhJNjxJNkBJNkRJNkhJNkxJNlBJNlRJNlhJNlxJNmBJNmRJNmhJNmxJNnBJNnRJNnhJNnxJNoBJNoRJNohJNoxJNpBJNpRJNphJNpxJNqBJNqRJNqhJNqxJNrBJNrRJNrhJNrxJNsBJNsRJNshJNsxJNtBJNtRJNthJNtxJNuBJNuRJNuhJNuxJNvBJNvRJNvhJNvxJNwBJNwRJNwhJN1RJN1hJN1xJN2BJN2RJN2hJN2xJN3BJN3RJN3hJN3xJN4BJN4RJN4hJN4xJN5BJN5RJN5hJN5xJN6BJN6RJN6hJN6xJN7BJN7RJN7hJN7xJN8BJN8RJN8hJN8xJN9BJN9RJN/xJNABNNARNNAhNNAxNNBBNNBRNNBhNNBxNNCBNNCRNNChNNCxNNDBNNDRNNDhNNDxNNEBNNERNNEhNNExNNFBNNFRNNFhNNFxNNGBNNGRNNGhNNGxNNHBNNHRNNHhNNHxNNIBNNIRNNIhNNIxNNJBNNLhNNLxNNMBNNMRNNMhNNMxNNNBNNNRNNNhNNNxNNOBNNORNNOhNNOxNNPBNNPRNNPhNNPxNNQBNNQRNNQhNNQxNNRBNNRRNNRhNNRxNNSBNNSRNNShNNSxNNTBNNTRNNThNNTxNNUBNNURNNUhNNUxNNVBNNVRNNVhNNVxNNWBNNWRNNWhNNWxNNXBNNXRNNXhNNXxNNYBNNYRNNYhNNYxNNZBNNZRNNZhNNZxNNaBNNaRNNahNNaxNNbBNNbRNNbhNNbxNNcBNNcRNNchNNcxNNdBNNdRNNdhNNdxNNeBNNeRNNehNNexNNfBNNfRNNfhNNfxNNgBNNgRNNghNNgxNNhBNNhRNNhhNNhxNNiBNNiRNNihNNixNNjBNNjRNNjhNNjxNNkBNNkRNNkhNNkxNNlBNNlRNNlhNNlxNNmBNNmRNNmhNNmxNNnBNNnRNNnhNNnxNNoBNNoRNNohNNoxNNpBNNpRNNphNNpxNNqBNNqRNNqhNNqxNNrBNNrRNNrhNNrxNNsBNNsRNNshNNsxNNtBNNtRNNthNNtxNNuBNNwhNNwxNNxBNNxRNNxhNNxxNNyBNNyRNNyhNNyxNNzBNNzRNNzhNNzxNN0BNN0RNN0hNN0xNN1BNN1RNN1hNN1xNN2BNN2RNN2hNN2xNN3BNN3RNN3hNN3xNN4BNN4RNN4hNN4xNN5BNN5RNN5hNN5xNN6BNN6RNN6hNN6xNN7BNN7RNN7hNN7xNN8BNN8RNN8hNN8xNN9BNN9RNN9hNN9xNN+BNN+RNN+hNN+xNN/BNN/RNN/hNN/xNNABRNARRNAhRNAxRNBBRNBRRNBhRNBxRNCBRNCRRNChRNFBRNFRRNFhRNFxRNGBRNGRRNGhRNGxRNJRRNJhRNJxRNKBRNKRRNKhRNKxRNLBRNLRRNLhRNLxRNMBRNMRRNMhRNMxRNNBRNNRRNNhRNNxRNOBRNORRNOhRNOxRNPBRNPRRNPhRNPxRNQBRNQRRNQhRNQxRNRBRNRRRNRhRNRxRNSBRNSRRNShRNSxRNTBRNTRRNThRNTxRNUBRNURRNUhRNUxRNVBRNVRRNVhRNVxRNWBRNWRRNWhRNWxRNXBRNXRRNXhRNXxRNYBRNahRNaxRNbBRNbRRNbhRNbxRNcBRNcRRNchRNcxRNdBRNdRRNdhRNdxRNeBRNeRRNehRNexRNfBRNfRRNfhRNfxRNgBRNgRRNghRNgxRNhBRNhRRNhhRNhxRNiBRNiRRNihRNixRNjBRNjRRNjhRNjxRNmRRNmhRNmxRNnBRNnRRNnhRNnxRNoBRNoRRNohRNoxRNpBRNpRRNphRNpxRNqBRNqRRNqhRNqxRNrBRNrRRNrhRNrxRNsBRNsRRNshRNsxRNtBRNtRRNthRNwBRNwRRNwhRNwxRNxBRNxRRNxhRNxxRNyBRNyRRNyhRNyxRNzBRNzRRNzhRNzxRN0BRN0RRN0hRN0xRN1BRN1RRN1hRN1xRN2BRN2RRN2hRN2xRN3BRN3RRN3hRN3xRN4BRN4RRN4hRN4xRN5BRN5RRN5hRN8BRN8RRN8hRN8xRN9BRN9RRN9hRN9xRN+BRN+RRN+hRN+xRN/BRN/RRN/hRN/xRNABVNARVNAhVNAxVNBBVNBRVNBhVNBxVNCBVNCRVNChVNCxVNDBVNDRVNDhVNDxVNEBVNERVNEhVNExVNFBVNFRVNFhVNFxVNGBVNGRVNGhVNGxVNHBVNHRVNHhVNHxVNIBVNKhVNKxVNLBVNLRVNLhVNLxVNMBVNMRVNMhVNMxVNNBVNNRVNNhVNNxVNOBVNORVNOhVNOxVNPBVNPRVNPhVNPxVNQBVNQRVNQhVNQxVNRBVNRRVNRhVNRxVNSBVNSRVNShVNSxVNTBVNTRVNThVNTxVNUBVNURVNUhVNUxVNVBVNVRVNVhVNVxVNWBVNWRVNWhVNWxVNXBVNXRVNXhVNXxVNYBVNYRVNYhVNYxVNZBVNZRVNZhVNZxVNaBVNaRVNahVNaxVNbBVNbRVNbhVNbxVNeRVNehVNexVNfBVNfRVNfhVNfxVNgBVNgRVNghVNgxVNhBVNhRVNhhVNhxVNiBVNiRVNihVNixVNjBVNjRVNjhVNjxVNkBVNkRVNkhVNkxVNlBVNlRVNlhVNlxVNmBVNmRVNmhVNmxVNnBVNnRVNnhVNnxVNoBVNoRVNohVNoxVNpBVNpRVNphVNpxVNqBVNqRVNqhVNqxVNrBVNrRVNrhVNrxVNsBVNsRVNshVNsxVNtBVNtRVNthVNtxVNuBVNuRVNuhVNuxVNvBVNvRVNvhVNvxVNwBVNwRVNwhVNwxVNxBVNxRVNxhVNxxVNyBVN2xVN3BVN3RVN3hVN3xVN4BVN4RVN4hVN4xVN5BVN5RVN5hVN5xVN6BVN6RVN6hVN6xVN7BVN7RVN7hVN7xVN8BVN8RVN8hVN8xVN9BVN9RVN9hVN9xVN+BVN+RVN+hVN+xVN/BVN/RVN/hVN/xVNABZNARZNAhZNAxZNBBZNBRZNBhZNBxZNCBZNCRZNChZNCxZNDBZNDRZNDhZNDxZNEBZNERZNEhZNExZNFBZNFRZNFhZNFxZNGBZNGRZNGhZNGxZNHBZNHRZNHhZNMRZNMhZNMxZNNBZNNRZNNhZNNxZNOBZNORZNOhZNOxZNPBZNPRZNPhZNPxZNQBZNQRZNQhZNQxZNRBZNRRZNRhZNRxZNSBZNSRZNShZNSxZNTBZNTRZNThZNTxZNUBZNURZNUhZNUxZNVBZNVRZNVhZNVxZNWBZNWRZNWhZNWxZNXBZNXRZNXhZNXxZNYBZNYRZNYhZNYxZNbRZNbhZNbxZNcBZNcRZNchZNcxZNdBZNdRZNdhZNdxZNeBZNeRZNehZNexZNfBZNfRZNfhZNfxZNgBZNgRZNghZNgxZNhBZNhRZNhhZNhxZNiBZNiRZNihZNixZNjBZNjRZNjhZNjxZNkBZNkRZNkhZNkxZNlBZNlRZNlhZNlxZNmBZNohZNoxZNpBZNpRZNphZNpxZNqBZNqRZNqhZNqxZNrBZNrRZNrhZNrxZNsBZNsRZNshZNsxZNtBZNtRZNthZNtxZNuBZNuRZNuhZNuxZNvBZNvRZNvhZNvxZNyRZNyhZNyxZNzBZlKE3NFk3OFk3PFk3QFk3aFk3bFk3cFk3dFk3eFk3fFk3gFk3hFk3iFk3jFk3kFk3lFk3mFk3nFk3oFk3pFk3qFk3rFk3sFk3tFk3uFk3vFk3wFk3xFk3yFk3zFk30Fk31Fk32Fk33Fk34Fk35Fk36Fk37Fk38Fk39Fk0HF00IF00JF00KF00LF00MF00NF00OF00PF00QF00RF00SF00TF00UF00VF00WF00XF00YF00ZF00aF00bF00cF00dF00eF00fF00gF00hF00iF00jF00kF00lF00vF00wF00xF00yF00zF000F001F002F003F004F005F006F007F008F009F00+F00/F01AF01BF01CF01DF01EF01FF01GF01HF01IF01JF01lF01mF01nF01oF01pF01qF01rF01sF01tF01uF01vF01wF01xF01yF01zF010F011F012F013F014F015F016F017F018F019F01+F01/F02AF02BF02CF02DF02EF02FF02GF02HF02IF02JF02KF02LF02MF02NF02OF02PF02QF02aF02bF02cF02dF02eF02fF02gF02hF02rF02sF02tF02uF02vF02wF02xF02yF02zF029F02+F02/F03AF03BF03CF03DF03EF03FF03GF03HF03IF03JF03KF03LF03MF03NF03OF03PF03QF03RF03SF03TF03UF03VF03WF03XF03YF03ZF03aF03bF03cF03dF03eF03fF03gF03hF03iF03jF03kF03lF03mF03nF03oF03pF03qF03rF03sF03tF03uF03vF03wF03xF03yF03zF030F031F032F033F034F035F036F037F038F039F03+F03/F00AGE0BGE0CGE0DGE0EGE0FGE0GGE0HGE0IGE0JGE0KGE0LGE0MGE0NGE0OGE0PGE0QGE0RGE0SGE0TGE0UGE0VGE0WGE0XGE0YGE0ZGE0aGE0bGE0cGE0dGE0eGE0fGE0gGE0hGE0iGE0jGE0kGE0lGE0mGE0nGE0oGE0pGE0qGE0rGE0sGE0tGE0uGE04GE05GE06GE07GE08GE09GE0+GE0/GE1AGE1BGE1CGE1DGE1EGE1FGE1GGE1HGE1IGE1JGE1KGE1LGE1MGE1NGE1OGE1PGE1QGE1RGE1SGE1TGE1UGE1VGE1WGE1XGE1YGE1ZGE1aGE1bGE1cGE1dGE1eGE1fGE1gGE1hGE1iGE1jGE1kGE1lGE1mGE1nGE1oGE1pGE1zGE10GE11GE12GE13GE14GE15GE16GE17GE18GE19GE1+GE1/GE2AGE2BGE2CGE2DGE2EGE2FGE2GGE2HGE2IGE2JGE2KGE2LGE2MGE2NGE2OGE2PGE2QGE2RGE2SGE2TGE2UGE2VGE2WGE2XGE2YGE2ZGE2aGE2bGE2cGE2dGE2eGE2fGE2gGE2hGE2iGE2jGE2kGE2lGE2mGE2nGE2oGE2pGE2qGE2rGE2sGE2tGE2uGE2vGE2wGE2xGE2yGE2zGE20GE21GE22GE23GE24GE25GE26GE27GE28GE29GE2+GE2/GE3AGE3BGE3CGE3DGE3EGE3FGE3GGE3HGE3IGE3JGE3KGE3LGE3MGE3NGE3OGE3PGE3ZGE3aGE3bGE3cGE3dGE3eGE3fGE3gGE3hGE3iGE3jGE3kGE3lGE3mGE3nGE3oGE3pGE3qGE3rGE3sGE3tGE3uGE3vGE3wGE3xGE3yGE3zGE30GE31GE32GE33GE34GE35GE36GE37GE38GE39GE3+GE3/GE0AGU0BGU0CGU0DGU0EGU0FGU0GGU0HGU0IGU0JGU0KGU0LGU0MGU0NGU0OGU0PGU0QGU0RGU0SGU0TGU0UGU0VGU0WGU0XGU0YGU0ZGU0aGU0bGU0cGU0dGU0eGU0fGU0gGU0hGU0iGU0jGU0kGU0lGU0mGU0nGU0xGU0yGU0zGU00GU01GU02GU03GU04GU05GU06GU07GU08GU09GU0+GU0/GU1AGU1BGU1CGU1DGU1EGU1FGU1GGU1HGU1IGU1JGU1KGU1LGU1MGU1NGU1OGU1PGU1QGU1RGU1SGU1TGU1UGU1VGU1WGU1XGU1YGU1ZGU1jGU1kGU1lGU1mGU1nGU1oGU1pGU1qGU1rGU1sGU1tGU1uGU1vGU1wGU1xGU1yGU1zGU10GU11GU12GU13GU14GU15GU16GU17GU18GU19GU1+GU1/GU2AGU2BGU2CGU2DGU2EGU2FGU2GGU2HGU2IGU2JGU2KGU2LGU2MGU2NGU2OGU2PGU2QGU2RGU2SGU2TGU2UGU2VGU2WGU2XGU2YGU2ZGU2aGU2bGU2cGU2dGU2eGU2fGU2gGU2hGU2iGU2jGU2kGU2lGU2mGU2wGU2xGU2yGU2zGU20GU21GU22GU23GU24GU25GU26GU27GU28GU29GU2+GU2/GU3AGU3BGU3CGU3DGU3EGU3FGU3GGU3HGU3IGU3JGU3KGU3LGU3MGU3NGU3OGU3PGU3QGU3RGU3SGU3TGU3UGU3VGU3WGU3XGU3YGU3ZGU3aGU3bGU3cGU3dGU3eGU3fGU3gGU3hGU3iGU3jGU3kGU3lGU3mGU3nGU3xGU3yGU3zGU30GU31GU32GU33GU34GU35GU36GU37GU38GU39GU3+GU3/GU0AGk0KGk0LGk0MGk0NGk0OGk0YGk0ZGk0aGk0bGk0cGk0dGk0eGk0fGk0gGk0hGk0iGk0sGk0tGk0uGk0vGk0wGk0xGk0yGk0zGk00Gk01Gk02Gk03Gk04Gk05Gk06Gk07Gk08Gk09Gk0+Gk0/Gk1AGk1BGk1CGk1DGk1EGk1FGk1GGk1HGk1IGk1JGk1KGk1LGk1MGk1NGk1OGk1PGk1QGk1RGk1SGk1TGk1UGk1VGk1WGk1XGk1YGk1ZGk1aGk1bGk1cGk1dGk1eGk1fGk1gGk1hGk1iGk1jGk1kGk1lGk1mGk1nGk1oGk1pGk1qGk1rGk1sGk1tGk1uGk1vGk1wGk1xGk1yGk1zGk10Gk11Gk12Gk13Gk14Gk15Gk16Gk17Gk18Gk19Gk1+Gk1/Gk2AGk2BGk2CGk2DGk2EGk2FGk2GGk2HGk2IGk2JGk2KGk2LGk2MGk2NGk2OGk2PGk2QGk2RGk2SGk2cGk2dGk2eGk2fGk2gGk2hGk2iGk2jGk2kGk2lGk2mGk2nGk2oGk2pGk2qGk2rGk2sGk2tGk2uGk2vGk2wGk2xGk2yGk2zGk20Gk21Gk22Gk23Gk24Gk25Gk26Gk27Gk28Gk29Gk2+Gk2/Gk3AGk3BGk3CGk3DGk3EGk3FGk3GGk3HGk3IGk3JGk3KGk3LGk3MGk3NGk3OGk3PGk3QGk3RGk3SGk3TGk3UGk3VGk3WGk3XGk3YGk3ZGk3aGk3bGk3cGk3dGk3eGk3fGk3gGk3hGk3iGk3jGk3kGk3lGk3mGk3nGk3oGk3pGk3qGk3rGk3sGk3tGk3uGk3vGk3wGk3xGk3yGk3zGk30Gk31Gk32Gk33Gk34Gk35Gk36Gk37Gk38Gk39Gk3+Gk0IG00JG00KG00LG00MG00NG00OG00PG00QG00RG00SG00TG00UG00VG00WG00XG00hG00iG00jG00kG00lG00mG00nG00oG00pG00qG00rG00sG00tG00uG00vG00wG00xG00yG00zG000G001G00/G01AG01BG01CG01DG01EG01FG01GG01HG01IG01JG01KG01LG01MG01NG01OG01PG01QG01RG01SG01TG01UG01VG01WG01XG01YG01ZG01aG01bG01cG01dG01eG01fG01gG01hG01iG01jG01kG01lG01mG01nG01oG01yG01zG010G011G012G013G014G015G016G017G018G019G01+G01/G02AG02BG02CG02DG02EG02FG02GG02HG02IG02JG02KG02LG02MG2UoTY0bTY4bTY8bTZAbTZEbTZIbTZMbTZQbTZUbTZYbTZcbTZgbTZkbTZobTZsbTZwbTZ0bTZ4bTZ8bTaAbTaEbTasbTawbTa0bTa4bTa8bTbAbTbEbTbIbTbMbTbQbTbUbTbYbTbcbTbgbTbkbTbobTbsbTcUbTcYbTccbTcgbTckbTcobTcsbTcwbTc0bTc4bTc8bTdAbTdEbTdIbTdMbTdQbTdUbTdYbTdcbTdgbTdkbTdobTdsbTe4bTe8bTfAbTfEbTfIbTfMbTfQbTfUbTfYbTQAcTQEcTQIcTQMcTQQcTQUcTQYcTQccTQgcTQkcTQocTQscTQwcTQ0cTQ4cTQ8cTRAcTRocTRscTRwcTR0cTR4cTR8cTSAcTSEcTSIcTSMcTSQcTSUcTSYcTSccTSgcTSkcTSocTSscTSwcTS0cTS4cTS8cTTAcTTEcTTIcTTMcTTQcTTUcTTYcTTccTTgcTTkcTTocTTscTTwcTT0cTT4cTT8cTUAcTUEcTUIcTUMcTUQcTUUcTUYcTUccTUgcTUkcTUocTUscTUwcTU0cTU4cTU8cTVAcTVEcTVIcTVMcTVQcTVUcTVYcTVccTVgcTVkcTVocTVscTVwcTV0cTV4cTV8cTWAcTWEcTWIcTWMcTWQcTWUcTWYcTWccTWgcTWkcTWocTWscTWwcTW0cTW4cTW8cTXAcTXEcTXIcTXMcTXQcTXUcTXYcTXccTXgcTXkcTXocTXscTXwcTX0cTX4cTX8cTYAcTYEcTYIcTYMcTYQcTYUcTYYcTYccTYgcTYkcTYocTYscTYwcTY0cTY4cTY8cTZAcTZEcTZIcTZMcTZQcTZUcTZYcTZccTZgcTZkcTZocTZscTZwcTZ0cTZ4cTZ8cTaAcTaEcTaIcTaMcTaQcTaUcTaYcTaccTagcTakcTaocTascTawcTa0cTa4cTa8cTbAcTbEcTbIcTbMcTbQcTbUcTbYcTbccTbgcTbkcTbocTbscTbwcTb0cTb4cTb8cTcAcTcEcTcIcTcMcTcQcTeAcTeEcTeIcTeMcTeQcTeUcTeYcTeccTegcTekcTeocTescTewcTe0cTe4cTe8cTfAcTfEcTfIcTfMcTfQcTfUcTfYcTfccTfgcTfkcTfocTfscTfwcTf0cTf4cTf8cTQAdTQEdTQIdTQMdTQQdTQUdTQYdTQcdTQgdTQkdTQodTQsdTQwdTQ0dTQ4dTQ8dTRAdTREdTRIdTRwdTR0dTR4dTR8dTSAdTSEdTSIdTSMdTS0dTS4dTS8dTTAdTTEdTTIdTTMdTTQdTTUdTTYdTTcdTTgdTTkdTTodTTsdTTwdTT0dTT4dTT8dTUAdTUEdTUIdTUMdTUQdTUUdTUYdTUcdTUgdTUkdTUodTUsdTUwdTU0dTU4dTU8dTVAdTVEdTVIdTVMdTVQdTVUdTVYdTVcdTVgdTVkdTVodTVsdTVwdTV0dTV4dTV8dTWAdTWEdTWIdTWMdTWQdTWUdTWYdTWcdTWgdTWkdTWodTWsdTWwdTW0dTW4dTW8dTXAdTXEdTXIdTXMdTXQdTXUdTXYdTXcdTXgdTXkdTXodTXsdTXwdTX0dTYcdTYgdTYkdTYodTYsdTYwdTY0dTY4dTY8dTZAdTZEdTZIdTZMdTZQdTZUdTZYdTZcdTZgdTZkdTZodTZsdTZwdTZ0dTZ4dTZ8dTaAdTaEdTaIdTaMdTaQdTaUdTaYdTacdTagdTakdTaodTasdTawdTa0dTa4dTa8dTbAdTbEdTbIdTbMdTbQdTbUdTbYdTbcdTbgdTbkdTbodTbsdTbwdTcYdTccdTcgdTckdTcodTcsdTcwdTc0dTc4dTc8dTdAdTdEdTdIdTdMdTdQdTd4dTd8dTeAdTeEdTeIdTeMdTeQdTeUdTeYdTecdTegdTekdTeodTesdTewdTe0dTe4dTe8dTfAdTfEdTfIdTfMdTfQdTfUdTfYdTfcdTfgdTfkdTfodTfsdTfwdTf0dTf4dTf8dTQAeTQEeTQIeTQMeTQQeTQUeTQYeTQceTQgeTQkeTQoeTQseTQweTQ0eTQ4eTQ8eTRAeTREeTRIeTRMeTRQeTRUeTRYeTRceTRgeTRkeTRoeTRseTRweTR0eTR4eTR8eTSAeTSEeTSIeTSMeTSQeTSUeTSYeTSceTSgeTSkeTSoeTSseTSweTS0eTS4eTS8eTTAeTTEeTTIeTTMeTTQeTTUeTTYeTTceTTgeTTkeTToeTTseTUUeTUYeTUceTUgeTUkeTUoeTUseTUweTU0eTU4eTU8eTVAeTVEeTVIeTVMeTVQeTVUeTVYeTVceTVgeTVkeTVoeTVseTVweTV0eTV4eTV8eTWAeTWEeTWIeTWMeTWQeTWUeTWYeTWceTWgeTWkeTWoeTWseTWweTW0eTYAeTYEeTYIeTYMeTYQeTYUeTYYeTYceTYgeTYkeTYoeTYseTYweTY0eTY4eTY8eTZAeTZEeTZIeTZMeTZQeTZUeTZYeTZceTZgeTZkeTZoeTZseTZweTZ0eTZ4eTZ8eTaAeTaEeTaIeTaMeTaQeTaUeTaYeTaceTageTakeTaoeTaseTaweTa0eTa4eTa8eTbAeTbEeTbIeTbMeTbQeTbUeTbYeTbceTbgeTbkeTboeTbseTbweTb0eTb4eTb8eTcAeTcEeTcIeTcMeTcQeTcUeTcYeTcceTcgeTckeTcoeTcseTcweTc0eTc4eTc8eTdAeTdEeTdIeTdMeTdQeTdUeTdYeTdceTdgeTdkeTdoeTdseTdweTd0eTd4eTd8eTeAeTeEeTeIeTeMeTeQeTeUeTeYeTeceTegeTekeTeoeTeseTeweTe0eTe4eTe8eTfAeTfEeTfIeTfMeTfQeTfUeTfYeTfceTfgeTfkeTfoeTfseTfweTf0eTf4eTf8eTQAfTQEfTQIfTQMfTQQfTQUfTQYfTQcfTQgfTRIfTRMfTRQfTRUfTRYfTRcfTRgfTRkfTRofTRsfTRwfTR0fTR4fTR8fTSAfTSEfTSIfTSMfTSQfTSUfTSYfTScfTSgfTSkfTSofTSsfTSwfTS0fTS4fTS8fTTAfTTEfTTIfTTMfTTQfTTUfTTYfTTcfTTgfTTkfTTofTTsfTTwfTT0fTT4fTT8fTUAfTUEfTUIfTUMfTUQfTUUfTUYfTUcfTUgfTUkfTUofTUsfTUwfTU0fTU4fTU8fTVAfTVEfTVIfTVMfTVQfTVUfTVYfTVcfTVgfTVkfTVofTVsfTVwfTV0fTV4fTV8fTWAfTWEfTWIfTWMfTWQfTWUfTWYfTWcfTWgfTWkfTWofTWsfTWwfTW0fTW4fTW8fTXAfTXEfTXIfTXMfTXQfTXUfTXYfTXcfTXgfTXkfTXofTXsfTXwfTX0fTX4fTX8fTYAfTYEfTYIfTYMfTYQfTYUfTYYfTYcfTYgfTYkfTYofTYsfTYwfTY0fTY4fTY8fTZAfTZEfTZIfTZMfTZQfTZUfTZYfTZcfTZgfTZkfTZofTZsfTZwfTZ0fTZ4fTZ8fTaAfTaEfTaIfTaMfTaQfTaUfTaYfTacfTagfTakfTaofTasfTawfTa0fTa4fTa8fTbAfTbEfTbIfTbMfTbQfTbUfTbYfTbcfTbgfTbkfTbofTbsfTbwfTb0fTb4fTb8fTcAfTcEfTcIfTcMfTcQfTcUfTcYfTccfTcgfTckfTcofTdQfTdUfTdYfTdcfTdgfTdkfTdofTdsfTdwfTd0fTd4fTd8fTeAfTeEfTeIfTeMfTeQfTeUfTeYfTecfTegfTekfTeofTesfTewfTe0fTe4fTe8fTfAfTfEfTfIfTfMfTfQfTfUfTfYfTfcfTfgfTfkfTfofTfsfTfwfTf0fTf4fTf8fTQAgTQEgTQIgTQMgTQQgTQUgTQYgTQcgTQggTQkgTQogTQsgTQwgTQ0gTQ4gTQ8gTRAgTREgTRIgTRMgTRQgTRUgTRYgTRcgTRggTRkgTRogTRsgTRwgTR0gTR4gTR8gZShNICBNISBNIiBNIyBNJCBNJSBNJiBNJyBNKCBNKSBNKiBNKyBNLCBNLSBNLiBNLyBNMCBNMSBNMiBNMyBNNCBNNSBNNiBNNyBNOCBNOSBNOiBNOyBNPCBNPSBNPiBNPyBNQCBNQSBNQiBNQyBNRCBNRSBNRiBNRyBNSCBNSSBNSiBNSyBNTCBNTSBNTiBNTyBNUCBNUSBNUiBNUyBNVCBNVSBNViBNVyBNWCBNWSBNWiBNWyBNXCBNXSBNXiBNXyBNYCBNYSBNYiBNYyBNZCBNZSBNZiBNZyBNaCBNaSBNaiBNayBNbCBNbSBNbiBNbyBNcCBNcSBNciBNcyBNdCBNdSBNdiBNdyBNeCBNeSBNeiBNeyBNfCBNfSBNfiBNfyBNgCBNgSBNgiBNgyBNhCBNhSBNhiBNhyBNiCBNiSBNiiBNiyBNjCBNjSBNjiBNjyBNkCBNkSBNkiBNkyBNlCBNlSBNliBNlyBNmCBNmSBNmiBNmyBNnCBNnSBNniBNnyBNoCBNoSBNoiBNoyBNpCBNpSBNpiBNpyBNqCBNqSBNqiBNqyBNrCBNrSBNriBNryBNsCBNsSBNsiBNsyBNtCBNtSBNtiBNtyBNuCBNuSBNuiBNuyBNvCBNvSBNxyBNyCBNySBNyiBNyyBNzCBNzSBNziBNzyBN0CBN0SBN0iBN0yBN1CBN1SBN1iBN1yBN2CBN2SBN2iBN2yBN3CBN3SBN3iBN3yBN4CBN4SBN4iBN4yBN5CBN5SBN5iBN5yBN6CBN6SBN6iBN6yBN7CBN7SBN7iBN7yBN8CBN8SBN8iBN8yBN9CBN9SBN9iBN9yBN+CBN+SBN+iBN+yBN/CBN/SBN/iBN/yBNACFNASFNAiFNAyFNBCFNBSFNBiFNByFNCCFNCSFNCiFNCyFNDCFNDSFNFyFNGCFNGSFNGiFNGyFNHCFNHSFNHiFNHyFNICFNISFNIiFNIyFNJCFNJSFNJiFNJyFNKCFNKSFNKiFNKyFNLCFNLSFNLiFNLyFNMCFNMSFNMiFNMyFNNCFNNSFNNiFNNyFNOCFNOSFNOiFNOyFNPCFNPSFNPiFNPyFNQCFNQSFNQiFNQyFNRCFNRSFNRiFNRyFNSCFNSSFNSiFNSyFNTCFNTSFNTiFNTyFNUCFNUSFNUiFNUyFNVCFNVSFNViFNVyFNWCFNWSFNWiFNWyFNXCFNXSFNXiFNXyFNYCFNYSFNYiFNYyFNZCFNZSFNZiFNZyFNaCFNaSFNaiFNayFNbCFNbSFNbiFNbyFNcCFNcSFNciFNcyFNdCFNdSFNdiFNdyFNeCFNeSFNeiFNeyFNfCFNfSFNfiFNfyFNiSFNiiFNiyFNjCFNjSFNjiFNjyFNkCFNkSFNkiFNkyFNlCFNlSFNliFNlyFNmCFNmSFNmiFNmyFNnCFNnSFNniFNnyFNoCFNoSFNoiFNoyFNpCFNpSFNpiFNpyFNqCFNqSFNqiFNqyFNrCFNrSFNriFNryFNsCFNsSFNsiFNsyFNtCFNtSFNtiFNtyFNuCFNuSFNuiFNuyFNvCFNvSFNviFNvyFNwCFNwSFNwiFNwyFNxCFNxSFNxiFNxyFNyCFNySFNyiFNyyFNzCFNzSFNziFNzyFN0CFN0SFN0iFN0yFN1CFN1SFN1iFN1yFN2CFN2SFN2iFN2yFN3CFN3SFN3iFN3yFN4CFN4SFN4iFN4yFN5CFN5SFN5iFN5yFN6CFN6SFN6iFN6yFN7CFN7SFN7iFN7yFN8CFN8SFN8iFN8yFN9CFlSwJdckMRAAAoSxxLHUseSx9LIEshSyJLI0skS1pLW0tcS11LXktfS2BLYUtiTSQBTSUBTSYBTScBTSgBTSkBTSoBTSsBTSwBTQoCTQsCTQwCTQ0CTQ4CTQ8CTRACTRECTRICTUACTUECTUICTUMCTUQCTUUCTUYCTUcCTUgCTZoCTZsCTZwCTZ0CTZ4CTZ8CTaACTaECTaICTaMCTaQCTaUCTaYCTacCTagCTakCTaoCTasCTWUDTWYDTWcDTWgDTWkDTWoDTWsDTWwDTW0DTYwETY0ETY4ETY8ETZAETZEETZIETZMETZQETbQETbUETbYETbcETbgETbkETboETbsETbwETUkFTUoFTUsFTUwFTU0FTU4FTU8FTVAFTVEFTUgGTUkGTUoGTUsGTUwGTU0GTU4GTU8GTVAGTdYHTdcHTdgHTdkHTdoHTdsHTdwHTd0HTd4HTd8HTeAHTeEHTeIHTeMHTeQHTeUHTeYHTecHTUMITUQITUUITUYITUcITUgITUkITUoITUsITa4ITa8ITbAITbEITbIITbMITbQITbUITbYITZIKTZMKTZQKTZUKTZYKTZcKTZgKTZkKTZoKTf8KTQALTQELTQILTQMLTQQLTQULTQYLTQcLTQgLTQkLTQoLTQsLTQwLTQ0LTQ4LTQ8LTRALTdoLTdsLTdwLTd0LTd4LTd8LTeALTeELTeILTQIMTQMMTQQMTQUMTQYMTQcMTQgMTQkMTQoMTVIMTVMMTVQMTVUMTVYMTVcMTVgMTVkMTVoMTbAMTbEMTbIMTbMMTbQMTbUMTbYMTbcMTbgMTWwNTW0NTW4NTW8NTXANTXENTXINTXMNTXQNTXwNTX0NTX4NTX8NTYANTYENTYINTYMNTYQNTY4NTY8NTZANTZENTZINTZMNTZQNTZUNTZYNTcENTcINTcMNTcQNTcUNTcYNTccNTcgNTckNTcoNTcsNTcwNTc0NTc4NTc8NTdANTdENTdINTSQOTSUOTSYOTScOTSgOTSkOTSoOTSsOTSwOTb8OTcAOTcEOTcIOTcMOTcQOTcUOTcYOTccOTWEPTWIPTWMPTWQPTWUPTWYPTWcPTWgPTWkPTakPTaoPTasPTawPTa0PTa4PTa8PTbAPTbEPTdUPTdYPTdcPTdgPTdkPTdoPTdsPTdwPTd0PTQ0QTQ4QTQ8QTRAQTREQTRIQTRMQTRQQTRUQTQ8RTRARTRERTRIRTRMRTRQRTRURTRYRTRcRTXsRTXwRTX0RTX4RTX8RTYARTYERTYIRTYMRTTYSTTcSTTgSTTkSTToSTTsSTTwSTT0STT4STcMSTcQSTcUSTcYSTccSTcgSTckSTcoSTcsSTcwSTc0STc4STc8STdASTdESTdISTdMSTdQSTSUTTSYTTScTTSgTTSkTTSoTTSsTTSwTTS0TTbkTTboTTbsTTbwTTb0TTb4TTb8TTcATTcETTbcUTbgUTbkUTboUTbsUTbwUTb0UTb4UTb8UTecUTegUTekUTeoUTesUTewUTe0UTe4UTe8UTSEVTSIVTSMVTSQVTSUVTSYVTScVTSgVTSkVTXAVTXEVTXIVTXMVTXQVTXUVTXYVTXcVTXgVTdIVTdMVTdQVTdUVTdYVTdcVTdgVTdkVTdoVTVMXTVQXTVUXTVYXTVcXTVgXTVkXTVoXTVsXTVwXTV0XTV4XTV8XTWAXTWEXTWIXTWMXTWQXTZEXTZIXTZMXTZQXTZUXTZYXTZcXTZgXTZkXTaIXTaMXTaQXTaUXTaYXTacXTagXTakXTaoXTbQXTbUXTbYXTbcXTbgXTbkXTboXTbsXTbwXTS8YTTAYTTEYTTIYTTMYTTQYTTUYTTYYTTcYTWoYTWsYTWwYTW0YTW4YTW8YTXAYTXEYTXIYTdAYTdEYTdIYTdMYTdQYTdUYTdYYTdcYTdgYTacZTagZTakZTaoZTasZTawZTa0ZTa4ZTa8ZTQ8aTRAaTREaTRIaTRMaTRQaTRUaTRYaTRcaTZMaTZQaTZUaTZYaTZcaTZgaTZkaTZoaTZsaTf8aTQAbTQEbTQIbTQMbTQQbTQUbTQYbTQcbTWkbTWobTWsbTWwbTW0bTW4bTW8bTXAbTXEbTbwbTb0bTb4bTb8bTcAbTcEbTcIbTcMbTcQbTdwbTd0bTd4bTd8bTeAbTeEbTeIbTeMbTeQbTeUbTeYbTecbTegbTekbTeobTesbTewbTe0bTREcTRIcTRMcTRQcTRUcTRYcTRccTRgcTRkcTc4cTc8cTdAcTdEcTdIcTdMcTdQcTdUcTdYcTdccTdgcTdkcTdocTdscTdwcTd0cTd4cTd8cTRMdTRQdTRUdTRYdTRcdTRgdTRkdTRodTRsdTSQdTSUdTSYdTScdTSgdTSkdTSodTSsdTSwdTX4dTX8dTYAdTYEdTYIdTYMdTYQdTYUdTYYdTb0dTb4dTb8dTcAdTcEdTcIdTcMdTcQdTcUdTdUdTdYdTdcdTdgdTdkdTdodTdsdTdwdTd0dTTweTT0eTT4eTT8eTUAeTUEeTUIeTUMeTUQeTW4eTW8eTXAeTXEeTXIeTXMeTXQeTXUeTXYeTXceTXgeTXkeTXoeTXseTXweTX0eTX4eTX8eTQkfTQofTQsfTQwfTQ0fTQ4fTQ8fTRAfTREfTcsfTcwfTc0fTc4fTc8fTdAfTdEfTdIfTdMfTb4gTb8gTcAgTcEgTcIgTcMgTcQgTcUgTcYgTQ4hTQ8hTRAhTREhTRIhTRMhTRQhTRUhTRYhTYAhTYEhTYIhTYMhTYQhTYUhTYYhTYchTYghTWwiTW0iTW4iTW8iTXAiTXEiTXIiTXMiTXQiTdEiTdIiTdMiTdQiTdUiTdYiTdciTdgiTdkiTS0jTS4jTS8jTTAjTTEjTTIjTTMjTTQjTTUjTdgjTdkjTdojTdsjTdwjTd0jTd4jTd8jTeAjTeEjTeIjTeMjTeQjTeUjTeYjTecjTegjTekjTaokTaskTawkTa0kTa4kTa8kTbAkTbEkTbIkTcskTcwkTc0kTc4kTc8kTdAkTdEkTdIkTdMkTcslTcwlTc0lTc4lTc8lTdAlTdElTdIlTdMlTfUlTfYlTfclTfglTfklTfolTfslTfwlTf0lTfQmTfUmTfYmTfcmTfgmTfkmTfomTfsmTfwmTQQnTQUnTQYnTQcnTQgnTQknTQonTQsnTQwnTXwoTX0oTX4oTX8oTYAoTYEoTYIoTYMoTYQoTa8oTbAoTbEoTbIoTbMoTbQoTbUoTbYoTbcoTcAoTcEoTcIoTcMoTcQoTcUoTcYoTccoTcgoTREpTRIpTRMpTRQpTRUpTRYpTRcpTRgpTRkpTS0pTS4pTS8pTTApTTEpTTIpTTMpTTQpTTUpTT8pTUApTUEpTUIpTUMpTUQpTUUpTUYpTUcpTYcpTYgpTYkpTYopTYspTYwpTY0pTY4pTY8pTf8pTQAqTQEqTQIqTQMqTQQqTQUqTQYqTQcqTeUqTeYqTecqTegqTekqTeoqTesqTewqTe0qTUcrTUgrTUkrTUorTUsrTUwrTU0rTU4rTU8rTVgrTVkrTVorTVsrTVwrTV0rTV4rTV8rTWArTQgsTQksTQosTQssTQwsTQ0sTQ4sTQ8sTRAsTRYsTRcsTRgsTRksTRosTRssTRwsTR0sTR4sTR8sTSAsTSEsTSIsTSMsTSQsTSUsTSYsTScsTVwsTV0sTV4sTV8sTWAsTWEsTWIsTWMsTWQsTX8sTYAsTYEsTYIsTYMsTYQsTYUsTYYsTYcsTZ0sTZ4sTZ8sTaAsTaEsTaIsTaMsTaQsTaUsTd8sTeAsTeEsTeIsTeMsTeQsTeUsTeYsTecsTSktTSotTSstTSwtTS0tTS4tTS8tTTAtTTEtTewtTe0tTe4tTe8tTfAtTfEtTfItTfMtTfQtTVIvTVMvTVQvTVUvTVYvTVcvTVgvTVkvTVovTVQwTVUwTVYwTVcwTVgwTVkwTVowTVswTVwwTQMxZShNBDFNBTFNBjFNBzFNCDFNCTFNCjFNCzFNQzFNRDFNRTFNRjFNRzFNSDFNSTFNSjFNSzFNizFNjDFNjTFNjjFNjzFNkDFNkTFNkjFNkzFNIDJNITJNIjJNIzJNJDJNJTJNJjJNJzJNKDJNDDNNDTNNDjNNDzNNEDNNETNNEjNNEzNNFDNNFTNNFjNNFzNNGDNNGTNNGjNNGzNNHDNNHTNNczNNdDNNdTNNdjNNdzNNeDNNeTNNejNNezNNnjNNnzNNoDNNoTNNojNNozNNpDNNpTNNpjNNXzRNYDRNYTRNYjRNYzRNZDRNZTRNZjRNZzRNXzVNYDVNYTVNYjVNYzVNZDVNZTVNZjVNZzVNqTVNqjVNqzVNrDVNrTVNrjVNrzVNsDVNsTVNKTZNKjZNKzZNLDZNLTZNLjZNLzZNMDZNMTZNGjdNGzdNHDdNHTdNHjdNHzdNIDdNITdNIjdN4TdN4jdN4zdN5DdN5TdN5jdN5zdN6DdN6TdNgzhNhDhNhThNhjhNhzhNiDhNiThNijhNizhNEjlNEzlNFDlNFTlNFjlNFzlNGDlNGTlNGjlNpDlNpTlNpjlNpzlNqDlNqTlNqjlNqzlNrDlNGDpNGTpNGjpNGzpNHDpNHTpNHjpNHzpNIDpNKTpNKjpNKzpNLDpNLTpNLjpNLzpNMDpNMTpNazpNbDpNbTpNbjpNbzpNcDpNcTpNcjpNczpNRDtNRTtNRjtNRztNSDtNSTtNSjtNSztNTDtNtztNuDtNuTtNujtNuztNvDtNvTtNvjtNvztNMjxNMzxNNDxNNTxNNjxNNzxNODxNOTxNOjxNxT1Nxj1Nxz1NyD1NyT1Nyj1Nyz1NzD1NzT1NNj5NNz5NOD5NOT5NOj5NOz5NPD5NPT5NPj5NRz5NSD5NST5NSj5NSz5NTD5NTT5NTj5NTz5Ncz5NdD5NdT5Ndj5Ndz5NeD5NeT5Nej5Nez5N+T5N+j5N+z5N/D5N/T5N/j5N/z5NAD9NAT9NkT9Nkj9Nkz9NlD9NlT9Nlj9Nlz9NmD9NmT9NvkBNv0BNwEBNwUBNwkBNw0BNxEBNxUBNxkBNz0BN0EBN0UBN0kBN00BN1EBN1UBN1kBN10BN30FN4EFN4UFN4kFN40FN5EFN5UFN5kFN50FN6EFN6UFN6kFN60FN7EFN7UFN7kFN70FN8EFNBUJNBkJNB0JNCEJNCUJNCkJNC0JNDEJNDUJNDkJND0JNEEJNEUJNEkJNE0JNFEJNFUJNFkJNUUJNUkJNU0JNVEJNVUJNVkJNV0JNWEJNWUJNyUJNykJNy0JNzEJNzUJNzkJNz0JN0EJN0UJNVENNVUNNVkNNV0NNWENNWUNNWkNNW0NNXENNykNNy0NNzENNzUNNzkNNz0NN0ENN0UNN0kNNmURNmkRNm0RNnERNnURNnkRNn0RNoERNoURNyURNykRNy0RNzERNzURNzkRNz0RN0ERN0URN+kRN+0RN/ERN/URN/kRN/0RNAEVNAUVNAkVlSwNdckQRAAAoTUAFTUEFTUIFTUMFTUQFTUUFTUYFTUcFTUgFTXAFTXEFTXIFTXMFTXQFTXUFTXYFTXcFTXgFTZEFTZIFTZMFTZQFTZUFTZYFTZcFTZgFTZkFTZoFTZsFTZwFTZ0FTZ4FTZ8FTaAFTaEFTaIFTbIFTbMFTbQFTbUFTbYFTbcFTbgFTbkFTboFTVkGTVoGTVsGTVwGTV0GTV4GTV8GTWAGTWEGTbgGTbkGTboGTbsGTbwGTb0GTb4GTb8GTcAGTWsHTWwHTW0HTW4HTW8HTXAHTXEHTXIHTXMHTakHTaoHTasHTawHTa0HTa4HTa8HTbAHTbEHTegHTekHTeoHTesHTewHTe0HTe4HTe8HTfAHTToITTsITTwITT0ITT4ITT8ITUAITUEITUIITUAKTUEKTUIKTUMKTUQKTUUKTUYKTUcKTUgKTXgKTXkKTXoKTXsKTXwKTX0KTX4KTX8KTYAKTZsKTZwKTZ0KTZ4KTZ8KTaAKTaEKTaIKTaMKTawKTa0KTa4KTa8KTbAKTbEKTbIKTbMKTbQKTaAMTaEMTaIMTaMMTaQMTaUMTaYMTacMTagMTdcMTdgMTdkMTdoMTdsMTdwMTd0MTd4MTd8MTeAMTeEMTeIMTeMMTeQMTeUMTeYMTecMTegMTQ8NTRANTRENTRINTRMNTRQNTRUNTRYNTRcNTRsOTRwOTR0OTR4OTR8OTSAOTSEOTSIOTSMOTf0OTf4OTf8OTQAPTQEPTQIPTQMPTQQPTQUPTR4PTR8PTSAPTSEPTSIPTSMPTSQPTSUPTSYPTXAQTXEQTXIQTXMQTXQQTXUQTXYQTXcQTXgQTXkQTXoQTXsQTXwQTX0QTX4QTX8QTYAQTYEQTQsUTQwUTQ0UTQ4UTQ8UTRAUTREUTRIUTRMUTRwUTR0UTR4UTR8UTSAUTSEUTSIUTSMUTSQUTWEUTWIUTWMUTWQUTWUUTWYUTWcUTWgUTWkUTckVTcoVTcsVTcwVTc0VTc4VTc8VTdAVTdEVTR8WTSAWTSEWTSIWTSMWTSQWTSUWTSYWTScWTSgWTSkWTSoWTSsWTSwWTS0WTS4WTS8WTTAWTWQWTWUWTWYWTWcWTWgWTWkWTWoWTWsWTWwWTZkWTZoWTZsWTZwWTZ0WTZ4WTZ8WTaAWTaEWTcAWTcEWTcIWTcMWTcQWTcUWTcYWTccWTcgWTSYXTScXTSgXTSkXTSoXTSsXTSwXTS0XTS4XTSgZTSkZTSoZTSsZTSwZTS0ZTS4ZTS8ZTTAZTSMaTSQaTSUaTSYaTScaTSgaTSkaTSoaTSsaTRgbTRkbTRobTRsbTRwbTR0bTR4bTR8bTSAbTTYbTTcbTTgbTTkbTTobTTsbTTwbTT0bTT4bTaIbTaMbTaQbTaUbTaYbTacbTagbTakbTaobTfcbTfgbTfkbTfobTfsbTfwbTf0bTf4bTf8bTfUhTfYhTfchTfghTfkhTfohTfshTfwhTf0hTf4hTf8hTQAiTQEiTQIiTQMiTQQiTQUiTQYiTQciTQgiTQkiTQoiTQsiTQwiTQ0iTQ4iTQ8iTbYjTbcjTbgjTbkjTbojTbsjTbwjTb0jTb4jTdQlTdUlTdYlTdclTdglTdklTdolTdslTdwlTdQpTdUpTdYpTdcpTdgpTdkpTdopTdspTdwpTRgqTRkqTRoqTRsqTRwqTR0qTR4qTR8qTSAqTUIqTUMqTUQqTUUqTUYqTUcqTUgqTUkqTUoqTVcqTVgqTVkqTVoqTVsqTVwqTV0qTV4qTV8qTYYqTYcqTYgqTYkqTYoqTYsqTYwqTY0qTY4qTZUqTZYqTZcqTZgqTZkqTZoqTZsqTZwqTZ0qTaQqTaUqTaYqTacqTagqTakqTaoqTasqTawqTdwqTd0qTd4qTd8qTeAqTeEqTeIqTeMqTeQqTf4qTf8qTQArTQErTQIrTQMrTQQrTQUrTQYrTTksTTosTTssTTwsTT0sTT4sTT8sTUAsTUEsTW0sTW4sTW8sTXAsTXEsTXIsTXMsTXQsTXUsTdYsTdcsTdgsTdksTdosTdssTdwsTd0sTd4sTQotTQstTQwtTQ0tTQ4tTQ8tTRAtTREtTRItTRgtTRktTRotTRstTRwtTR0tTR4tTR8tTSAtTU0tTU4tTU8tTVAtTVEtTVItTVMtTVQtTVUtTdotTdstTdwtTd0tTd4tTd8tTeAtTeEtTeItTaUvTaYvTacvTagvTakvTaovTasvTawvTa0vTcIvTcMvTcQvTcUvTcYvTccvTcgvTckvTcovTd0vTd4vTd8vTeAvTeEvTeIvTeMvTeQvTeUvTQYwTQcwTQgwTQkwTQowTQswTQwwTQ0wTQ4wTQ8wTRAwTREwTRIwTRMwTRQwTRUwTRYwTRcwTSkwTSowTSswTSwwTS0wTS4wTS8wTTAwTTEwTUMwTUQwTUUwTUYwTUcwTUgwTUkwTUowTUswTV0wTV4wTV8wTWAwTWEwTWIwTWMwTWQwTWUwTckzTcozTcszTcwzTc0zTc4zTc8zTdAzTdEzTT40TT80TUA0TUE0TUI0TUM0TUQ0TUU0TUY0TRE2TRI2TRM2TRQ2TRU2TRY2TRc2TRg2TRk2TWg3TWk3TWo3TWs3TWw3TW03TW43TW83TXA3TWY4TWc4TWg4TWk4TWo4TWs4TWw4TW04TW44TeA4TeE4TeI4TeM4TeQ4TeU4TeY4Tec4Teg4TRs5TRw5TR05TR45TR85TSA5TSE5TSI5TSM5TXQ5TXU5TXY5TXc5TXg5TXk5TXo5TXs5TXw5TVM6TVQ6TVU6TVY6TVc6TVg6TVk6TVo6TVs6TdY6Tdc6Tdg6Tdk6Tdo6Tds6Tdw6Td06Td46TTs7TTw7TT07TT47TT87TUA7TUE7TUI7TUM7TdE7TdI7TdM7TdQ7TdU7TdY7Tdc7Tdg7Tdk7TbE9TbI9TbM9TbQ9TbU9TbY9Tbc9Tbg9Tbk9TVo/TVs/TVw/TV0/TV4/TV8/TWA/TWE/TWI/ZUsEXXJFEQAAKE1TCE1UCE1VCE1WCE1XCE1YCE1ZCE1aCE1bCE00CU01CU02CU03CU04CU05CU06CU07CU08CU2CCU2DCU2ECU2FCU2GCU2HCU2ICU2JCU2KCU3fCU3gCU3hCU3iCU3jCU3kCU3lCU3mCU3nCU0BCk0CCk0DCk0ECk0FCk0GCk0HCk0ICk0JCk1mCk1nCk1oCk1pCk1qCk1rCk1sCk1tCk1uCk0qDE0rDE0sDE0tDE0uDE0vDE0wDE0xDE0yDE1jDE1kDE1lDE1mDE1nDE1oDE1pDE1qDE1rDE3bDU3cDU3dDU3eDU3fDU3gDU3hDU3iDU3jDU0tDk0uDk0vDk0wDk0xDk0yDk0zDk00Dk01Dk2bEE2cEE2dEE2eEE2fEE2gEE2hEE2iEE2jEE25EE26EE27EE28EE29EE2+EE2/EE3AEE3BEE32Ek33Ek34Ek35Ek36Ek37Ek38Ek39Ek3+Ek2QFE2RFE2SFE2TFE2UFE2VFE2WFE2XFE2YFE3RFk3SFk3TFk3UFk3VFk3WFk3XFk3YFk3ZFk3+Fk3/Fk0AF00BF00CF00DF00EF00FF00GF01KF01LF01MF01NF01OF01PF01QF01RF01SF01aGU1bGU1cGU1dGU1eGU1fGU1gGU1hGU1iGU3oGU3pGU3qGU3rGU3sGU3tGU3uGU3vGU3wGU0BGk0CGk0DGk0EGk0FGk0GGk0HGk0IGk0JGk3FHE3GHE3HHE3IHE3JHE3KHE3LHE3MHE3NHE0eKE0fKE0gKE0hKE0iKE0jKE0kKE0lKE0mKE1JKE1KKE1LKE1MKE1NKE1OKE1PKE1QKE1RKE1qKE1rKE1sKE1tKE1uKE1vKE1wKE1xKE1yKE26Kk27Kk28Kk29Kk2+Kk2/Kk3AKk3BKk3CKk2sK02tK02uK02vK02wK02xK02yK02zK020K03QK03RK03SK03TK03UK03VK03WK03XK03YK03hK03iK03jK03kK03lK03mK03nK03oK03pK035K036K037K038K039K03+K03/K00ALE0BLE1eLU1fLU1gLU1hLU1iLU1jLU1kLU1lLU1mLU0LLk0MLk0NLk0OLk0PLk0QLk0RLk0SLk0TLk1HLk1ILk1JLk1KLk1LLk1MLk1NLk1OLk1PLk2ELk2FLk2GLk2HLk2ILk2JLk2KLk2LLk2MLk3cME3dME3eME3fME3gME3hME3iME3jME3kME2nM02oM02pM02qM02rM02sM02tM02uM02vM03qNE3rNE3sNE3tNE3uNE3vNE3wNE3xNE3yNE2CN02DN02EN02FN02GN02HN02IN02JN02KN00BO00CO00DO00EO00FO00GO00HO00IO00JO02UO02VO02WO02XO02YO02ZO02aO02bO02cO02CPU2DPU2EPU2FPU2GPU2HPU2IPU2JPU2KPWV1h1UEbmFtZXJGEQAATRdFWAEAAABDfXJHEQAAKFgDAAAAQ1oyXXJIEQAAKE04D00LFU1IG02vHU0EH02ZM018NU1lPk0AQmVYAwAAAE9FMl1ySREAAChLSEubTd4CTf8CTdEETf8ETQkFTTkFTY4FTakFTdEFTQ8GTRgGTUUGTWgGTaAGTeEGTfEGTVcHTWAHTbgHTQsITSYITTcITWMITZIITZsITd0ITQEJTbgJTcEJTe4JTSkKTTIKTXUKTYcKTbsKTe0KTfYKTSQLTfELTSIMTZUMTc0MTR4NTTgNTVENTYsNTbYNTeoNTfwNTVkOTYkOTaAOTbcOTe4OTRsPTfEPTV0QTZgQTVURTbsRTSISTVISTe8TTQAUTUkUTV4UTXAUTbUUTRYVTTYVTT8VTU0VTfcVTQQWTQ0WTT4WTUcWTXgWTYMWTYwWTbUWTe0WTfwWTbEXTdUXTeUXTQoYTRsYTUcYTZEYTd8YTQsZTRsZTUkZTXYZTYgZTaQZTcoZTdMZTW4aTcAaTScbTWYbTXgbTfQbTQ4cTXQcTYIcTYscTQAdTVcdTWAdTbodTbseTRgfTTgfTRkgTZYiTS0kTTYkTYIkTdokTQMlTbsmTcsmTScnTUMnTWEnTdonTfonTRsoTWcoTXkoTaAoTdwoTQYpTTwpTcEpTeMpTQ4qTT8qTXsqTdkqTTMrTTwrTc0rTTYsTXwsTZosTe4sTQctTTgtTUEtTUotTaItTastTcYtTektTfstTQguTRouTTQuTb0uTUovTWEvTZMvTR4wTUAwTWwwTXUwTfIwTfswTWExTX8xTR0yTfYyTSszTfUzTVQ0TQk1Tbw1TdU1TWI2TWk2TZQ2TaM2TQU3TQ83TRk3TUU3TU43Tas3Td43TTY4TUg4TZI4TaM4Tc44Td04TT45TV85TYs5TZo5TZM6Taw6TVk7TZE7TaM7TbY7Tcg7Tfc7TQE8TSc8TU08TZQ8TZ08Tc88Tdg8TRc9TVk9TWw9TZE9Tdw9Tcc+Te4+TTU/TWk/TXI/Tbc/Te8/TUVATW5ATd5ATThBTUlBTZdBTU5CTRxDTbdDTU5EZVgDAAAAT0UxXXJKEQAAKEtHS39Lmk2vAU3jAU0kAk3dAk3+Ak0wA03YA01sBE15BE3QBE3+BE0KBU04BU2NBU2oBU3QBU0OBk0XBk1EBk1nBk2fBk20Bk3gBk3wBk0qB01WB01fB023B03FB00MCE0lCE02CE1kCE13CE2ACE2RCE2aCE3cCE0ACU0RCU2TCU23CU3ACU3tCU0fCk0oCk0xCk10Ck2GCk26Ck3jCk3sCk31Ck0jC01JC01SC025C03wC00hDE04DE1GDE2CDE2LDE2UDE2+DE3MDE0dDU0wDU03DU1QDU2KDU2kDU21DU3pDU3yDU37DU07Dk1YDk2IDk2fDk22Dk3tDk0aD03wD01cEE2XEE2tEE1UEU26EU0hEk0yEk1REk1QE02HE03uE03/E003FE1IFE1dFE1vFE22FE3RFE31FE3+FE0VFU01FU0+FU1MFU1lFU2GFU2RFU32FU0DFk0MFk09Fk1GFk1VFk13Fk2CFk2LFk20Fk3sFk39Fk0ZF00iF02wF03CF03LF03UF03kF00JGE0aGE0jGE09GE1GGE1PGE14GE2BGE2QGE2jGE2sGE3eGE3nGE0KGU0aGU1IGU11GU2JGU2jGU3JGU3SGU05Gk1tGk2tGk22Gk2/Gk0mG01lG013G02eG024G03zG00NHE1zHE2BHE2KHE3/HE1WHU1fHU25HU2FHk26Hk0XH003H01WH00YIE1pIE2GIE3MIE3bIE3pIU1VIk2VIk2eIk2yI00sJE01JE1fJE2BJE2mJE3ZJE0CJU2tJk26Jk3KJk3TJk0WJ00mJ01EJ01gJ02eJ03ZJ035J00EKE0aKE1mKE14KE2fKE3bKE0FKU07KU2DKU3AKU3QKU3iKU37KU0NKk0+Kk16Kk3YKk0yK007K014K02ZK03MK001LE1KLE1YLE17LE2ZLE3tLE0GLU03LU1ALU1JLU1sLU2YLU2hLU2qLU3FLU3WLU3oLU36LU0HLk0ZLk01Lk2uLk28Lk0wL01JL01gL02SL02zL00dME0/ME1rME10ME2SME3YME3xME36ME0sMU1gMU1+MU2HMU0cMk3WMk3fMk31Mk0qM03FM030M01TNE0INU1INU27NU3UNU3dNU1hNk1oNk2TNk2iNk2zNk3VNk31Nk0EN00QN00YN00zN01EN01NN01+N02qN03dN00VOE01OE0+OE1HOE14OE2ROE2iOE3NOE3cOE09OU1eOU1nOU2KOU2ZOU0+Ok1HOk2JOk2SOk2rOk3pOk1YO02QO02iO021O03HO032O00CPE0mPE1MPE2FPE2TPE2cPE3FPE3OPE3XPE0NPU0WPU0/PU1YPU1rPU2QPU3bPU3kPU0sPk1vPk2gPk3GPk3UPk3tPk00P01oP01xP022P03uP00rQE1EQE1tQE3dQE36QE03QU1IQU2WQU1NQk0bQ022Q02/Q03lQ01NRGVYAwAAAE9HMV1ySxEAAChLkUv+TVECTW0CTQ0DTRwDTYgETccETQ4FTV0FTXwFTQUGTTMGTcwGTZAHTaMITVwKTZULTdALTRgMTawMTXgNTYcPTZ4PTcsPTVMQTWgQTeYQTXoSTYESTd8STTETTT8TTZITTcUTTSgUTVQUTWwVTd4VTRMWTTQWTTQZTeQZTcYaTesaTZEbTdgbTUUdTS4fTWAgTXwhTbghTSsiTaUiTUYkTV4lTeYlTR0nTaUnTeAnTccpTRQqTRIrTW8rTcwsTbEtTVMuTe8uTRUvTXwvTYMvTZkvTbAyTSEzTUczTeQzTdA0TRw1TZ01Te41Tf01TWQ3Tcw3Tfk3Tb04TTU6Tbg6TdI6TQ07TYc7Te07TQ48TRU8TUM8TRk+TY8+Td0/TbJATRFBTV1CTdxCTcZDTaVETb5ETcVETedEZVgDAAAAQ0QxXXJMEQAAKEsMSxlLMEs+S1NLbUujS71L10vfS/hNCgFNQAFNRwFNXgFNawFNdgFNfgFNiwFNoAFN2gFN8wFNAgJNZwJNdQJNxQJN0QJNBwNNFgNNQANNcgNNfgNNhwNN6ANN8ANNEARNSARNUwRNXARNggRNoARN2QRN4ARN9gRNKQVNVwVNhQVNvwVN2QVN9wVN/wVNIAZNOwZNVQZNigZNlgZNpwZNAAdNHgdNMgdNaAdNpQdN9gdN/QdNaQhNiQhNuwhN0whN7ghNCAlNYQlNoAlN2wlN9QlN/glNDwpNOQpNUgpNjwpNqQpNxgpN2gpNMAtNZAtNowtN+QtNXwxNcAxNnAxNCQ1NRw1NXg1Nmw1N1w1NEg5NQw5NYQ5NdA5NkA5Nrg5N4Q5N9Q5NNA9Ncg9Njw9NmA9Nvw9N5w9NGhBNIhBNNxBNhxBNjhBNtRBN2xBN7xBN9xBNBRFNHRFNPhFNXRFNZRFNchFNkBFNmRFN1BFN4RFN7hFN9xFNBhJNKRJNWRJNbBJNiRJN5xJNDxNNRxNNZRNNbBNNmhNNtRNNBxRNGRRNPxRNdxRNjBRNxBRN4xRNBxVNVhVNXBVNfhVNpRVNuhVNxRVN5xVNGxZNkRZNqxZNMxdN8RdNABhNERhNKxhNYhhNuhhNzBhNARlNVhlNjhlNuBlN/hlNMBpNQRpNUBpNZBpNiBpNoBpN8xpNDBtNFBtNLhtNRBtNUhtNfxtNhxtNrxtNyRtN0RtNBBxNJBxNXBxNZBxNnRxNuRxNIR1NMh1NOR1NTh1NZx1NjR1Nnh1Nqx1N6h1NAB5NBx5NIB5NKB5NVh5Nlh5NnR5NsR5Nwh5N4x5N+B5NAB9NJx9NPx9Nbx9NgR9Njx9NmB9Nnx9NrR9NtB9NvB9NxB9N7B9N8x9NACBNByBNOSBNSSBNeiBNliBNtyBN4yBN7iBNCiFNLyFNXiFNZiFNjSFNrCFN8SFNFCJNJSJNPiJNZSJNfyJNrSJNwCJN6SJNASNNCSNNUCNNbCNNdCNNhiNNlSNNxCNN7iNNAyRNDCRNVyRNmiRNuCRNwCRN9SRNEiVNNiVNayVNpSVNvCVN7iVNFiZNHSZNJSZNTSZNXCZNiSZNlCZNnSZNpCZN3CZNVSdNdidNlidNrSdN6CdNKyhNlihN0yhN4yhN7ihN/ChNJilNXylNaSlNeilNoClNtylN8ylNLipNZCpNtipNzypN8ypNDCtNIStNKitNZStNgCtNkCtN3StNLCxNUSxNsyxN9SxN/SxNWi1Njy1Nzi1NIS5NOi5Nxi5N1y5N3C5N6C5NAi9NOC9NbS9NoS9N2i9N8y9NAzBNNjBNUzBNfDBNojBNxDBNHDFNVzFNbTFNdTFNtDFNxjFN5jFN+jFNDDJNLTJNTjJNdzJNhzJNlDJNuTJNyTJN/TJNCDNNMzNNTzNNWzNNZzNNlTNNvDNN1zNNGzRNJDRNMzRNcjRNjzRNmjRNpjRNtjRN2DRN/zRNMDVNPDVNeDVNpTVNxDVNzDVNijZNqjZNJzdNOzdNXjdNdTdN1DdN7jdNDThNIzhNUDhNYjhNmThN0zhN9DhNCjlNMDlNvDlN1jlN3zlN5zlN9jlNJTpNeTpNmzpNzDpN/jpNNztNdTtNqztNzjtN6TtNBzxNHTxNWzxNqTxN/DxNBD1NNz1Ncz1NnT1Nrj1Nvj1N0z1N7T1NDT5NRD5NVD5NYT5NgT5NiT5NqT5NtT5NvT5NFT9NJz9NPD9NeT9NgT9NjT9Nvj9N1z9NFEBNO0BNVEBNXEBNdUBNkUBNrEBNy0BN7UBNCkFNGUFNP0FNUEFNbUFNhkFNo0FNskFN/EFNHEJNI0JNNkJNZUJNeUJNhkJNlUJNpUJNwUJN60JN80JN/0JNJENNPUNNTUNNd0NNikNNlUNNokNNqUNN7UNN+UNNAURNCURNFkRNQURNVkRNdURNfkRNikRNkURND0VlWAMAAABDRDJdck0RAAAoSw1LP0tUS25LvkvYS+BNCwFNSAFNbAFNdwFNfwFNoQFN2wFN9AFNAwJNdgJNxgJN0gJNcwNNfwNN6QNN8QNNEQRNQARNSQRNVARNoQRN4QRNKgVNbAVNwAVNPAZNVgZNiwZNlwZNqAZNAQdNHwdNMwdNpgdN/gdNaghNvAhNxQhN1AhN7whNCQlNYglNdAlNoQlN3AlN9glNOgpNUwpNxwpN2wpNMQtNXAtNZQtNpAtNYAxNcQxNnQxNCg1NRg1NnA1N2A1NCg5NEw5NRA5NdQ5NkQ5Nzw5N4g5N9g5NMw9Ncw9NkA9N6A9NGxBNIxBNjxBNthBNyBBN3BBNBhFNSxFNcxFNkRFNphFNyxFN7xFNBxJNKhJNWhJNbRJNihJN6BJNSBNNbRNNmxNNthNNCBRNQBRNeBRNjRRNxRRN2xRN5BRNBhVNVxVNXRVNpBVNsBVNuxVNxhVNHBZNkhZNrBZNNBdN8hdNARhNEhhNLBhNYxhNzRhNAhlNVxlNjxlNuRlNMRpNQhpNZRpNdxpNoRpN9BpNDRtNFRtNLxtNQxtNgBtNiBtNsBtNyhtN0htNBRxNJRxNXRxNZRxNnhxNuhxNOh1NaB1Njh1NlR1Nqh1N6x1NCB5NIR5NKR5NVx5Nnh5Nsh5Nwx5N5B5N/x5NKB9NQB9NcB9Ngh9NkB9NoB9NtR9NvR9NxR9N9B9NCCBNOiBNSiBNWSBNlyBNoCBNryBNuCBN5CBN7yBNCyFNMCFNXyFNZyFNjiFN2iFN8iFNFSJNNSJNZiJNgCJNriJNwSJNzSJN6iJNbSNNdSNNhyNNliNN7yNNBCRNFSRNPyRNkiRNmyRN9iRNNyVNbCVNpiVNsyVN7yVNHiZNJiZNQCZNXSZNbiZNiiZNlSZNpSZNMCdNVidNdydNridN6SdNLChNlyhN5ChN7yhN/ShNJylNVilNaClNeylNuClNZSpNtypN0CpNIitNZitNgStNkStN3itN8StNLSxNUixN9ixN/ixNWy1NkC1NIi5NOy5Nxy5N3S5N6S5NAy9NOS9Nbi9Noi9NNzBNUjBNfTBNozBNxTBNHTFNWDFNbjFNdjFNzzFN5zFN+zFNLjJNeDJNiDJN/jJNCTNNUDNNaDNNlDNNvTNNHDRNNDRNczRNkDRNmzRNpzRNtzRN2TRNADVNPTVNdzVNpjVNizZNqzZNKDdNPDdNdjdN1TdN7zdNJDhNYzhNmjhN1DhN9ThNCzlNMTlNvTlNxjlN1zlN9zlNJjpNHDtNODtNdjtN6DtNCDxNHjxNXDxNqjxN4TxN/TxNBT1NYj1NdD1Nnj1Nvz1NBD5NIz5NVT5NYD5Ntj5Nvj5N5D5NFj9NPT9Nej9Ngj9Njj9Nvz9NFUBNOkBNVUBNXUBNdkBNkkBNzEBN7kBNC0FNGkFNQEFNUUFNbkFNh0FNs0FN+0FNJEJNN0JNZkJNekJNh0JNlkJNpkJNr0JNuUJNwkJN7EJN9EJNAENNPkNNTkNNi0NNlkNNqkNN7kNNF0RNQkRNdkRNkkRNr0RlWAMAAABDRzJdck4RAAAoSxhLL0s3S5JLokv3S/9NPwFNXQFNigFNtwFN+wFNNQJNUgJNWQJNZgJNbgJNBgNNDgNNFQNNHQNNOANNPwNNRwNNhgNN0ANNBQRNIARNWwRNgQRNiQRNmQRNyARN2ARN9QRNDwVNVgVNXgVNfQVNhAVN2AVN9gVN/gVNBgZNHwZNNAZNzQZN6AZNPgdNZwdNkQdN9QdNUAhNiAhNpAhNJAlNQQlN/QlNDgpNXQpNjgpNqApNfAtNlgtN0QtN+AtNGQxNrQxN1AxNXQ1NeQ1NYA5NrQ5NXg9Neg9NgQ9NiA9Nlw9Nnw9Npg9Nvg9NzA9N/Q9NNhBNPhBNRRBNVBBNaRBNhhBN5xBN7hBN9hBNHBFNPRFNXBFNZBFNmBFNwhFN0xFN4BFN9hFNZRJNexJNghJNkRJN2RJN4BJNDhNNMhNNORNNQBNNZBNNkxNNxhNNGBRNKRRNVRRNbRVNfRVN3xVN5hVNFBZNNRZN3BdN+RdNuRhN7xhNJRlNNRlN5RlN/RlNTxpNhxpNxxpN7BpNURtNkhtN2RtN9xxNIB1NMR1NRh1NTR1NnR1Nyh1N/x1NXh5NlR5N2B5N9x5NLx9Nlx9NrB9N6x9N/x9NICBNYSBNeSBN9iBN/SBNVyFNfSFNmCFNqyFNuSFNwCFNJCJNLCJNPSJNRSJNpiJNACNNCCNNSCNNTyNNfyNNwyNN/CNNCyRNRyRNViRNeSRNiSRNtyRNvyRNCiVNESVNRyVNXyVNniVNuyVN5yVNCiZNFSZNTCZNnCZNwiZN2yZNHidNlSdNpidN0SdN4SdNRihNXihN0ihNXilNnylNyClN8ilNFSpNLSpN8ipNCytNEytNGitNKStNcCtNqStNuStNsixNzSxNdC1Nsi1NzS1NVC5NWy5Noi5N1i5N8C5NFi9NIi9NfS9NhC9Nmi9N2S9N8i9NAjBNqjBN6TBNUDFNszFNxTFNCzJNQTJNTTJNkzJNmzJNojJNsTJNuDJNyDJN7TJNIjNNMjNNSDNNWjNNjTNN1jNN5TNNIzRNOzRNSzRN0TRN4DRN5zRNHTVNLzVNkDVNlzVNnjVNwzVNyzVN7zVN/jVNHjZNcDZN7TZNXTdNZTdNlzdNzTdN+jdNDDhNTzhNgDhNtzhNvjhN7ThNUDlNoTlN3jlN5jlNNjpNYDpNeDpNmjpNuTpNyzpN0zpN8TpN/TpNDjtNbjtNiDtNqjtNzTtN7jtNDzxNFjxNRDxNVDxNvTxNNj1NrT1N0j1N7D1NDD5NGj5NQz5NgD5NiD5NkD5NqD5NJj9NqT9N1j9N3j9NpEBNq0BNs0BNEkFNWEFNokFNw0FNG0JNXkJNjkJN3UJNI0NNaUNNdkNNfkNNoUNNx0NN+ENNAERNCERNVURNfURNiURNpkRNv0RNxkRN3ERN6ERNB0VNDkVlWAIAAABORV1yTxEAAChLiEurTb8BTSUDTVcDTcYDTRkFTeEFTewFTXUGTdcGTQkHTRYHTUYHTYEHTRoJTUkJTXwJTdEJTWgNTX0OTdcOTdEQTa8RTQQTTR8TTdYTTV4WTYsXTT0ZTdsZTT0cTZMcTeUcTXgdTc4eTV8fTXMhTc4hTd8iTaIjTcwjTVUlTXglTTAmTX8mTWwnTYEnTb4nTccnTQsoTTwoTZUpTcErTbwtTXguTfouTbwvTbIwTc0wTTkxTZkxTdwxTRE0Tb80TSU1TVE1TW01TYY1TT02TYI2Tbw2Td42TZ83Tbs3TVg4TUY5TbI5TRI6TSU7TYA7TXo8Teo8TSc9TXw9TUk/TVQ/TZ8/Tfc/TQpATSBATctBTR9ETWtEZVgCAAAATlpdclARAAAoSyJLYE0qAU0QAk1GAk2gAk2pAk1rA02SBE26BE1GBU1RBU12BU2XBU2gBU24BU1OBk1fBk2+Bk1xB02vB03cB03nB03uB01CCE1JCE1ZCE22CE06CU2ICU3lCU0HCk1GCk1sCk1+Ck2YCk2hCk2yCk0FC00OC03gC00IDE0wDE1YDE1pDE2mDE22DE3dDE3mDE0VDU1yDU2CDU2UDU3HDU3QDU3hDU0hDk0qDk0zDk3HDk0DD00kD01nD02vD03bD00TEE12EE1/EE2hEE2/EE0VEU2BEU08Ek3JEk3SEk38Ek0rE02/E00RFE0iFE1nFE2WFE29FE3tFE0nFU14FU3RFU3YFU0lFk0wFk1sFk2fFk3GFk3XFk0EF00sF01QF01ZF01iF02XF02oF026F003GE1wGE3WGE0wGU1gGU2tGU3uGU0HGk0VGk0pGk2ZGk0FG00eG008G01vG02oG03CG03iG03rG039G00XHE3LHE3UHE3dHE0ZHU0qHU2GHU3DHU3bHU1CHk10Hk19Hk0PH03RH03EIE0UIU2GIU37IU0EIk0NIk1yIk3XIk0zI028I03eI03nI02wJE3RJE3RJU3aJU39JU36Jk0KJ00kKE1PKE1wKE2CKE21KE3GKE0XKU0zKU1FKU2NKU3aKU0FKk0gKk1IKk1dKk2OKk2bKk2sKk3AKk3iKk3rKk0GK01NK01eK02yK03YK03nK03/K00QLE0cLE0nLE0/LE1iLE1zLE2FLE2jLE3cLE3lLE0QLU0eLU0vLU1TLU1kLU3iLU3yLU0RLk1NLk2KLk1YL02rL03IL03jL00MME0XME0xME1JME1aME1jME3iME0JMU1JMU2RMU0mMk0SM00bM015M02kM02tM03PM01ENE1lNE3wNE1lNU2vNU0XNk0vNk0gN01uN02IN03nN01sOE2JOE3mOE0YOU0hOU16OU2qOU0eOk0vOk1ZOk1xOk3cOk0HO01BO01KO02cO02/O03XO004PE2IPU23PU3LPU08Pk1PPk17Pk3/Pk1gP02XP03EQE3VQE3lQU3uQU0LQk0UQk1XQk3PQk1aQ03QQ02fRE3PRE0ARWVYAwAAAE9EMV1yUREAAChLtUvIS+pNEgFNNwFNTwFNmAFN6wFNFwJNPAJNgAJNiAJNlgJNsAJN5QJN7QJN9QJNYQNNjgNNogNNtQNNvQNN4ANNGwRNJwRNLwRNqARNxwVN+AZNeAdNmAdN0gdNLQhNKwlNWwlNaQlNmglNqAlNyAlNzgpNFQtNbwtNsgtN5wtN9QxNJw1NrA1NCg9NKw9NQQ9NUA9Ntg9NLhBNTBBNLxFNiBFN/hFNEhJNshJNuhJN8hJNXBNNdxNN4BNN9hNNhBRNnRRNvBZN3hZNDhdNOxdNbhdNdhdNZxlNfRlN9RlNVxpNfxpNjxpN0xpN+xpNLBxNVBxNqRxNsRxNBx1NDx1Nbx1N0R1N4h1NjR5NpR5N7x5NHx9NDyBNJyBNQSBNcSBNGyFNOiFNQiFNTyFNnyFNTCJNXSJNGyNNQCNNVyNNHSRNTiRNxyRN5SRN7SRNICVNLiVNgiVNiiVNwyVNAiZNVCZNZCZNdiZNOCdN8CdNMyhNiShNqyhNvChNDSlNTClNcilNpylNrylN6ilNJSpNOCpNcSpNxypN+ipNQytNVCtNiCtNoStNaSxNqixNwCxNJS1NYi5NbS5NmS5NzC5NDi9NQC9N6i9N+i9NJTBNhDBNmjBNvDBN8jFNEzJNOTJNfzJNqTJNwDJNbzNNtDNN/DNNKzRNWzRNyTRN9zRNEDVNWzVNeTZNxjZNVzdNjzdNxTdNrzhN/DhNKDlNzjlN7jlNATpNCTpNTzpNZzpNgDpNojpNLztNYDtN4TtNLjxNYzxNazxN9DxNRz1NTz1NpT1N9D1Nlz5NDT9Nxj9Nzj9N5T9NAUBNTEBNZEBNnEBNukBN5UBNKUFNX0FNdUFNLkJNEkNNK0NNRUNNYUNN10NNKURNMURNYkRNt0RN70RlWAMAAABORDFdclIRAAAoTTwETWgFTcEITXMJTVgLTQYOTc4OTcQQTUcRTaIRTccRTdcUTawVTXMaTZEdTVUgTZwgTasgTdYhTTEiTckiTREkTTskTY4kTa8lTTwmTWomTSwnTVIpTfArTcsxTcI5TRg7Td08TV49TQA+TR8+TeA+TatCTbVCTatEZVgDAAAATkQyXXJTEQAAKEvrTRMBTTgBTZkBTRgCTT0CTYkCTbECTeYCTe4CTWIDTY8DTaMDTbYDTb4DTRoETSgETTAETakETfkGTZkHTdMHTS4ITZsJTakJTckJTc8KTXALTegLTQsPTSwPTUIPTVEPTS8QTTARTYkRTRMSTbsSTYUUTZ4UTb0WTd8WTQ0XTTwXTWgZTX4ZTVgaTZAaTS0cTVUcTaocTQgdTdIdTY4eTSAfTXIgTTshTUMhTVAhTU0iTV4iTRwjTUEjTR4kTSElTS8lTYslTcQlTXcmTfEnTTQoTb0oTQ4pTU0pTagpTespTTcqTUQrTVUrTassTWMuTQ8vTSYwTYUwTb0wTbUzTf0zTXo2TZA3TcY3TbA4Tf04Tc85TQI6TQo6TYE6TTA7TWQ8TfU8TaY9TZg+TQ4/TeY/TWVATZ1ATbtATeZATS9CTWJDTdhDTSpETTJETbhETfBEZVgDAAAAT0QyXXJUEQAAKEu2S8lNUAFN7AFNgQJNlwJN9gJN4QNNyAVNeQdNLAlNXAlNaglNFgtNswtN9gxNKA1NrQ1Ntw9NTRBN/xFNsxJN8xJNXRNNeBNN4RNN9xNNbxdNdxdN9hlNgBpN1BpN/BpNshxNEB1NcB1N4x1Nph5N8B5NECBNKCBNQiBNHCFNoCFNWCNNTyRNyCRN5iRN7iRNgyVNAyZNVSZNZSZNOSdNiihNrChNcylNsClNJipNcipNyCpN+ypNiStNoitNaixNwSxNJi1NbC5Nmi5NzS5NQS9N6y9N+y9NmzBN8zFNFDJNOjJNgDJNqjJNwTJNcDNNLDRNXDRNyjRN+DRNETVNXDVNxzZNWDdNKTlN7zlNUDpNaDpNozpNYTtN4DtNLzxNbDxNSD1NUD1N9T1Nxz9Nzz9NAkBNTUBNKkFNYEFNdkFNE0NNLENNRkNNY0RlWAIAAABDQl1yVREAAChLAksKSxZLHksnSy1LNUs8S0RLUUtcS2VLa0t3S3xLhUuQS5dLoEuoS7NLu0vGS89L1UvdS+hL8Ev1S/1NCAFNEAFNHAFNJgFNLwFNNQFNPQFNRQFNTQFNVQFNWwFNYwFNaQFNdAFNfAFNiAFNkAFNlgFNngFNpgFNrAFNtQFNvAFNxwFNzAFN0gFN2AFN4AFN6QFN8QFN+QFNAAJNDAJNFQJNIQJNKgJNMwJNOgJNQgJNSwJNUAJNVwJNXgJNZAJNbAJNcwJNfgJNhgJNjgJNlAJNnAJNpQJNrgJNtgJNvQJNwwJNzwJN2gJN4wJN6wJN8wJN+wJNBANNDANNEwNNGwNNIgNNLQNNNgNNPQNNRQNNVANNXwNNZwNNcANNfANNhANNjANNmANNoANNqANNrQNNswNNuwNNwwNNzgNN1QNN3gNN5gNN7gNN/QNNAwRNDgRNGARNHgRNJQRNLQRNNgRNPgRNRgRNUQRNWQRNYQRNaQRNdgRNfwRNhwRNjgRNlwRNngRNpgRNrgRNtgRNwARNxgRNzQRN1gRN3gRN5gRN6wRN8wRN+wRNBgVNDQVNFgVNHwVNJwVNNQVNPAVNQgVNTQVNVAVNXAVNYwVNagVNcgVNewVNggVNigVNkwVNnAVNpQVNrgVNtAVNvQVNxQVNzQVN1gVN3gVN6QVN9AVN/AVNBAZNCwZNFAZNHQZNJQZNLAZNMgZNOQZNQQZNSgZNUwZNWwZNZAZNbQZNcgZNfQZNggZNiAZNlAZNnAZNpQZNsQZNugZNwwZNywZN1AZN3QZN5gZN7QZN9gZN/gZNBgdNEwdNHAdNJwdNMAdNPAdNQwdNTgdNUwdNXAdNZQdNbQdNdgdNfgdNiQdNjwdNlgdNngdNowdNqwdNtAdNvQdNwgdNywdN0AdN2AdN4wdN6gdN8wdN+wdNCAhNDwhNFQhNHQhNIghNKwhNMwhNPghNRQhNTghNVQhNYAhNZwhNbwhNdAhNfQhNhghNjghNlwhNoghNqwhNsghNuQhNwwhNywhN0QhN2QhN4ghN5whN7AhN9whN/QhNBglNDglNFwlNIglNKQlNMQlNNglNPwlNRglNUQlNWQlNXwlNZwlNcQlNeQlNhAlNjwlNmAlNnglNpglNsAlNtAlNvQlNxglNzglN2QlN4QlN6glN8wlN+wlNAwpNDApNFApNHApNJQpNLgpNNwpNQgpNSwpNUApNWwpNYgpNaApNcQpNegpNgwpNjApNlApNnQpNpgpNrgpNtwpNxApNzApN2ApN4ApN6QpN8gpN+wpNAQtNCgtNEwtNGwtNIAtNKQtNLgtNNgtNOwtNQQtNRgtNTwtNWgtNYgtNbQtNdQtNegtNgQtNhwtNlAtNmwtNoQtNqQtNsAtNtgtNvwtNyQtNzwtN1gtN3AtN5QtN7QtN9gtN/gtNBAxNDQxNEgxNFwxNHgxNJwxNLAxNNQxNPgxNQwxNTAxNVAxNXQxNZQxNbgxNegxNfwxNiAxNkQxNmgxNogxNqwxNsgxNuwxNxAxNyQxN0gxN2QxN4gxN6wxN8wxN/wxNBw1NEQ1NGg1NJQ1NLQ1NNA1NPQ1NRA1NTQ1NVg1NWw1NZQ1Nbg1Ndw1Nfg1Nhw1NkA1NmQ1NoQ1Nqg1Nsg1Nuw1Nww1NzA1N1Q1N3Q1N5g1N7w1N+A1NAQ5NCA5NEA5NGA5NHQ5NJg5NLw5NOA5NQQ5NSQ5NTw5NVQ5NXg5NZg5NbA5Ncg5Neg5NhQ5Njg5Nlg5NnA5NpQ5Nqw5Nsw5NvA5Nww5NzA5N1A5N3w5N6g5N8w5N/w5NCA9NEQ9NFw9NIA9NKQ9NMQ9NPw9NSA9NTg9NVg9NXA9NYw9NcA9NeA9Nfw9Nhg9NjQ9NlQ9NnQ9NpA9Nqw9NtA9NvA9NxA9Nyg9N0Q9N1w9N4A9N5Q9N7Q9N9g9N+w9NAhBNDxBNGBBNIBBNLBBNNBBNPBBNQxBNShBNUhBNWRBNYhBNZxBNchBNexBNhBBNjBBNlBBNnRBNqhBNsxBNuxBNxhBNzhBN2RBN5RBN7BBN9BBN/RBNAxFNCxFNERFNGhFNIhFNKBFNLRFNNRFNOxFNSRFNURFNWhFNYhFNahFNcBFNeBFNfRFNhhFNjhFNlhFNpBFNrBFNtxFNwBFNyRFN0RFN2RFN3hFN5hFN7BFN9BFN/BFNBBJNEBJNGBJNHhJNJxJNLxJNOBJNQRJNRhJNThJNVxJNYxJNahJNeRJNgBJNhxJNjxJNlhJNnBJNohJNqBJNsBJNuBJNwBJNxRJNzhJN1xJN3hJN5RJN8BJN+BJNARNNDBNNFBNNHBNNJxNNMBNNNxNNPhNNRRNNTRNNWhNNYhNNahNNdRNNfhNNhBNNkRNNmBNNoBNNrhNNsxNNuxNNxBNNyxNN0xNN3hNN5hNN6xNN9BNN/BNNBRRNDRRNFhRNHhRNJxRNLhRNNBRNPRRNRRRNThRNUxRNWhRNYxRNbBRNdRRNfRRNghRNihRNkhRNmxRNoxRNqxRNshRNuRRNwhRNzhRN2RRN4RRN6RRN8hRN+xRNBBVNEhVNHRVNIxVNLBVNMhVNOxVNRBVNSRVNVBVNWhVNYhVNaxVNdBVNexVNgxVNjhVNlRVNmxVNohVNrhVNuBVNvhVNwxVNzRVN1BVN3RVN5BVN7BVN8xVN+hVNABZNCRZNEhZNGRZNIRZNLBZNMxZNOhZNQxZNTBZNUhZNWxZNaBZNbxZNdBZNfxZNiBZNjxZNmxZNpBZNqRZNsRZNuhZNwhZNyxZN0xZN3BZN5BZN6RZN8hZN+RZNABdNCxdNERdNFhdNHxdNKBdNMRdNORdNQRdNRxdNTBdNVRdNXhdNZxdNbBdNdBdNfBdNghdNiBdNkxdNnBdNpBdNrRdNthdNvxdNyBdN0RdN2hdN4RdN6hdN7xdN9xdN/hdNBhhNDxhNFxhNIBhNKRhNMxhNOhhNQxhNTBhNVRhNWhhNYBhNbBhNdRhNfhhNhxhNjRhNlhhNmxhNoBhNqRhNshhNtxhNvxhNxBhNyhhN0hhN2xhN5BhN7RhN9BhN+hhN/xhNBxlNEBlNFxlNHhlNIxlNLBlNMxlNOhlNRRlNThlNVBlNXBlNZRlNbRlNchlNexlNhRlNjBlNlBlNmhlNoBlNqRlNthlNvhlNxhlNzxlN2BlN4xlN6hlN8xlN+xlNAxpNDBpNERpNGhpNIBpNJRpNLhpNNhpNPxpNRxpNTRpNVRpNXRpNYhpNahpNdRpNfRpNhRpNjRpNlRpNnhpNqhpNsxpNvBpNxRpNzBpN0RpN2RpN3hpN5BpN6hpN8RpN+RpNARtNChtNEhtNGhtNIxtNLBtNOBtNQRtNTxtNVxtNXBtNYhtNaxtNdBtNfRtNhRtNkBtNmxtNpBtNrRtNtRtNvhtNxxtNzxtN1xtN3htN5xtN8BtN+RtNAhxNChxNExxNHBxNIhxNKhxNMhxNOhxNRRxNShxNUhxNWhxNYhxNahxNcBxNeRxNfhxNhxxNkBxNmxxNpxxNrxxNtxxNvxxNxxxN0BxN2RxN4hxN7RxN9RxN/BxNBR1NDR1NFR1NHh1NJh1NLx1NNx1NPx1NRB1NSx1NUx1NXB1NZR1NbR1NdR1Ngh1Nix1Nkx1Nmx1Nox1NqB1Nth1Nvx1NyB1Nzx1N1x1N4B1N6B1N9x1N/R1NBR5NEB5NFh5NHh5NJh5NLx5NOR5NPh5NRx5NTB5NVB5NXB5NZB5Nah5NcB5NeR5Ngh5Nix5Nkx5Nmx5Nox5Nrx5Ntx5NwB5Nyx5N1h5N4R5N7R5N9R5N/R5NCx9NFB9NHR9NJR9NLR9NNB9NPR9NRR9NUx9NXB9NZx9NbR9NdR9Neh9Nfx9Nhx9NjR9NlR9NnR9NpR9Nqh9Nsh9Nuh9Nwh9NzR9N1x9N3R9N4x9N6R9N8R9N/R9NBSBNDSBNFSBNHiBNJSBNLSBNMiBNNyBNPyBNRyBNTyBlKE1XIE1fIE1mIE1vIE13IE2DIE2MIE2UIE2eIE2mIE2tIE21IE3AIE3JIE3SIE3YIE3hIE3sIE30IE37IE0CIU0IIU0QIU0ZIU0lIU0tIU04IU1AIU1IIU1NIU1VIU1cIU1kIU1wIU17IU2CIU2LIU2WIU2dIU2pIU2xIU23IU2+IU3FIU3LIU3YIU3gIU3mIU3vIU33IU0AIk0JIk0SIk0aIk0iIk0qIk0zIk07Ik1DIk1KIk1SIk1bIk1jIk1uIk13Ik19Ik2JIk2SIk2bIk2kIk2rIk24Ik2+Ik3LIk3TIk3cIk3nIk3yIk34Ik3+Ik0GI00TI00ZI00lI00vI004I00+I01GI01NI01VI01dI01iI01qI01yI019I02EI02TI02fI02qI02vI024I03BI03JI03UI03aI03jI03sI030I036I00BJE0JJE0TJE0bJE0jJE0pJE0yJE09JE1FJE1MJE1UJE1cJE1lJE1rJE1xJE13JE1+JE2HJE2QJE2YJE2jJE2sJE21JE29JE3FJE3NJE3WJE3jJE3rJE3zJE3/JE0IJU0PJU0YJU0eJU0mJU0sJU00JU0/JU1FJU1MJU1SJU1dJU1kJU1pJU11JU2AJU2IJU2QJU2WJU2cJU2jJU2xJU25JU3BJU3NJU3WJU3fJU3lJU3sJU35JU0AJk0IJk0TJk0bJk0jJk0tJk02Jk0+Jk1KJk1SJk1aJk1iJk1sJk10Jk18Jk2HJk2SJk2aJk2iJk2qJk23Jk3AJk3HJk3QJk3ZJk3hJk3mJk3uJk32Jk0AJ00GJ00TJ00cJ00jJ00uJ002J01AJ01LJ01TJ01dJ01kJ01pJ010J01+J02HJ02NJ02TJ02bJ02kJ02rJ02zJ027J03EJ03PJ03WJ03fJ03mJ03uJ032J00BKE0IKE0XKE0gKE0pKE0xKE05KE1EKE1LKE1UKE1cKE1jKE1sKE11KE1+KE2HKE2PKE2UKE2cKE2pKE2xKE26KE3CKE3LKE3QKE3YKE3hKE3sKE30KE36KE0CKU0LKU0TKU0cKU0kKU0vKU04KU1BKU1KKU1UKU1cKU1mKU1wKU14KU2AKU2JKU2SKU2dKU2lKU2tKU21KU29KU3GKU3NKU3WKU3fKU3oKU3wKU34KU0BKk0KKk0TKk0cKk0jKk0rKk01Kk07Kk1EKk1NKk1VKk1ZKk1iKk1qKk1vKk13Kk2AKk2KKk2TKk2XKk2gKk2oKk2vKk20Kk28Kk3FKk3NKk3VKk3eKk3nKk3wKk34Kk0CK00JK00RK00YK00fK00nK00vK004K01BK01JK01SK01aK01jK01uK011K01+K02GK02OK02WK02fK02nK02uK023K02+K03JK03UK03bK03jK03uK032K037K00GLE0MLE0TLE0YLE0jLE0qLE0yLE07LE1GLE1PLE1VLE1eLE1nLE1vLE14LE2BLE2KLE2QLE2WLE2fLE2oLE2wLE24LE2+LE3GLE3LLE3SLE3YLE3hLE3qLE3zLE37LE0DLU0MLU0VLU0aLU0jLU0rLU00LU09LU1GLU1PLU1YLU1gLU1pLU1yLU15LU2BLU2HLU2NLU2VLU2eLU2nLU2wLU25LU3CLU3LLU3TLU3eLU3lLU3uLU33LU0ELk0NLk0WLk0fLk0nLk0xLk04Lk1DLk1JLk1SLk1ZLk1gLk1qLk1wLk11Lk2ALk2GLk2PLk2XLk2hLk2mLk2rLk20Lk25Lk3ELk3KLk3ULk3aLk3mLk3uLk33Lk0AL00ML00UL00bL00gL00nL00tL002L00+L01GL01PL01UL01dL01mL01rL01zL017L02CL02JL02PL02YL02fL02nL02wL025L03EL03NL03SL03XL03fL03oL03wL034L00AME0IME0TME0aME0jME0tME00ME08ME1FME1QME1WME1fME1oME1xME16ME2CME2KME2PME2YME2gME2oME2vME26ME3CME3KME3VME3eME3nME3uME33ME0AMU0FMU0OMU0UMU0aMU0iMU0pMU0wMU02MU1FMU1OMU1VMU1dMU1mMU1rMU1zMU17MU2EMU2NMU2WMU2hMU2rMU2xMU25MU3DMU3NMU3ZMU3kMU3wMU34MU0EMk0JMk0RMk0ZMk0iMk0rMk03Mk0/Mk1GMk1LMk1TMk1ZMk1fMk1lMk1rMk1wMk11Mk19Mk2FMk2RMk2ZMk2gMk2nMk2vMk22Mk2+Mk3GMk3OMk3TMk3cMk3lMk3rMk3yMk37Mk0GM00OM00XM00gM00nM00wM008M01BM01GM01NM01YM01gM01lM01tM011M01+M02GM02LM02SM02gM02pM02yM026M03CM03LM03UM03dM03jM03rM03xM036M00CNE0INE0ONE0ZNE0hNE0pNE0xNE05NE1ANE1JNE1QNE1ZNE1hNE1qNE1wNE17NE2CNE2INE2NNE2YNE2kNE2vNE20NE28NE3HNE3PNE3WNE3eNE3lNE3sNE31NE39NE0FNU0ONU0WNU0bNU0iNU0tNU01NU06NU1FNU1ONU1ZNU1hNU1qNU11NU2DNU2ONU2VNU2cNU2jNU2rNU24NU3BNU3JNU3RNU3aNU3jNU3tNU30NU38NU0TNk0cNk0jNk0rNk06Nk1DNk1PNk1WNk1eNk1lNk1uNk13Nk1/Nk2INk2QNk2ZNk2fNk2oNk2wNk25Nk3ENk3MNk3SNk3bNk3mNk3rNk3yNk39Nk0BN00MN00VN00cN00lN00wN005N01BN01KN01VN01bN01jN01qN01zN017N02EN02NN02VN02cN02nN02wN024N03DN03LN03SN03aN03jN03sN034N03/N00EOE0KOE0SOE0bOE0hOE0sOE0yOE07OE1EOE1NOE1VOE1gOE1oOE11OE1+OE2FOE2OOE2XOE2fOE2oOE2tOE21OE28OE3DOE3KOE3ROE3ZOE3iOE3rOE3yOE36OE0COU0IOU0UOU0dOU0mOU0uOU06OU1DOU1OOU1VOU1bOU1kOU1tOU12OU1/OU2HOU2QOU2WOU2fOU2mOU2vOU26OU3EOU3MOU3UOU3cOU3kOU3sOU30OU3/OU0HOk0POk0aOk0jOk0rOk00Ok07Ok1EOk1NOk1VOk1eOk1lOk1tOk12Ok1+Ok2GOk2POk2YOk2gOk2oOk2xOk23Ok2+Ok3EOk3JOk3ROk3YOk3hOk3mOk3vOk32Ok37Ok0DO00MO00TO00aO00iO00tO001O009O01GO01PO01VO01eO01mO01sO01zO019O02GO02NO02YO02fO02oO02yO027O03EO03LO03TO03eO03mO03sO03zO03+O00FPE0NPE0UPE0bPE0jPE0sPE00PE09PE1CPE1JPE1SPE1ZPE1hPE1pPE1xPE13PE2CPE2LPE2QPE2ZPE2iPE2nPE2wPE22PE27PE3CPE3LPE3UPE3fPE3nPE3yPE36PE0CPU0KPU0TPU0cPU0kPU0vPU00PU08PU1FPU1NPU1VPU1gPU1oPU1xPU15PU2EPU2NPU2WPU2bPU2jPU2rPU2zPU28PU3HPU3QPU3YPU3hPU3qPU3yPU36PU0CPk0KPk0SPk0YPk0hPk0pPk0yPk04Pk1BPk1LPk1SPk1ePk1sPk13Pk1+Pk2GPk2OPk2VPk2dPk2mPk2uPk2zPk27Pk3DPk3MPk3RPk3aPk3iPk3qPk3zPk37Pk0FP00LP00TP00fP00kP00sP00xP006P01GP01RP01cP01lP01uP013P01/P02LP02TP02cP02nP02uP02zP028P03EP03MP03UP03cP03jP03rP030P03/P00HQE0SQE0dQE0oQE0xQE04QE1BQE1KQE1SQE1aQE1iQE1qQE1zQE1+QE2GQE2PQE2aQE2iQE2pQE2xQE24QE3AQE3JQE3RQE3aQE3jQE3rQE33QE0AQU0IQU0QQU0XQWUoTSdBTS9BTTRBTT1BTUVBTU5BTVZBTV1BTWVBTWtBTXNBTXxBTYRBTY1BTZNBTaBBTahBTbBBTbtBTcFBTchBTdRBTdtBTeFBTepBTfNBTflBTQdCTRBCTRlCTSFCTSxCTTRCTTxCTUpCTVNCTVxCTWNCTWtCTXFCTXdCTX9CTYRCTYxCTZNCTZ5CTaNCTa1CTbdCTb9CTctCTdVCTdtCTeNCTelCTfFCTf1CTQhDTRBDTRhDTSFDTSlDTTFDTTZDTTtDTUNDTUtDTVZDTV9DTWdDTW5DTXRDTXxDTYNDTYhDTZNDTZ9DTadDTbNDTbxDTcVDTcxDTdVDTd1DTeJDTetDTfZDTf5DTQZETQ5ETRRETRxETSdETS9ETTdETT9ETUpETVNETVtETWBETWhETXNETXtETYdETY9ETZtETaRETa1ETbVETb1ETcRETctETdRETdpETeFETeZETe1ETfZETfxETQVFTQxFTRRFZVgCAAAAQ0FdclYRAAAoSwFLCUsVSx1LJkssSzRLO0tDS0xLUEtbS2RLakt2S3tLhEuPS5ZLn0unS7JLukvFS81L1EvcS+dL70v0S/xNAwFNBwFNDwFNFwFNGwFNIQFNJQFNLgFNNAFNPAFNRAFNTAFNVAFNWgFNYgFNaAFNcwFNewFNgwFNhwFNjwFNlQFNnQFNpQFNqwFNtAFNuwFNxgFNywFN0QFN1wFN3wFN6AFN8AFN+AFN/wFNCwJNFAJNHAJNIAJNKQJNLgJNMgJNOQJNQQJNSgJNTwJNVgJNXQJNYwJNawJNcgJNfQJNhQJNjQJNkwJNmwJNpAJNrQJNtQJNuwJNwgJNygJNzgJN2QJN4gJN6gJN8gJN+gJNAwNNCwNNEgNNGgNNIQNNLANNNQNNPANNRANNSwNNTwNNUwNNXgNNZgNNbwNNewNNgwNNiwNNkwNNlwNNnwNNpwNNrANNsgNNugNNwgNNzQNN1ANN3QNN5QNN7QNN+ANN/ANNAgRNCQRNDQRNFQRNHQRNJARNLARNNARNOwRNRQRNUARNWARNYARNaARNcQRNdQRNfgRNhgRNjQRNlgRNnQRNpQRNrQRNtQRNvgRNxQRNzARN1QRN3QRN5QRN6gRN8gRN+gRNAwVNDAVNEwVNHgVNJgVNMgVNOwVNQQVNSgVNUwVNWwVNYgVNZwVNcQVNegVNgQVNiQVNkgVNmwVNpAVNrQVNswVNvAVNxAVNzAVN1QVN3QVN6AVN8wVN+wVNAwZNCgZNEwZNHAZNJAZNKgZNMQZNOAZNQAZNSQZNUgZNWgZNYwZNbAZNcQZNfAZNgQZNhwZNkwZNmwZNpAZNsAZNuQZNwgZNygZN0QZN3AZN5QZN7AZN9QZN/QZNBQdNEAdNGwdNJgdNLwdNOwdNQgdNTQdNUgdNWwdNZAdNbAdNdQdNfQdNiAdNjgdNlQdNnQdNogdNqgdNswdNvAdNwQdNygdNzwdN1wdN4AdN6QdN8gdN+gdNBQhNDghNFAhNHAhNIQhNKghNMghNOwhNRAhNTQhNVAhNXQhNZghNbghNcwhNfAhNhQhNjQhNlghNnwhNpghNqghNrwhNuAhNwAhNyghN0AhN2AhN4QhN5ghN6whN9ghN/AhNBQlNDQlNFglNIQlNKAlNMAlNNQlNPglNRQlNUAlNVglNXglNZglNbglNeAlNgwlNjAlNlQlNnQlNpQlNrQlNswlNvAlNxQlNzQlN2AlN4AlN6QlN8glN+glNAgpNCwpNEwpNGwpNJApNLQpNNgpNQQpNSgpNTwpNWgpNYQpNZwpNcApNeQpNggpNiwpNkwpNnApNpQpNrQpNtgpNvwpNwwpNywpN0wpN1wpN3wpN6ApN8QpN+gpNAAtNCQtNEgtNGgtNHwtNKAtNLQtNNQtNOgtNQAtNRQtNTgtNVwtNYQtNbAtNdAtNeQtNgAtNhgtNiwtNjwtNkwtNmgtNoAtNqAtNrQtNtQtNvgtNxgtNzgtN1QtN2wtN5AtN7AtN9QtN/QtNAwxNDAxNEQxNFgxNHQxNJgxNKwxNNAxNPQxNQgxNSwxNUwxNXAxNZAxNbQxNeQxNfgxNhwxNkAxNmQxNoQxNqgxNsQxNugxNwwxNyAxN0QxN2AxN4QxN6gxN8gxN+gxN/gxNBA1NEA1NGQ1NIg1NKg1NMw1NPA1NQQ1NTA1NVQ1NWg1NYg1NbQ1Ndg1NfQ1Nhg1Njw1NmA1NoA1NqQ1NsQ1Nug1Nwg1Nyw1N1A1N3A1N5Q1N7g1N9w1NAA5NBQ5NDw5NFw5NHA5NJQ5NLg5NNw5NQA5NSA5NTg5NVA5NXQ5NZQ5Naw5NcQ5NeQ5NhA5NjQ5NlQ5Nmw5NpA5Nqg5Nsg5Nuw5NwA5NyQ5N0w5N3g5N6Q5N8g5N/g5NBw9NDw9NFg9NHw9NKA9NMA9NPg9NRg9NTQ9NVQ9NWw9NYg9Naw9Nbw9Ndw9Nfg9NhQ9NjA9NlA9NnA9Now9Nqg9Nsw9Nuw9Nww9NyQ9N0A9N1g9N3w9N5A9N7A9N9Q9N+g9NARBNBhBNChBNDhBNFxBNHxBNKxBNMxBNOxBNQhBNSRBNURBNWBBNYRBNZhBNbRBNcRBNehBNgxBNixBNkxBNnBBNpRBNqRBNshBNuhBNwxBNzRBN2BBN5BBN6xBN8xBN+xBNAhFNChFNEBFNGRFNIRFNJxFNLBFNNBFNOhFNQhFNRhFNUBFNWRFNYRFNaRFNbxFNdxFNfBFNhRFNjRFNlRFNnRFNoRFNqxFNthFNvxFNxhFN0BFN2BFN3RFN5RFN6xFN8xFN+xFNAxJNDxJNFxJNHRJNJhJNLhJNNxJNQBJNRRJNTRJNVhJNYhJNaRJNdBJNeBJNfxJNhhJNjhJNlRJNmxJNoRJNpxJNrxJNtxJNvxJNxBJNzRJN1hJN3RJN5BJN7xJN9xJNABNNCxNNExNNGxNNJhNNLxNNNhNNPRNNRBNNTBNNVRNNWRNNYRNNaRNNdBNNfBNNgxNNjBNNkBNNlxNNnxNNpRNNqRNNrRNNshNNuhNNwxNNyhNN0hNN3RNN5RNN6hNN8xNN+xNNBBRNDBRNFRRNHRRNJhRNLRRNMxRNPBRNRBRNTRRNUhRNWRRNYhRNaxRNdBRNfBRNgRRNiRRNkRRNmhRNohRNqhRNrxRNuBRNwRRNzRRN1hRN4BRN6BRN8RRN+hRNAxVNERVNGhVNIhVNKxVNMRVNOhVNQxVNSBVNURVNWRVNYRVNahVNcRVNehVNghVNixVNlBVNmhVNnxVNqxVNtRVNvRVNwhVNyhVN0xVN3BVN4xVN6xVN8BVN+RVN/xVNCBZNERZNGBZNIBZNKRZNMhZNORZNQhZNSxZNURZNWhZNZRZNbhZNcxZNfBZNhRZNjhZNmhZNoxZNqBZNsBZNuRZNwRZNyhZN0hZN2xZN4xZN6BZN8RZN9hZN/xZNCBdNEBdNFRdNHhdNJxdNMBdNOBdNQBdNRhdNSxdNVBdNXRdNZhdNaxdNcxdNexdNgRdNhxdNkhdNmxdNoxdNrBdNtRdNvhdNxxdN0BdN2RdN4BdN6RdN7hdN9hdN/RdNBRhNDhhNFhhNHxhNKBhNMBhNORhNQhhNSxhNVBhNWRhNXxhNaxhNdBhNfRhNhhhNjBhNlRhNmhhNnxhNqBhNsRhNthhNvhhNwxhNyRhN0RhN2hhN4xhN7BhN8xhN+RhN/hhNBhlNDxlNFBlNHRlNIhlNKRlNMhlNORlNRBlNTRlNUxlNWxlNZBlNbBlNcRlNehlNghlNixlNkxlNmRlNnxlNqBlNsRlNtRlNvRlNxRlNzhlN1xlN4hlN6RlN8hlN+hlNAhpNCxpNEBpNGRpNHxpNJBpNLRpNNRpNPhpNRhpNTBpNVBpNXBpNYRpNaRpNchpNfBpNhBpNjBpNlBpNnRpNqRpNshpNuxpNxBpNyxpN0BpN2BpN3RpN4xpN6RpN8BpN+BpNABtNCRtNERtNGRtNIhtNKxtNNxtNQBtNThtNVhtNWxtNYRtNahtNcxtNfBtNhBtNjxtNlhtNmhtNoxtNrBtNtBtNvRtNxhtNzhtN1htN3RtN5htN7xtN+BtNARxNCRxNEhxNGxxNIRxNKRxNMRxNORxNRBxNSRxNURxNWRxNYRxNaRxNbxxNeBxNfRxNhhxNjxxNmhxNphxNrhxNthxNvhxNxhxNzxxN2BxN4RxN7BxN9BxN+xxNBB1NDB1NFB1NHR1NJR1NLh1NNh1NPh1NQx1NSh1NUh1NWx1NZB1NbB1NdB1Nfx1NiB1NkB1Nmh1Noh1Npx1NtR1Nvh1Nxx1Nzh1N1h1N3x1N5x1N8h1N9h1N/B1NBB5NDx5NFR5NHR5NJR5NLR5NNB5NOB5NPR5NRh5NSx5NUx5NWx5NYh5NaR5Nbx5NeB5NgR5Nih5Nkh5Nmh5Noh5Nqh5Nrh5Nth5Nvx5Nyh5N1R5N3B5N4B5N6B5N7B5N9B5N/B5NCh9NEx9NHB9lKE0kH00sH00zH008H01EH01KH01OH01SH01bH01mH01sH010H015H01+H02GH02MH02UH02cH02kH02pH02xH025H03BH03MH03VH03cH03hH03oH03wH038H00EIE0MIE0UIE0dIE0kIE0sIE0xIE02IE0+IE1GIE1OIE1UIE1eIE1lIE1uIE12IE1+IE2CIE2LIE2TIE2bIE2lIE2qIE20IE2/IE3IIE3RIE3XIE3gIE3rIE3zIE36IE0BIU0HIU0PIU0YIU0gIU0kIU0sIU03IU0/IU1HIU1MIU1UIU1bIU1jIU1vIU16IU2BIU2KIU2VIU2cIU2kIU2oIU2wIU22IU29IU3EIU3KIU3VIU3fIU3lIU3uIU32IU3/IU0IIk0RIk0ZIk0hIk0pIk0wIk06Ik1CIk1JIk1RIk1aIk1iIk1tIk12Ik18Ik2IIk2NIk2RIk2aIk2jIk2qIk2yIk22Ik29Ik3IIk3SIk3bIk3mIk3xIk33Ik39Ik0FI00NI00RI00YI00gI00kI00qI00uI003I009I01FI01MI01UI01cI01hI01pI01xI018I02DI02OI02SI02eI02pI02uI023I03AI03II03TI03ZI03iI03rI03zI035I00AJE0IJE0QJE0aJE0iJE0oJE0xJE06JE1EJE1LJE1TJE1bJE1kJE1qJE1wJE12JE19JE2GJE2NJE2XJE2iJE2rJE20JE28JE3EJE3MJE3VJE3eJE3iJE3qJE3yJE3+JE0HJU0OJU0WJU0dJU0lJU0rJU0zJU0+JU1EJU1LJU1RJU1cJU1jJU1oJU10JU1/JU2HJU2PJU2VJU2bJU2iJU2uJU24JU3AJU3IJU3MJU3VJU3eJU3kJU3rJU32JU3/JU0HJk0OJk0SJk0aJk0iJk0qJk01Jk07Jk1FJk1JJk1RJk1ZJk1hJk1pJk1zJk17Jk2GJk2RJk2ZJk2hJk2pJk2yJk22Jk2/Jk3GJk3PJk3YJk3gJk3lJk3tJk31Jk3+Jk0FJ00OJ00SJ00bJ00iJ00rJ001J009J01GJ01KJ01SJ01aJ01jJ01oJ01zJ017J02GJ02LJ02SJ02aJ02jJ02qJ02yJ024J03DJ03OJ03VJ03eJ03lJ03tJ031J03+J00HKE0SKE0WKE0fKE0oKE0wKE04KE1DKE1KKE1TKE1bKE1iKE1rKE10KE19KE2GKE2OKE2TKE2bKE2kKE2oKE2wKE25KE3BKE3KKE3PKE3XKE3gKE3rKE3zKE35KE0BKU0KKU0SKU0bKU0jKU0uKU03KU1AKU1JKU1RKU1bKU1jKU1vKU13KU1/KU2IKU2RKU2cKU2kKU2sKU20KU28KU3FKU3MKU3VKU3eKU3nKU3vKU33KU0AKk0JKk0SKk0ZKk0iKk0qKk0yKk06Kk1DKk1MKk1SKk1YKk1hKk1pKk1uKk12Kk1/Kk2HKk2QKk2WKk2fKk2lKk2uKk2zKk27Kk3EKk3MKk3UKk3dKk3mKk3vKk33Kk3/Kk0IK00QK00XK00eK00mK00uK003K01AK01IK01RK01ZK01iK01tK010K019K02FK02NK02VK02eK02mK02tK022K029K03IK03RK03aK03iK03rK031K036K00DLE0JLE0SLE0XLE0gLE0pLE0xLE06LE1DLE1MLE1ULE1dLE1mLE1uLE13LE2ALE2JLE2PLE2VLE2eLE2nLE2vLE23LE29LE3FLE3KLE3RLE3XLE3gLE3pLE3yLE36LE0CLU0LLU0ULU0ZLU0iLU0qLU0zLU08LU1FLU1OLU1XLU1fLU1oLU1xLU14LU2ALU2GLU2MLU2ULU2dLU2mLU2vLU22LU3BLU3KLU3SLU3bLU3kLU3tLU32LU3/LU0DLk0MLk0VLk0eLk0mLk0uLk03Lk1CLk1ILk1RLk1YLk1fLk1nLk1vLk10Lk1/Lk2FLk2OLk2WLk2eLk2lLk2qLk2zLk24Lk3BLk3JLk3RLk3ZLk3lLk3tLk30Lk3/Lk0LL00TL00aL00fL00mL00sL001L009L01FL01OL01TL01cL01lL01qL01yL016L02BL02IL02OL02XL02eL02mL02vL024L03DL03ML03RL03WL03eL03nL03vL033L03/L00HME0QME0ZME0iME0qME0zME07ME1EME1NME1VME1eME1nME1wME15ME2BME2JME2OME2XME2fME2nME2uME25ME3BME3JME3UME3dME3mME3tME32ME3/ME0EMU0NMU0TMU0ZMU0hMU0mMU0vMU01MU1AMU1EMU1NMU1UMU1cMU1lMU1qMU1yMU16MU2DMU2MMU2VMU2gMU2mMU2qMU2wMU24MU2+MU3CMU3KMU3UMU3YMU3jMU3rMU3vMU33MU3/MU0DMk0IMk0QMk0YMk0hMk0qMk02Mk0+Mk1FMk1KMk1SMk1YMk1eMk1kMk1qMk1vMk10Mk18Mk2EMk2QMk2YMk2fMk2mMk2uMk21Mk29Mk3FMk3NMk3SMk3bMk3kMk3qMk3xMk36Mk0FM00NM00WM00fM00mM00vM003M007M01AM01FM01MM01XM01fM01kM01sM010M019M02FM02KM02RM02fM02oM02xM025M03BM03KM03TM03bM03iM03pM03wM035M00BNE0GNE0NNE0YNE0gNE0oNE0wNE04NE0/NE1INE1PNE1YNE1gNE1pNE1vNE16NE2ANE2HNE2MNE2XNE2jNE2uNE2zNE27NE3GNE3ONE3VNE3dNE3kNE3rNE30NE38NE0ENU0NNU0VNU0aNU0hNU0sNU00NU05NU1ENU1NNU1YNU1gNU1pNU10NU2CNU2NNU2UNU2bNU2iNU2qNU2zNU23NU3ANU3INU3QNU3ZNU3iNU3oNU3sNU3zNU37NU0CNk0GNk0KNk0ONk0SNk0bNk0iNk0qNk0zNk03Nk1CNk1KNk1ONk1UNk1bNk1kNk1tNk10Nk18Nk2HNk2PNk2YNk2eNk2nNk2vNk24Nk3DNk3LNk3RNk3aNk3lNk3qNk3xNk36Nk0AN00JN00SN00bN00kN00vN004N01AN01JN01SN01aN01iN01pN01yN016N02DN02MN02UN02bN02mN02vN023N03CN03KN03RN03ZN03iN03rN033N03+N00DOE0JOE0ROE0aOE0gOE0rOE0xOE06OE1DOE1MOE1UOE1fOE1nOE1wOE10OE19OE2EOE2NOE2WOE2eOE2nOE2sOE20OE27OE3COE3HOE3QOE3YOE3hOE3qOE3xOE35OE0BOU0HOU0TOU0cOU0lOU0tOU05OU1COU1NOU1UOU1aOU1jOU1sOU1xOU11OU1+OU2GOU2POU2VOU2eOU2lOU2uOU25OU3BOU3LOU3TOU3bOU3jOU3rOU3zOU3+OU0GOk0OOk0ZOk0iOk0qOk0zOk06Ok1DOk1MOk1UOk1dOk1kOk1sOk11Ok19Ok2FOk2OOk2XOk2fOk2nOk2wOk22Ok29Ok3DOk3IOk3QOk3XOk3gOk3lOk3uOk31Ok36Ok0CO00LO00SO00XO00hO00sO000O008O01FO01OO01UO01dO01lO01rO01yO016O02FO02MO02VO02eO02nO02vO024O03BO03KO03SO03bO03jO03rO03yO037O00EPE0MPE0TPE0aPE0iPE0rPE0zPE08PE1BPE1IPE1RPE1YPE1gPE1oPE1wPE12PE2BPE2KPE2PPE2YPE2hPE2mPE2uPE21PE26PE3BPE3KPE3TPE3cPE3mPE3xPE35PE0BPU0JPU0SPU0bPU0jPU0uPU0zPU07PU1EPU1MPU1UPU1dPU1nPU1wPU14PU2DPU2MPU2VPU2aPU2iPU2qPU2yPU27PU3GPU3PPU3XPU3gPU3pPU3xPU35PU3/PU0JPk0RPk0XPk0ePk0oPk0xPk03Pk1APk1IPk1RPk1dPk1rPk10Pk19Pk2FPmUoTY0+TZQ+TZw+TaU+Ta0+TbI+Tbo+TcI+Tcs+TdA+Tdk+Td8+Tek+TfI+Tfo+TQM/TQo/TRI/TRo/TR4/TSM/TSs/TTA/TTk/TUU/TVA/TVs/TWQ/TW0/TXY/TX4/TYo/TZI/TZs/TaY/Ta0/TbI/Tbs/TcM/Tcs/TdM/Tds/TeI/Teo/TfM/Tf4/TQZATRFATRxATSdATTBATTVATUBATUlATVFATVlATWFATWlATXJATX1ATYVATYpATY5ATZlATaFATahATbBATbdATb9ATchATdBATdlATeJATepATfZATf9ATQdBTQ9BTRZBTR5BTSJBTSZBTS5BTTNBTTxBTURBTU1BTVVBTVxBTWRBTWpBTXJBTXpBTYFBTYxBTZJBTZtBTZ9BTadBTa9BTbpBTcBBTcdBTdJBTdlBTeBBTelBTfJBTfhBTQZCTQ9CTRhCTSBCTStCTTNCTTtCTUFCTUVCTUlCTVJCTVtCTWJCTWpCTXBCTXZCTX5CTYNCTYtCTZJCTZ1CTaJCTapCTbRCTb5CTcpCTdNCTdpCTeFCTehCTfBCTfxCTQdDTQ9DTRdDTSBDTShDTTBDTTVDTTpDTUJDTUpDTVVDTV5DTWZDTW1DTXNDTXtDTYJDTYdDTZJDTZ5DTaZDTbJDTbtDTcRDTctDTdRDTdxDTeFDTepDTfVDTf1DTQVETQ1ETRNETRtETSZETS5ETTZETT5ETUlETVJETVpETV9ETWdETXJETXpETYJETYZETY5ETZpETaNETapETbRETbxETcNETcpETdNETdlETeBETeVETexETfRETftETQRFTQtFTRNFZVgDAAAAQ1ozXXJXEQAAKE05D00MFU1JG02wHU0FH02aM019NU1mPk0BQmVYAgAAAENHXXJYEQAAKEsDSwtLH0s9S0VLUktdS2xLfUuGS5hLqUu0S7xLx0vQS9ZL3kvpTQkBTREBTScBTTYBTUYBTU4BTWoBTXUBTX0BTZcBTZ8BTa0BTb0BTdkBTeEBTeoBTfIBTQECTQ0CTRYCTSICTTsCTUMCTXQCTX8CTYcCTZUCTZ0CTaYCTa8CTb4CTcQCTdACTdsCTeQCTewCTfQCTfwCTSMDTS4DTVUDTWADTWgDTXEDTX0DTY0DTZkDTaEDTbQDTbwDTcQDTdYDTd8DTecDTe8DTQ8ETRkETSYETS4ETTcETT0ETUcETVIETWIETWoETXcETY8ETZ8ETacETa8ETbcETcEETc4ETd8ETewETfwETQcFTRcFTSAFTSgFTTYFTUMFTU4FTWkFTXMFTYsFTZQFTZ0FTaYFTbUFTb4FTcYFTc4FTd8FTeoFTQwGTRUGTS0GTToGTUIGTUsGTVQGTVwGTWUGTXMGTYkGTZUGTZ0GTaYGTbIGTbsGTcQGTdUGTd4GTe4GTfcGTf8GTQcHTRQHTR0HTSgHTTEHTUQHTVQHTV0HTW4HTXcHTX8HTZcHTaQHTawHTbUHTcMHTdEHTdkHTeQHTesHTfwHTQkITRYITSMITSwITTQITT8ITUYITVYITWEITWgITXUITX4ITY8ITZgITbMITboITcIITdIITdoITe0ITf4ITQcJTQ8JTRgJTSoJTTcJTUcJTVoJTWAJTWgJTXIJTXoJTYUJTZAJTZkJTZ8JTacJTbUJTb4JTccJTc8JTdoJTeIJTesJTfQJTQQKTRUKTR0KTSYKTS8KTTgKTUMKTVEKTWkKTXIKTXsKTYQKTZUKTZ4KTa8KTbgKTcUKTc0KTdkKTeEKTeoKTfMKTQILTQsLTRQLTSELTS8LTUcLTVALTVkLTWMLTW4LTaILTbELTbcLTcALTcoLTd0LTeYLTe4LTQUMTR8MTS0MTTYMTUQMTU0MTVUMTV4MTWYMTW8MTYAMTYkMTZIMTZsMTaMMTbMMTbwMTcoMTdoMTeMMTewMTfQMTQgNTRINTRsNTSYNTS4NTTUNTUUNTU4NTWYNTW8NTX8NTYgNTZENTZoNTaINTasNTbMNTbwNTcQNTc0NTdYNTd4NTecNTfANTfkNTQcOTREOTR4OTScOTTAOTTkOTUIOTVYOTXMOTXsOTYYOTY8OTZ0OTbQOTcQOTc0OTdUOTeAOTesOTfQOTQAPTQkPTRIPTRgPTSEPTSoPTTIPTUAPTUkPTU8PTWQPTXEPTY4PTawPTbUPTdgPTeYPTe4PTRAQTRkQTSEQTS0QTUsQTVoQTXMQTXwQTY0QTZUQTZ4QTasQTbQQTbwQTcUQTc8QTdoQTf4QTQQRTRIRTS4RTUgRTVIRTXERTX4RTYcRTY8RTaMRTa0RTbgRTcgRTe0RTf0RTQUSTRESTR8STSgSTTASTTkSTUcSTU8STVgSTWsSTYgSTakSTbESTbkSTcYSTc8STeYSTfESTfkSTQITTRUTTR0TTSgTTUYTTU4TTVsTTWsTTXYTTX8TTYUTTZkTTbQTTbwTTcwTTdQTTd8TTewTTfUTTf0TTQYUTQ4UTR8UTTUUTT4UTUYUTVsUTWQUTW0UTXYUTYMUTYsUTZMUTZwUTaQUTbMUTboUTcMUTc8UTdgUTeIUTeoUTfMUTfwUTQUVTRMVTR4VTSQVTTMVTTwVTUoVTVUVTVsVTWMVTXUVTYQVTY8VTaMVTa0VTbkVTcQVTc4VTdUVTfQVTQEWTQoWTRoWTSIWTS0WTTsWTUQWTVMWTVwWTWkWTXUWTYAWTYkWTZAWTZwWTaoWTbIWTbsWTcMWTcwWTdQWTd0WTeoWTfoWTQEXTQwXTRcXTSAXTSkXTTIXTToXTU0XTVYXTV8XTW0XTXUXTYkXTZQXTZ0XTaUXTa4XTbcXTcAXTckXTdIXTeIXTfAXTf8XTQcYTRAYTRgYTSEYTSoYTTQYTTsYTUQYTU0YTWEYTW0YTXYYTX8YTY4YTaEYTaoYTcsYTdMYTdwYTeUYTQAZTQgZTRgZTS0ZTTsZTUYZTVUZTV0ZTWYZTXMZTXwZTYYZTY0ZTaEZTaoZTbcZTb8ZTccZTdAZTdkZTesZTfQZTQQaTRIaTSYaTS8aTTcaTUAaTVYaTWMaTWsaTXQaTX4aTY4aTZYaTZ8aTasaTbQaTb0aTdIaTfIaTfoaTQIbTQsbTRMbTRsbTSQbTS0bTTkbTUIbTWMbTWwbTXUbTX4bTYYbTZwbTaUbTa4bTbYbTb8bTcgbTdAbTd8bTegbTfEbTfobTQMcTQscTRQcTSMcTSscTTMcTTscTUscTVMcTVscTWMcTXEcTX8cTYgcTZEcTZwcTagcTbAcTbgcTcAcTcgcTdEcTdocTeMcTe4cTf0cTQYdTQ4dTRYdTScdTTgdTVQdTV0dTWYdTW4dTXYdTYMdTYwdTZIdTakdTbcdTcAdTdAdTdgdTeEdTekdTQYeTRceTR8eTSceTTAeTT8eTU0eTVUeTWUeTXEeTXoeTYMeTYweTZweTaQeTbAeTbgeTcEeTcweTeIeTe4eTf4eTQwfTRUfTR4fTSYfTTUfTT4fTVQfTV0fTW4fTYAfTY4fTZ4fTbMfTbsfTcMfTc4fTdgfTeQfTfIfTQYgTQ4gTRYgTSYgTTggTUAgTUggTVYgTWcgTXAgTYQgTY0gTZUgTZ0gTawgTbYgTcEgTcogTdkgTeIgTe0gTQkhTREhTRohTSYhTS4hTTkhTUEhTU4hTV0hTWUhTXEhTYMhTYwhTZ4hTcwhTdchTechTfAhTfghTQEiTQoiTRMiTRsiTTIiTUsiTVMiTVwiTWQiTW8iTX4iTZMiTZwiTawiTbkiTb8iTcoiTdQiTd0iTegiTRQjTRojTTAjTT8jTVYjTWMjTWsjTXMjTYUjTZQjTaAjTbAjTbkjTcojTdsjTeQjTe0jTQIkTRIkTRwkTSokTTMkTTwkTU0kTV0kTX8kTY8kTZkkTaQkTa0kTcYkTc4kTdckTeQkTewkTfQkTQAlTRklTR8lTS0lTTUlTVMlTWolTXYlTYElTYklTaQlTbAlTcIlTc4lTdclTe0lTfolTQEmTRwmTSQmTS4mTT0mTVMmTVsmTWMmTWsmTXUmTX0mTYgmTZMmTaMmTasmTbgmTcgmTdEmTecmTe8mTfcmTQEnTQcnTRQnTSQnTS0nTTcnTUEnTUwnTVQnTV4nTWonTXUnTX8nTY4nTZwnTawnTbwnTcUnTdcnTecnTe8nTfcnTQIoTQkoTRgoTSEoTSooTTIoTTooTUwoTVUoTWQoTW0oTXYoTX8oTYgoTZUoTZ0oTaooTbIoTbsoTcMoTdkoTeIoTe0oTfsoTQMpTQwpTRQpTR0pTSUpTTApTTkpTUIpTUspTVMpTWcpTXEpTXkpTYEpTYopTZMpTaYpTa4pTbYpTb4pTc4pTdcpTeApTekpTfkpTQIqTQsqTR0qTSQqTTYqTTwqTUUqTVoqTWMqTXAqTXgqTYEqTYsqTZgqTakqTbUqTb0qTcYqTc4qTdYqTd8qTegqTfkqTQMrTSArTTArTTkrTUIrTUorTVMrTVsrTWQrTXYrTX8rTYcrTY8rTZcrTaArTa8rTb8rTcorTdUrTdwrTeQrTe8rTfwrTQ0sTRksTSQsTSssTTMsTTwsTUcsTVAsTVYsTV8sTWgsTXAsTXksTYIsTZcsTaAsTaksTb8sTdksTeIsTessTfQsTfwsTQQtTQ0tTRstTSQtTSwtTTUtTT4tTUctTVAtTVktTWEtTWotTXotTY4tTZYtTZ8tTagtTbotTcMtTdQtTd8tTeYtTe8tTfgtTQUuTQ4uTRcuTSAuTSguTTIuTTkuTUouTWEuTWsuTXYuTYcuTZAuTZguTawuTbouTcUuTcsuTdsuTecuTfguTQEvTQ0vTS4vTTcvTT8vTUcvTVUvTV4vTWwvTXQvTZAvTaAvTagvTbEvTbovTcUvTeAvZShN6S9N+S9NCTBNFDBNGzBNJDBNLjBNNTBNPTBNRjBNUTBNVzBNYDBNaTBNcjBNezBNgzBNkDBNmTBNoTBNsDBNuzBNwzBNyzBN1jBN3zBN7zBN+DBNBjFNGzFNKjFNNzFNRjFNVjFNXjFNbDFNdDFNfDFNhTFNjjFNlzFNzDFN2jFN5TFN8TFN+TFNEjJNGjJNIzJNLDJNODJNdjJNfjJNhjJNqDJNvzJN1DJN3TJN8zJN/DJNBzNNDzNNGDNNKDNNTjNNZjNNbjNNdjNNfzNNkzNNoTNNqjNNszNNuzNNwzNNzDNN3jNN7DNN8jNN+zNNCTRNDzRNGjRNKjRNMjRNQTRNUTRNWjRNYjRNcTRNgzRNjjRNmTRNpTRNtTRNvTRNyDRN1zRN7TRN9jRN/jRNBjVNDzVNIzVNOzVNRjVNTzVNWjVNYjVNazVNdjVNhDVNpDVNrDVNuTVN0jVN2zVN9TVNFDZNJDZNLDZNOzZNRDZNVzZNXzZNZjZNeDZNgDZNiTZNkTZNoDZNqTZNsTZNujZNxTZN0zZN3DZN8zZNAjdNDTdNFjdNHTdNJjdNMTdNOjdNQjdNSzdNVjdNazdNdDdNfDdNhTdNjjdNnTdNqDdNsTdNuTdNxDdN0zdN2zdN5DdN7TdNEzhNIjhNMzhNPDhNRThNVjhNYThNaThNdjhNhjhNjzhNmDhNoDhNrjhNyzhN0jhN2jhN4zhN8zhN+zhNCTlNFTlNHjlNJzlNLzlNOzlNRDlNXDlNZTlNdzlNgDlNiDlNlzlNpzlNsDlNuzlNwzlNzTlN1TlN7TlN9TlNADpNCDpNEDpNGzpNJDpNLDpNPDpNRTpNTjpNVjpNZjpNbjpNfzpNhzpNkDpNoTpNqTpN2TpN5zpNBDtNGTtNIztNLjtNNjtNPjtNRztNVjtNXztNdDtNfjtNjjtNmTtNoDtNsztNvDtNxTtN1DtN3ztN5ztN9DtN/ztNBjxNHDxNJDxNLTxNNTxNSjxNWjxNYjxNajxNeDxNgzxNkTxNmjxNqDxNsTxNwzxNzDxN1TxN3jxN6DxN8zxN+zxNAz1NCz1NFD1NHT1NJT1NPT1NRj1NTj1NVj1NXz1NaT1Ncj1Nej1NhT1Njj1NnD1NpD1NtD1NvT1NyD1N2T1N4j1N8z1NAT5NID5NKj5NOT5NTD5NUz5NXz5NbT5NeD5Nlj5Nnj5NtD5NvD5NxD5N0j5N4T5N6z5N9D5N/D5NBj9NDD9NFD9NMj9NOz9NRz9NUj9NXT9NZj9Nbz9NeD9NgD9NjD9NlD9NnT9NtD9NvT9NxT9NzT9N5D9N7D9N9T9NAEBNCEBNE0BNHkBNKUBNOUBNQkBNS0BNU0BNW0BNY0BNa0BNdEBNf0BNkEBNm0BNuUBNwUBNykBN0kBN20BN5EBN7EBN+EBNAUFNCUFNGEFNKEFNNUFNPkFNRkFNT0FNXkFNbEFNdEFNfUFNhUFNlEFNqUFNsUFNyUFN1UFN3EFN4kFN60FN+kFNCEJNEUJNIkJNLUJNNUJNS0JNVEJNZEJNeEJNhUJNlEJNpEJNrEJNtkJNwEJNzEJN1kJN5EJN6kJN8kJN/kJNCUNNEUNNGUNNKkNNPENNRENNTENNV0NNYENNiUNNlENNqENNtENNvUNNzUNN1kNN40NN7ENNFURNHURNKERNMERNOERNQERNS0RNYURNaURNdERNkERNnERNrERNtkRNzERN7kRN90RN/URlWAIAAABDRV1yWREAAChLBUshS19NKQFNDwJNRQJNnwJNqAJNagNNmwNNZARNkQRNsQRNuQRN7gRNIgVNRQVNUAVNdQVNlgVNnwVNtwVNTQZNXgZNvQZNxgZNcAdNrgdN2wdN5gdN7QdNGAhNQQhNSAhNWAhNtQhNOQlNhwlN5AlNBgpNFwpNRQpNawpNfQpNlwpNoApNsQpNBAtNDQtNwgtNzAtN3wtNBwxNLwxNTwxNVwxNaAxNpQxNtQxN3AxN5QxN7gxNFA1NcQ1NgQ1Nkw1Nvg1Nxg1Nzw1N4A1NIA5NKQ5NMg5Nxg5NAg9NIw9NZg9Nrg9N2g9NEhBNdRBNfhBNoBBNvhBNFBFNgBFNOxJNSRJNqxJNyBJN0RJN+xJNFxNNKhNNvhNNzhNNEBRNIRRNZhRNlRRNphRNvBRN7BRNIBVNJhVNdxVN0BVN1xVNJBZNLxZNaxZNnhZNxRZNzhZN1hZNAxdNKxdNTxdNWBdNYRdNlhdNnxdNpxdNuRdNNhhNbxhN1RhNLxlNXxlNrBlNwRlN7RlNBhpNFBpNKBpNmBpNBBtNHRtNOxtNbhtNpxtNwRtN4RtN6htN/BtNFhxNNRxNTRxNwhxNyhxN0xxN3BxN8BxNGB1NKR1NhR1Nwh1N2h1NGR5NQR5NTx5Ncx5NfB5NDh9N0B9NjyBNwyBNEyFNKCFNhSFN+iFNAyJNDCJNHSJNcSJN1iJNMiNNZSNNuyNN3SNN5iNNryRN0CRN0CVN2SVN/CVN6SZN8SZN+SZNCSdNTidNIyhNTihNVyhNbyhNgShNtChNxShNFilNHylNMilNRClNjClN2SlNBCpNHypNRypNXCpNgypNjSpNmipNqypNvypN4SpN6ipNBStNTCtNXStNsStN1ytN5itN/itNDyxNGyxNJixNPixNYSxNcixNhCxNoixN2yxN5CxNDy1NHS1NLi1NUi1NYy1NfC1N4S1N8S1NEC5NKi5NTC5NiS5Nki5NVy9Ndi9Nqi9Nxy9N4i9NCzBNFjBNMDBNSDBNWTBNYjBN4TBNCDFNSDFNkDFNJTJNETNNGjNNeDNNgTNNozNNrDNNzjNNQzRNZDRN7zRNZDVNrjVN9zVNFjZNJjZNLjZNRjZNHzdNbTdNhzdNszdN5jdNazhNiDhN5ThNFzlNIDlNeTlNgjlNqTlNHTpNLjpNWDpNcDpN2zpNBjtNQDtNSTtNmztNvjtN1jtNNzxNHz1Nhz1Ntj1Nyj1NOz5NTj5Nej5N9j5N/j5NXz9Nlj9NgUBNw0BN1EBNA0FNq0FN5EFN7UFNCkJNE0JNVkJNzkJNC0NNWUNNz0NNOkRNnkRNzkRN/0RlWAEAAABOXXJaEQAAKEsASwhLFEscSyVLK0szSzpLQktLS09LWktjS2lLdUt6S4NLjkuVS55LpkuxS7lLxEvMS9NL20vmS+5L80v7TQIBTQYBTQ4BTRYBTRoBTSABTSQBTS0BTTMBTTsBTUMBTUsBTVMBTVkBTWEBTWcBTXIBTXoBTYIBTYYBTY4BTZQBTZwBTaQBTaoBTbMBTboBTcUBTcoBTdABTdYBTd4BTecBTe8BTfcBTf4BTQoCTRMCTRsCTR8CTSgCTS0CTTECTTgCTUACTUkCTU4CTVUCTVwCTWICTWoCTXECTXwCTYQCTYwCTZICTZoCTaMCTawCTbQCTboCTcECTckCTc0CTdgCTeECTekCTfECTfkCTQIDTQoDTREDTRkDTSADTSsDTTQDTTsDTUMDTUoDTU4DTVIDTV0DTWUDTW4DTXoDTYIDTYoDTZIDTZYDTZ4DTaYDTasDTbEDTbkDTcEDTcwDTdMDTdwDTeQDTewDTfcDTfsDTQEETQgETQwETRQETRwETSMETSsETTMETToETUQETU8ETVcETV8ETWcETXAETXQETX0ETYUETYwETZUETZwETaQETawETbQETb0ETcQETcsETdQETdwETeQETekETfEETfkETQIFTQsFTRIFTR0FTSUFTTEFTToFTUAFTUkFTVIFTVoFTWEFTWYFTXAFTXkFTYAFTYgFTZEFTZoFTaMFTawFTbIFTbsFTcMFTcsFTdQFTdwFTecFTfIFTfoFTQIGTQkGTRIGTRsGTSMGTSkGTTAGTTcGTT8GTUgGTVEGTVkGTWIGTWsGTXAGTXsGTYAGTYYGTZIGTZoGTaMGTa8GTbgGTcEGTckGTdAGTdsGTeQGTesGTfQGTfwGTQQHTQ8HTRoHTSUHTS4HTToHTUEHTUwHTVEHTVoHTWMHTWsHTXQHTXwHTYcHTY0HTZQHTZwHTaEHTakHTbIHTbsHTcAHTckHTc4HTdYHTd8HTegHTfEHTfkHTQQITQ0ITRMITRsITSAITSkITTEITToITUMITUwITVMITVwITWUITW0ITXIITXsITYQITYwITZUITZ4ITaUITakITa4ITbcITb8ITckITc8ITdcITeAITeUITeoITfUITfsITQQJTQwJTRUJTSAJTScJTS8JTTQJTT0JTUQJTU8JTVUJTV0JTWUJTW0JTXcJTYIJTYsJTZQJTZwJTaQJTawJTbIJTbsJTcQJTcwJTdcJTd8JTegJTfEJTfkJTQEKTQoKTRIKTRoKTSMKTSwKTTUKTUAKTUkKTU4KTVkKTWAKTWYKTW8KTXgKTYEKTYoKTZIKTZsKTaQKTawKTbUKTb4KTcIKTcoKTdIKTdYKTd4KTecKTfAKTfkKTf8KTQgLTRELTRkLTR4LTScLTSwLTTQLTTkLTT8LTUQLTU0LTVYLTWALTWsLTXMLTXgLTX8LTYULTYoLTY4LTZILTZkLTZ8LTacLTawLTbQLTb0LTcULTc0LTdQLTdoLTeMLTesLTfQLTfwLTQIMTQsMTRAMTRUMTRwMTSUMTSoMTTMMTTwMTUEMTUoMTVIMTVsMTWMMTWwMTXgMTX0MTYYMTY8MTZgMTaAMTakMTbAMTbkMTcIMTccMTdAMTdcMTeAMTekMTfEMTfkMTf0MTQMNTQ8NTRgNTSENTSkNTTINTTsNTUANTUsNTVQNTVkNTWENTWwNTXUNTXwNTYUNTY4NTZcNTZ8NTagNTbANTbkNTcENTcoNTdMNTdsNTeQNTe0NTfYNTf8NTQQOTQ4OTRYOTRsOTSQOTS0OTTYOTT8OTUcOTU0OTVMOTVwOTWQOTWoOTXAOTXgOTYMOTYwOTZQOTZoOTaMOTakOTbEOTboOTb8OTcgOTdIOTd0OTegOTfEOTf0OTQYPTQ4PTRUPTR4PTScPTS8PTT0PTUUPTUwPTVQPTVoPTWEPTWoPTW4PTXYPTX0PTYQPTYsPTZMPTZsPTaIPTakPTbIPTboPTcIPTcgPTc8PTdUPTd4PTeMPTesPTfQPTfkPTQAQTQUQTQkQTQ0QTRYQTR4QTSoQTTIQTToQTUEQTUgQTVAQTVcQTWAQTWUQTWwQTXAQTXkQTYIQTYoQTZIQTZsQTaQQTagQTbEQTbkQTcIQTcwQTdcQTeMQTeoQTfIQTfoQTQERTQkRTQ8RTRgRTSARTSYRTSsRTTMRTTkRTUERTUURTU8RTVgRTWARTWgRTW4RTXYRTXsRTYQRTYwRTZQRTZwRTaARTaoRTbURTb4RTcURTc8RTdcRTdwRTeQRTeoRTfIRTfoRTQISTQ4STRYSTRwSTSUSTS0STTYSTT8STUQSTUwSTVUSTWESTWgSTXMSTXcSTX4STYUSTY0STZQSTZoSTaASTaYSTa4STbYSTb4STcMSTcwSTdUSTdwSTeMSTe4STfYSTf8STQoTTRITTRoTTSUTTS4TTTUTTTwTTUMTTUsTTVQTTVgTTWATTWgTTXMTTXsTTYITTYsTTY8TTZYTTZ4TTaQTTagTTawTTbETTbkTTcITTckTTdETTdwTTeQTTekTTfITTfoTTQMUTQsUTRQUTRwUTSUUTSwUTTIUTTsUTUMUTUwUTVEUTVgUTWEUTWoUTXMUTXsUTYAUTYgUTZAUTZkUTaEUTakUTa4UTbcUTcAUTcwUTdUUTd8UTecUTfAUTfkUTQIVTRAVTRkVTSEVTSoVTTAVTTkVTUIVTUcVTVAVTVgVTWAVTWkVTXAVTXkVTYEVTYoVTZMVTZkVTZ4VTaoVTbQVTbwVTcEVTckVTdIVTdsVTeIVTeoVTe8VTfgVTf4VTQcWTRAWTRcWTR8WTSgWTTEWTTgWTUEWTUoWTVAWTVkWTWQWTW0WTXIWTXsWTYQWTY0WTZkWTaIWTacWTa8WTbgWTcAWTckWTdEWTdoWTeIWTecWTfAWTfUWTf4WTQcXTQ8XTRQXTR0XTSYXTS8XTTcXTT8XTUUXTUoXTVMXTVwXTWUXTWoXTXIXTXoXTYAXTYYXTZEXTZoXTaIXTasXTbQXTb0XTcYXTc8XTdgXTd8XTegXTe0XTfUXTfwXTQQYTQ0YTRUYTR4YTScYTS8YTTgYTUEYTUoYTVMYTVgYTV4YTWoYTXMYTXwYTYUYTYsYTZQYTZkYTZ4YTacYTbAYTbUYTb0YTcIYTcgYTdAYTdkYTeIYTesYTfIYTfgYTf0YTQUZTQ4ZTRMZTRwZTSEZTSgZTTEZTTgZTUMZTUwZTVIZTVoZTWMZTWsZTXAZTXkZTYEZTYoZTZIZTZgZTZ4ZTacZTbAZTbQZTbwZTcQZTc0ZTdYZTeEZTegZTfEZTfkZTQEaTQoaTQ8aTRgaTR4aTSMaTSwaTTQaTT0aTUUaTUsaTVMaTVsaTWAaTWgaTXEaTXsaTYMaTYsaTZMaTZwaTagaTbEaTboaTcMaTcoaTc8aTdcaTdwaTeIaTegaTe8aTfcaTf8aTQgbTRAbTRgbTSEbTSobTTYbTT8bTU0bTVUbTVobTWAbTWkbTXIbTXsbTYMbTY4bTZUbTZkbTaIbTasbTbMbTbwbTcUbTc0bTdUbTdwbTeUbTe4bTfcbTQAcTQgcTREcTRocTSAcTSgcTTAcTTgcTUMcTUgcTVAcTVgcTWAcTWgcTW4cTXccTXwcTYUcTY4cTZkcTaUcTa0cTbUcTb0cTcUcTc4cTdccTeAcTescTfMcTfocTQMdTQsdTRMdTRwdTSQdTS0dTTUdTT0dTUIdTUkdTVEdTVodTWMdTWsdTXMdTX4dTYcdTY8dTZkdTaEdTaYdTbQdTb0dTcYdTc0dTdUdTd4dTeYdTfEdTfUdTfsdTQMeTQ4eTRQeTRweTSQeTSweTTMeTTceTTweTUUeTUoeTVIeTVoeTWEeTWgeTW4eTXceTYAeTYkeTZEeTZkeTaEeTakeTa0eTbUeTb4eTckeTdQeTdseTd8eTeceTeseTfMeTfseTQkfTRIfTRsfZShNIx9NKx9NMh9NOx9NQx9NSR9NTR9NUR9NWh9NZR9Nax9Ncx9NeB9NfR9NhR9Nix9Nkx9Nmx9Nox9NqB9NsB9NuB9NwB9Nyx9N1B9N2x9N4B9N5x9N7x9N+x9NAyBNCyBNEyBNHCBNIyBNKyBNMCBNNSBNPSBNRSBNTSBNUyBNXSBNZCBNbSBNdSBNfSBNgSBNiiBNkiBNmiBNpCBNqSBNsyBNviBNxyBN0CBN1iBN3yBN6iBN8iBN+SBNACFNBiFNDiFNFyFNHyFNIyFNKyFNNiFNPiFNRiFNSyFNUyFNWiFNYiFNbiFNeSFNgCFNiSFNlCFNmyFNoyFNpyFNryFNtSFNvCFNwyFNySFN1CFN3iFN5CFN7SFN9SFN/iFNByJNECJNGCJNICJNKCJNLyJNOSJNQSJNSCJNUCJNWSJNYSJNbCJNdSJNeyJNhyJNjCJNkCJNmSJNoiJNqSJNsSJNtSJNvCJNxyJN0SJN2iJN5SJN8CJN9iJN/CJNBCNNDCNNECNNFyNNHyNNIyNNKSNNLSNNNiNNPCNNRCNNSyNNUyNNWyNNYCNNaCNNcCNNeyNNgiNNjSNNkSNNnSNNqCNNrSNNtiNNvyNNxyNN0iNN2CNN4SNN6iNN8iNN+CNN/yNNByRNDyRNGSRNISRNJyRNMCRNOSRNQyRNSiRNUiRNWiRNYyRNaSRNbyRNdSRNfCRNhSRNjCRNliRNoSRNqiRNsyRNuyRNwyRNyyRN1CRN3SRN4SRN6SRN8SRN/SRNBiVNDSVNFSVNHCVNJCVNKiVNMiVNPSVNQyVNSiVNUCVNWyVNYiVNZyVNcyVNfiVNhiVNjiVNlCVNmiVNoSVNrSVNtyVNvyVNxyVNyyVN1CVN3SVN4yVN6iVN9SVN/iVNBiZNDSZNESZNGSZNISZNKSZNNCZNOiZNRCZNSCZNUCZNWCZNYCZNaCZNciZNeiZNhSZNkCZNmCZNoCZNqCZNsSZNtSZNviZNxSZNziZN1yZN3yZN5CZN7CZN9CZN/SZNBCdNDSdNESdNGidNISdNKidNNCdNPCdNRSdNSSdNUSdNWSdNYidNZydNcidNeidNhSdNiidNkSdNmSdNoidNqSdNsSdNtydNwidNzSdN1CdN3SdN5CdN7CdN9CdN/SdNBihNEShNFShNHihNJyhNLyhNNyhNQihNSShNUihNWihNYShNaihNcyhNfChNhShNjShNkihNmihNoyhNpyhNryhNuChNwChNyShNzihN1ihN3yhN6ihN8ihN+ChNAClNCSlNESlNGilNIilNLSlNNilNPylNSClNUClNWilNYilNbilNdilNfilNhylNkClNmylNoylNqylNsylNuylNxClNyylN1ClN3SlN5ilN7ilN9ilN/ylNCCpNESpNGCpNISpNKSpNMSpNOSpNQipNSypNUSpNVypNYCpNaCpNbSpNdSpNfipNhipNjypNlSpNnipNpCpNrSpNsipNuipNwypNyypN0ypN3CpN5SpN7ipN9ipN/ipNBytNDytNFitNHStNJStNLStNNitNPytNRytNUCtNWCtNYStNbCtNcytNfCtNhCtNjCtNlCtNnStNpStNrCtNtStNvCtNxytN0CtN2StN4StN6itN9CtN+StNAixNCCxNESxNFixNHyxNKCxNMCxNOSxNQixNSyxNUyxNXCxNZSxNbSxNdixNfyxNiCxNjixNlCxNnSxNpixNrixNtixNvCxNxCxNySxN0CxN1ixN3yxN6CxN8SxN+SxNAS1NCi1NEy1NGC1NIS1NKS1NMi1NOy1NRC1NTS1NVi1NXi1NZy1NcC1Ndy1Nfy1NhS1Niy1Nky1NnC1NpS1Nri1NtS1NwC1NyS1N0S1N2i1N4y1N7C1N9S1N/i1NAi5NCy5NFC5NHS5NJS5NLS5NNi5NQS5NRy5NUC5NVy5NXi5NZi5Nbi5Ncy5Nfi5NhC5NjS5NlS5NnS5NpC5NqS5Nsi5Nty5NwC5NyC5N0C5N2C5N5C5N7C5N8y5N/i5NCi9NEi9NGS9NHi9NJS9NKy9NNC9NPC9NRC9NTS9NUi9NWy9NZC9NaS9NcS9NeS9NgC9Nhy9NjS9Nli9NnS9NpS9Nri9Nty9Nwi9Nyy9N0C9N1S9N3S9N5i9N7i9N9i9N/i9NBjBNDzBNGDBNITBNKTBNMjBNOjBNQzBNTDBNVDBNXTBNZjBNbzBNeDBNgDBNiDBNjTBNljBNnjBNpjBNrTBNuDBNwDBNyDBN0zBN3DBN5TBN7DBN9TBN/jBNAzFNDDFNEjFNGDFNIDFNJTFNLjFNNDFNPzFNQzFNTDFNUzFNWzFNZDFNaTFNcTFNeTFNgjFNizFNlDFNnzFNpTFNqTFNrzFNtzFNvTFNwTFNyTFN0zFN1zFN4jFN6jFN7jFN9jFN/jFNAjJNBzJNDzJNFzJNIDJNKTJNNTJNPTJNRDJNSTJNUTJNVzJNXTJNYzJNaTJNbjJNczJNezJNgzJNjzJNlzJNnjJNpTJNrTJNtDJNvDJNxDJNzDJN0TJN2jJN4zJN6TJN8DJN+TJNBDNNDDNNFTNNHjNNJTNNLjNNNjNNOjNNPzNNRDNNSzNNVjNNXjNNYzNNazNNczNNfDNNhDNNiTNNkDNNnjNNpzNNsDNNuDNNwDNNyTNN0jNN2jNN4TNN6DNN7zNN+DNNADRNBTRNDDRNFzRNHzRNJzRNLzRNNzRNPjRNRzRNTjRNVzRNXzRNaDRNbjRNeTRNfzRNhjRNizRNljRNojRNrTRNsjRNujRNxTRNzTRN1DRN3DRN4zRN6jRN8zRN+zRNAzVNDDVNFDVNGTVNIDVNKzVNMzVNODVNQzVNTDVNVzVNXzVNaDVNczVNgTVNjDVNkzVNmjVNoTVNqTVNsjVNtjVNvzVNxzVNzzVN2DVN4TVN5zVN6zVN8jVN+jVNATZNBTZNCTZNDTZNETZNGjZNITZNKTZNMjZNNjZNQTZNSTZNTTZNUzZNWjZNYzZNbDZNczZNezZNhjZNjjZNlzZNnTZNpjZNrjZNtzZNwjZNyjZN0DZN2TZN5DZN6TZN8DZN+TZN/zZNCDdNETdNGjdNIzdNLjdNNzdNPzdNSDdNUTdNWTdNYTdNaDdNcTdNeTdNgjdNizdNkzdNmjdNpTdNrjdNtjdNwTdNyTdN0DdN2DdN4TdN6jdN9jdN/TdNAjhNCDhNEDhNGThNHzhNKjhNMDhNOThNQjhNSzhNUzhNXjhNZjhNbzhNczhNfDhNgzhNjDhNlThNnThNpjhNqzhNszhNujhNwThNxjhNzzhN1zhN4DhN6ThN8DhN+DhNADlNBjlNEjlNGzlNJDlNLDlNODlNQTlNTDlNUzlNWTlNYjlNazlNcDlNdDlNfTlNhTlNjjlNlDlNnTlNpDlNrTlNuDlNwDlNyjlN0jlN2jlN4jlN6jlN8jlN/TlNBTpNDTpNGDpNITpNKTpNMjpNOTpNQjpNSzpNUzpNXDpNYzpNazpNdDpNfDpNhDpNjTpNljpNnjpNpjpNrzpNtTpNvDpNwjpNxzpNzzpN1jpN3zpN5DpN7TpN9DpN+TpNATtNCjtNETtNFjtNIDtNKztNMztNOztNRDtNTTtNUztNXDtNZDtNajtNcTtNeTtNhDtNiztNlDtNnTtNpjtNrjtNtztNwDtNyTtN0TtN2jtN4jtN6jtN8TtN+jtNAzxNCzxNEjxNGTxNITxNKjxNMjxNOzxNQDxNRzxNUDxNVzxNXzxNZzxNbzxNdTxNgDxNiTxNjjxNlzxNoDxNpTxNrTxNtDxNuTxNwDxNyTxN0jxN2zxN5TxN8DxN+DxNAD1NCD1NET1NGj1NIj1NLT1NMj1NOj1NQz1NSz1NUz1NXD1NZj1Nbz1Ndz1Ngj1Niz1NlD1NmT1NoT1NqT1NsT1Nuj1NxT1Nzj1N1j1N3z1N6D1N8D1N+D1N/j1NCD5NED5NFj5NHT5NJz5NMD5NNj5NPz5NRz5NUD5NXD5Naj5Ncz5NfD5NhD5lKE2MPk2TPk2bPk2kPk2sPk2xPk25Pk3BPk3KPk3PPk3YPk3ePk3oPk3xPk35Pk0CP00JP00RP00ZP00dP00iP00qP00vP004P01EP01PP01aP01jP01sP011P019P02JP02RP02aP02lP02sP02xP026P03CP03KP03SP03aP03hP03pP03yP039P00FQE0QQE0bQE0mQE0vQE00QE0/QE1IQE1QQE1YQE1gQE1oQE1xQE18QE2EQE2JQE2NQE2YQE2gQE2nQE2vQE22QE2+QE3HQE3PQE3YQE3hQE3pQE31QE3+QE0GQU0OQU0VQU0dQU0hQU0lQU0tQU0yQU07QU1DQU1MQU1UQU1bQU1jQU1pQU1xQU15QU2AQU2LQU2RQU2aQU2eQU2mQU2uQU25QU2/QU3GQU3RQU3YQU3fQU3oQU3xQU33QU0FQk0OQk0XQk0fQk0qQk0yQk06Qk1AQk1EQk1IQk1RQk1aQk1hQk1pQk1vQk11Qk19Qk2CQk2KQk2RQk2cQk2hQk2pQk2zQk29Qk3JQk3SQk3ZQk3gQk3nQk3vQk37Qk0GQ00OQ00WQ00fQ00nQ00vQ000Q005Q01BQ01JQ01UQ01dQ01lQ01sQ01yQ016Q02BQ02GQ02RQ02dQ02lQ02xQ026Q03DQ03KQ03TQ03bQ03gQ03pQ030Q038Q00ERE0MRE0SRE0aRE0lRE0tRE01RE09RE1IRE1RRE1ZRE1eRE1mRE1xRE15RE2BRE2FRE2NRE2ZRE2iRE2pRE2zRE27RE3CRE3JRE3SRE3YRE3fRE3kRE3rRE3zRE36RE0DRU0KRU0SRWVYAgAAAENaXXJbEQAAKEsQS1dLcUuJS6xLwUvjTW8BTcABTQYCTXkCTdUCTSYDTVgDTXYDTccDTfQDTUwETRoFTS0FTeIFTe0FTXYGTY4GTasGTdgGTQoHTRcHTSIHTTYHTUcHTYIHTQEITfIITRsJTUoJTX0JTdIJTT0KTVYKTWgLTXQMTQwNTUkNTWkNTX4OTdgOTeUOTfkOTSYQTdIQTd8QTbARTQoSTV0STXASTesSTQUTTSATTXATTdcTTcgUTacVTV8WTZUWTYwXTWYYTT4ZTdwZTaQaTTIbTYsbTT4cTZQcTaEcTeYcTXkdTe4dTQseTcYeTc8eTWAfTcgfTfcfTbsgTecgTTMhTWohTXQhTZEhTc8hTWkiTYMiTcQiTeAiTe0iTXgjTYojTZkjTaMjTc0jTZ4kTfkkTTolTVYlTW8lTXklTaklTfIlTTEmTYAmTY0mTW0nTYInTb8nTcgnTQwoTT0oTecoTSopTWspTZYpTWkrTcIrTb0tTT4uTXkuTeAuTfsuTQYvTb0vTbMwTc4wTToxTZoxTd0xTTEyTYsyTQEzTVMzTRI0TXY0TZM0TZ40Tao0TcA0TSY1TUA1TVI1TW41TYc1TT42TYM2Tb02Td82TSs3TaA3Tbw3TfI3TSc4TVk4TQ45TTQ5TUc5TbM5Tfo5TRM6TSY7TYE7TXs8Tes8TSg9TX09TcI9TVg+TUA/TUo/TVU/TYU/TaA/Tfg/TQtATRhATSFATT1ATXlATZVATfFATYlBTbZBTcxBTSdCTZlCTcVCTfdCTQNDTVFDTY5DTZlDTa1DTfFDTSBETUVETWxETZVEZVgDAAAATkgxXXJcEQAAKEuKS61NwQFNJwNNWQNNyANNGwVN4wVN7gVNdwZN2gZNCwdNGAdNSAdNgwdNHAlNSwlNfglN0wlNaw1Nfw5N2Q5N0xBNsRFNBhNNIRNN2BNNYBZNjRdNPxlN3RlNPxxNlRxN5xxNeh1N0B5NYR9NdSFN0CFN4SJNpCNNziNNVyVNeiVNMyZNgSZNbidNgydNwCdNySdNDShNPihNlylNwytNvy1Nei5N/C5Nvi9NtDBNzzBNOzFNmzFN3jFNEzRNwTRNJzVNUzVNbzVNiDVNQDZNhTZNvjZN4DZNoTdNvTdNWjhNSDlNtDlNFDpNJztNgjtNfDxN7DxNKT1Nfj1NSz9NVj9NoT9N+T9NDEBNIkBNzUFNIURNbURlWAMAAABDRTJdcl0RAAAoSw9LVktwS8BL4k1uAU0FAk14Ak3UAk11A03zA01LBE0sBU2NBk2qBk0hB001B00ACE3xCE08Ck1VCk1nC01zDE0LDU1KDU3kDk34Dk02D00lEE3eEE0JEk1cEk1vEk3qEk1vE03HFE0JFU2pFU2UFk1lGE2jGk0xG01GG02KG02gHE2tHU3tHU0KHk3FHk0CH03HH032H026IE3mIE0yIU1pIU2QIU1oIk2CIk3DIk3sIk13I02JI02YI02dJE34JE05JU1uJU2oJU3xJU2MJk3mKE0pKU1sKU1oK009Lk3fLk0FL00wMk2KMk0AM01SM02XM011NE2SNE2dNE2pNE0/NU16NU0qN03xN00mOE0NOU0zOU35OU3BPU1XPk1jPk0/P02EP00XQE0+QE14QE2UQE3wQE2IQU21QU3+QU0mQk2YQk3EQk32Qk0CQ01QQ02NQ02YQ02sQ03wQ01ERE2URGVYAwAAAENFMV1yXhEAAChLDktVS29Lv0vhTW0BTQQCTXcCTdMCTXQDTfIDTUEETUoETSsFTW0FTYwGTakGTSAHTTQHTf8HTcYITfAITXYJTTsKTVQKTV0LTWYLTXIMTQ0NTUgNTQsOTdEOTeMOTfcOTSQQTckQTd0QTUwRTacRTcwRTQgSTVsSTW4STekSTW4TTcYUTdwUTaYVTbEVTZMWTWQYTXgaTaIaTTAbTYkbTZ8cTZYdTewdTQkeTcQeTcYfTfUfTVogTaEgTbAgTbkgTeUgTTEhTWghTY8hTdshTTYiTWciTYEiTcIiTc4iTesiTXYjTYgjTZcjTRYkTUAkTZMkTZwkTfckTTglTW0lTaclTbQlTfAlTUEmTW8mTYsmTTEnTeUoTSgpTVcpTWopTWcrTfMrTTwuTd4uTQQvTdAxTS8yTYkyTf8yTVEzTXQ0TZE0TZw0Tag0TT41TSk3TfA3TSU4TQw5TTI5Tcc5Tfg5TR07TeI8TWM9TcA9TQU+TSQ+TVY+TeU+TT4/TYM/TRZATTxATXdATZNATe9ATYpBTbRBTSVCTZdCTbBCTbpCTcNCTfVCTQFDTU9DTYxDTZdDTatDTe9DTUNETZNETbBEZVgDAAAATkgyXXJfEQAAKEuLS65NwgFNKANNWgNNyQNNHAVN5AVN7wVNeAZN2QZNDAdNGQdNSQdNhAdNHQlNTAlNfwlN1AlNag1NgA5N2g5N1BBNshFNBxNNIhNN2RNNYRZNjhdNQBlN3hlNQBxNlhxN6BxNex1N0R5NYh9NdiFN0SFN4iJNpSNNzyNNWCVNeyVNMiZNgiZNbydNhCdNwSdNyidNDihNPyhNmClNxCtNvi1Ney5N/S5Nvy9NtTBN0DBNPDFNnDFN3zFNFDRNwjRNKDVNVDVNcDVNiTVNPzZNhDZNvzZN4TZNojdNvjdNWzhNSTlNtTlNFTpNKDtNgztNfTxN7TxNKj1Nfz1NTD9NVz9Noj9N+j9NDUBNI0BNzkFNIkRNbkRlWAMAAABDRzFdcmARAAAoSxdLLks2S6FL9k0+AU1cAU2JAU22AU36AU00Ak1YAk1lAk0FA00UA003A00+A01GA02FA03PA00EBE0fBE1aBE2ABE2YBE3XBE30BE1VBU2DBU3XBU31BU39BU0eBk3nBk09B01mB030B01PCE2HCE0jCU1ACU38CU0NCk2NCk2nCk17C033C03TDE1cDU1fDk2sDk1dD015D02AD02WD02lD029D038D001EE09EE1EEE2FEE3tEE31EE0bEU08EU1bEU1jEU2XEU3BEU3SEU3fEU31EU1kEk2QEk3YEk0NE004E01jE00XFE18FU3lFU3bF034F024GE3uGE0kGU38GU1OGk2GGk1QG032HE0fHU0wHU1MHU2cHU3JHU3+HU1dHk2UHk3XHk32Hk2WH02rH03qH03+H00fIE14IE31IE38IE1WIU2XIU2qIU2/IU0jIk08Ik1EIk3/Ik0HI01HI01OI01+I03CI037I00KJE1VJE14JE2IJE22JE2+JE0JJU0QJU1GJU2dJU26JU0JJk0UJk1LJk2bJk3BJk3aJk2UJ03QJ01FKE1dKE3RKE1dKU2eKU3xKU0sKk3xKk0KK00ZK00oK02oK024K02xLE1zLU3MLU1aLk2jLk3VLk0hL03YL03xL00BME2pME3oME1PMU2yMU3EMU0KMk1AMk1MMk2SMk2aMk2hMk23Mk3HMk3sMk0xM01ZM02MM03VM00iNE06NE1KNE3fNE3mNE0uNU2PNU2WNU3CNU3KNU0dNk1vNk3sNk1cN02WN00LOE1OOE1/OE22OE3sOE1POU2gOU3dOU3lOU1fOk13Ok2ZOk3KOk3wOk38Ok1tO02pO03MO01TPE28PE01PU2sPU3RPU3rPU0LPk1CPk1/Pk2HPk2nPk0lP02oP03VP02jQE2qQE1XQU2hQU3CQU0aQk2NQk0iQ01oQ011Q019Q02gQ033Q03/Q00HRE1URE18RE2IRE3bRE0GRU0NRWVYAgAAAENEXXJhEQAAKEsgS0ZLXkt+S4dLmUuqS85NKAFNrgFNvgFN4gFNDgJNIwJNRAJNngJNpwJNvAJN3AJN/QJNJANNLwNNVgNNaQNNxQNN1wNNNQRNawRNeARNkARNuARNvwRNzwRN/QRNCAVNGAVNNwVNRAVNTwVNdAVNjAVNlQVNngVNpwVNtgVNzwVN4AVN6wVNDQZNFgZNKwZNQwZNTAZNXQZNZgZNdAZNngZNswZNvAZN1gZN3wZN7wZNCAdNFQdNKQdNRQdNVQdNXgdNbwdNgAdNrQdNtgdNxAdN2gdN5QdN7AdNCghNJAhNNQhNQAhNRwhNVwhNYghNdghNfwhNkAhNmQhNtAhN2whN/whNEAlNGQlNOAlNSAlNewlNhglNkQlNtglNvwlN0AlN4wlN7AlNBQpNHgpNJwpNMApNRApNagpNcwpNfApNhQpNlgpNnwpNsApNuQpN4gpN6wpN9ApNAwtNDAtNIgtNSAtNUQtNuAtN3gtN7wtNBgxNIAxNLgxNNwxNRQxNVgxNZwxNgQxNigxNkwxNpAxNtAxNvQxNywxN2wxN5AxNEw1NHA1NLw1NNg1NTw1NZw1NcA1NgA1NiQ1Nkg1Now1NtA1NxQ1Nzg1N3w1N6A1N8Q1N+g1NHw5NKA5NMQ5NOg5NVw5NfA5Nhw5Nng5NtQ5NxQ5N1g5N7A5NAQ9NEA9NGQ9NIg9NRw9NZQ9NrQ9N2Q9N7w9NERBNWxBNdBBNfRBNlhBNnxBNrBBNvRBN0BBN/BBNExFNUxFNfxFNrhFNuRFNIBJNMRJNOhJNUBJNxxJN0BJN+hJNAxNNHhNNKRNNTxNNfRNNhhNNvRNN1RNN7RNN/hNNDxRNIBRNNhRNRxRNXBRNZRRNbhRNlBRNtBRNuxRN0BRN6xRN9BRN/RRNFBVNJRVNNBVNPRVNSxVNZBVNdhVNhRVNkBVNzxVN1hVN9RVNAhZNCxZNIxZNLhZNPBZNRRZNVBZNXRZNahZNdhZNgRZNihZNnRZNsxZNxBZN1RZN6xZN+xZNAhdNGBdNIRdNKhdNThdNVxdNYBdNihdNlRdNphdNrxdNuBdNwRdNyhdN0xdN4xdNCBhNGRhNIhhNNRhNPBhNRRhNThhNbhhNdxhNgBhNjxhNohhNqxhN1BhN3RhN5hhNCRlNGRlNLhlNPBlNRxlNXhlNdBlNhxlNohlNqxlNyBlN0RlN2hlN7BlNBRpNExpNJxpNOBpNbBpNlxpNrBpNtRpNvhpNAxtNHBtNJRtNOhtNZBtNbRtNdhtNnRtNphtNtxtNwBtN4BtN6RtN8htN+xtNDBxNFRxNPBxNchxNgBxNiRxNkhxNyRxN0hxN2xxN5BxN/hxNFx1NKB1NVR1NXh1Ndx1NhB1NuB1NwR1N2R1NLh5NQB5NYx5Nch5Nex5NhB5NuR5NzR5NDR9NFh9NNh9NVR9NXh9Nzx9N1h9N4h9NFyBNaCBNhSBNwiBNyyBN2iBNEiFNciFNhCFNzSFN6CFN+SFNAiJNCyJNVCJNcCJNlCJNnSJNtyJN1SJN3iJNEiNNMSNNoSNNsSNNuiNNyyNN3CNN5SNNKyRNNCRNXiRNgCRNpSRNriRNzyRN2CRNASVNFyVNVCVNdyVNzyVN2CVN+yVNLyZNfiZNrCZNuSZNySZN0iZN+CZN/yZNCCdNFSdNJSdNQidNXydNaydNgCdNjCdNnSdNvSdNxidN2CdN+CdNAyhNCihNGShNIihNOyhNTShNZShNbihNdyhNgChNnihNsyhNxChN2ihNBClNFSlNMSlNOilNQylNgilNiylNlClNvylNzylN2ClN4SlN+ilNAypNDCpNHipNPSpNRipNWypNeSpNjCpNmSpNqipNvipN1ypN4CpN6SpNBCtNMStNOitNSytNXCtNdytNmCtNsCtNwCtNyytN1itN5StN/StNDixNGixNJSxNNCxNPSxNSCxNVyxNYCxNcSxNeixNgyxNmCxNoSxN2ixN4yxN7CxNBS1NDi1NHC1NLS1NNi1NPy1NSC1NUS1NYi1Nay1Nly1NoC1NqS1Nuy1NxC1N1S1N4C1N5y1N8C1N+S1NBi5NDy5NGC5NMy5NSy5Ndy5NiC5NrS5Nuy5N+S5NLy9NSC9NVi9NXy9NkS9NqS9Nsi9Nuy9Nxi9N4S9NCjBNFTBNHDBNLzBNPjBNRzBNWDBNYTBNajBNczBNkTBNsTBNzDBN1zBN4DBN8DBN+TBNBzFNKzFNODFNRzFNXzFNfTFNhjFNjzFNmDFN2zFNGzJNJDJN1TJN3jJN9DJNEDNNGTNNKTNNdzNNojNNqzNNxDNNzTNN3DNN6jNN8zNNBzRNEDRNQjRNUjRNYzRNgTRNvjRN7jRNBzVNJDVNRzVNUDVNYzVNbDVNhTVNrTVNujVN0zVN3DVNFTZNLTZNPDZNVTZNYDZNZzZNgTZNkjZNoTZNsjZNuzZN1DZN3TZN9DZNAzdNDjdNFzdNHjdNMjdNQzdNTDdNbDdNfTdNhjdNnjdNqTdNujdN3DdN5TdNFDhNNDhNPThNRjhNVzhNajhNdzhNhzhNkDhNoThNzDhN2zhN5DhNFjlNHzlNPDlNRTlNXTlNZjlNeDlNiTlNmDlNqDlNsTlNETpNHDpNLTpNPTpNRjpNVzpNbzpNiDpNkTpNqjpN2jpN6DpNBTtNJDtNPztNSDtNVztNfztNjztNmjtNoTtNtDtNvTtNxjtN1TtN9TtNADxNJTxNNjxNSzxNeTxNhDxNkjxNmzxNrzxNxDxNzTxN1jxN6TxNDD1NFT1NJj1NPj1NVz1Naj1Nez1Nhj1Njz1NtT1NyT1N2j1N4z1NKz5NOj5NTT5Nbj5NeT5Nnz5NxT5N0z5N7D5N/T5NBD9NMz9NSD9NUz9NXj9NZz9NcD9NlT9Nnj9NtT9N7T9N9j9NCUBNH0BNKkBNQ0BNbEBNwkBN00BN3EBN+UBNNkFNR0FNe0FNlUFNykFN00FN2kFN40FN7EFNCUJNEkJNTEJNVUJNzUJN1EJN4kJNGkNNWENNtUNNvkNNzkNN5ENNHkRNTERNakRNnURNzURN9URN/kRlWAEAAABPXXJiEQAAKEsHSxNLG0skSypLMks5S0FLSktOS1lLYktoS3RLeUuCS41LlEudS6VLsEu4S8NLy0vSS9pL5UvtS/JL+k0BAU0FAU0NAU0VAU0ZAU0fAU0jAU0sAU0yAU06AU1CAU1KAU1SAU1YAU1gAU1mAU1xAU15AU2BAU2FAU2NAU2TAU2bAU2jAU2pAU2yAU25AU3EAU3JAU3PAU3VAU3dAU3mAU3uAU32AU39AU0JAk0SAk0aAk0eAk0nAk0sAk0wAk03Ak0/Ak1IAk1NAk1UAk1bAk1hAk1pAk1wAk17Ak2DAk2LAk2RAk2ZAk2iAk2rAk2zAk25Ak3AAk3IAk3MAk3XAk3gAk3oAk3wAk34Ak0BA00JA00QA00YA00fA00qA00zA006A01CA01JA01NA01RA01cA01kA01tA015A02BA02JA02RA02VA02dA02lA02qA02wA024A03AA03LA03SA03bA03jA03rA032A036A00ABE0HBE0LBE0TBE0XBE0iBE0qBE0yBE05BE1DBE1OBE1WBE1eBE1mBE1vBE1zBE18BE2EBE2LBE2UBE2bBE2jBE2rBE2zBE28BE3DBE3KBE3TBE3bBE3jBE3oBE3wBE34BE0BBU0FBU0RBU0VBU0kBU0wBU00BU0/BU1IBU1MBU1ZBU1gBU1lBU1vBU14BU1/BU2HBU2QBU2ZBU2iBU2rBU2xBU26BU3CBU3KBU3TBU3bBU3mBU3xBU35BU0BBk0IBk0RBk0aBk0iBk0oBk0vBk02Bk0+Bk1HBk1QBk1YBk1hBk1qBk1vBk16Bk1/Bk2FBk2RBk2ZBk2iBk2uBk23Bk3ABk3IBk3PBk3TBk3jBk3qBk3zBk37Bk0DB00OB00SB00kB00tB005B01AB01LB01QB01ZB01iB01qB01zB017B02GB02MB02TB02bB02gB02oB02xB026B02/B03IB03NB03VB03eB03iB03wB034B00DCE0HCE0SCE0aCE0fCE0oCE0wCE05CE09CE1LCE1SCE1bCE1fCE1sCE1xCE16CE2DCE2LCE2UCE2dCE2hCE2oCE2tCE2xCE2+CE3ICE3OCE3WCE3fCE3kCE3pCE30CE36CE0DCU0LCU0UCU0fCU0mCU0uCU0zCU08CU1DCU1OCU1UCU1YCU1kCU1sCU1wCU2BCU2KCU2OCU2XCU2jCU2rCU2vCU26CU3DCU3LCU3WCU3eCU3nCU3wCU34CU0ACk0JCk0RCk0ZCk0iCk0rCk00Ck0/Ck1ICk1NCk1YCk1fCk1lCk1uCk13Ck2ACk2JCk2RCk2aCk2jCk2rCk20Ck29Ck3BCk3JCk3RCk3VCk3dCk3mCk3vCk34Ck3+Ck0HC00QC00YC00dC00mC00rC00zC004C00+C01DC01MC01VC01fC01qC01yC013C01+C02EC02JC02NC02RC02YC02eC02mC02rC02vC028C03EC03IC03TC03ZC03iC03qC03zC037C00BDE0KDE0PDE0UDE0bDE0kDE0pDE0yDE07DE1ADE1JDE1RDE1aDE1iDE1rDE13DE18DE2FDE2ODE2XDE2fDE2oDE2vDE24DE3BDE3GDE3PDE3WDE3fDE3oDE3wDE34DE38DE0CDU0GDU0XDU0gDU0kDU0sDU06DU0/DU1DDU1TDU1YDU1gDU1kDU10DU17DU2EDU2NDU2WDU2eDU2nDU2vDU24DU3ADU3JDU3SDU3aDU3jDU3sDU31DU3+DU0DDk0NDk0VDk0aDk0jDk0sDk01Dk0+Dk1GDk1MDk1SDk1bDk1jDk1pDk1vDk13Dk2CDk2LDk2TDk2ZDk2iDk2oDk2wDk25Dk2+Dk3CDk3LDk3cDk3nDk3wDk38Dk0FD00ND00UD00dD00mD00uD008D01ED01LD01TD01ZD01gD01pD01tD011D018D02DD02KD02SD02aD02hD02oD02xD025D03BD03HD03OD03UD03dD03iD03qD03zD034D03/D00EEE0IEE0MEE0VEE0dEE0pEE0xEE05EE1AEE1HEE1PEE1WEE1fEE1kEE1rEE1vEE14EE2BEE2JEE2REE2aEE2jEE2nEE2wEE24EE3BEE3LEE3WEE3iEE3pEE3xEE35EE0AEU0IEU0OEU0XEU0fEU0lEU0qEU0yEU04EU1AEU1EEU1OEU1XEU1fEU1nEU1tEU11EU16EU2DEU2LEU2TEU2bEU2fEU2pEU20EU29EU3EEU3OEU3WEU3bEU3jEU3pEU3xEU35EU0BEk0NEk0VEk0bEk0kEk0sEk01Ek0+Ek1DEk1LEk1UEk1gEk1nEk1yEk12Ek19Ek2EEk2MEk2TEk2ZEk2fEk2lEk2tEk21Ek29Ek3CEk3LEk3UEk3bEk3iEk3tEk31Ek3+Ek0JE00RE00ZE00kE00tE000E007E01CE01KE01TE01XE01fE01nE01yE016E02BE02KE02OE02VE02dE02jE02nE02rE02wE024E03BE03IE03QE03bE03jE03oE03xE035E00CFE0KFE0TFE0bFE0kFE0rFE0xFE06FE1CFE1LFE1QFE1XFE1gFE1pFE1yFE16FE1/FE2HFE2PFE2YFE2gFE2oFE2tFE2xFE2/FE3LFE3UFE3eFE3mFE3vFE34FE0BFU0PFU0YFU0cFU0pFU0vFU04FU1BFU1GFU1PFU1TFU1fFU1oFU1vFU1zFU2AFU2JFU2NFU2YFU2dFU2hFU2zFU23FU3AFU3IFU3MFU3aFU3hFU3pFU3uFU3yFU39FU0GFk0PFk0WFk0eFk0nFk0rFk03Fk1AFk1JFk1PFk1YFk1jFk1nFk1xFk16Fk1+Fk2HFk2YFk2hFk2mFk2uFk23Fk2/Fk3IFk3QFk3ZFk3hFk3mFk3vFk30Fk34Fk0GF00KF00TF00cF00lF00uF002F00+F01EF01JF01SF01bF01kF01pF01xF015F01/F02FF02QF02ZF02hF02qF02zF028F03FF03OF03XF03eF03nF03sF030F037F00DGE0MGE0UGE0dGE0mGE0uGE0yGE1AGE1JGE1SGE1XGE1dGE1pGE1yGE17GE2EGE2KGE2TGE2YGE2dGE2mGE2vGE20GE28GE3BGE3HGE3PGE3YGE3hGE3qGE3xGE33GE38GE0EGU0NGU0SGU0WGU0gGU0nGU0rGU03GU1CGU1LGU1RGU1ZGU1iGU1qGU1vGU14GU2AGU2EGU2RGU2XGU2dGU2mGU2vGU2zGU27GU3DGU3MGU3VGU3gGU3nGU3wGU34GU0AGk0JGk0OGk0XGk0dGk0iGk0rGk0zGk08Gk1EGk1KGk1SGk1aGk1fGk1nGk1wGk16Gk2CGk2KGk2SGk2bGk2nGk2wGk25Gk3CGk3JGk3OGk3WGk3bGk3hGk3nGk3uGk32Gk3+Gk0HG00PG00XG00gG00pG001G00+G01MG01UG01ZG01fG01oG01xG016G02CG02NG02UG02YG02hG02qG02yG027G03EG03MG03UG03bG03kG03tG032G03/G00HHE0QHE0ZHE0fHE0nHE0vHE03HE1CHE1HHE1PHE1XHE1fHE1nHE1tHE12HE17HE2EHE2NHE2YHE2kHE2sHE20HE28HE3EHE3NHE3WHE3fHE3qHE3yHE35HE0CHU0KHU0SHU0bHU0jHU0sHU00HU08HU1BHU1IHU1QHU1ZHU1iHU1qHU1yHU19HU2BHU2KHU2YHU2gHU2lHU2zHU28HU3FHU3MHU3UHU3dHU3lHU3wHU30HU36HU0CHk0NHk0THk0bHk0jHk0rHk0yHk02Hk07Hk1EHk1JHk1RHk1ZHk1gHk1nHk1tHk12Hk1/Hk2IHk2QHk2YHk2gHk2oHk2sHk20Hk29Hk3IHk3THk3aHk3eHk3mHk3qHk3yHk36Hk0IH00RH00aH00iH2UoTSofTTEfTTofTUIfTUgfTUwfTVAfTVkfTWQfTWofTXIfTXcfTXwfTYQfTYofTZIfTZofTaIfTacfTa8fTbcfTb8fTcofTdMfTdofTd8fTeYfTe4fTfofTQIgTQogTRIgTRsgTSIgTSogTS8gTTQgTTwgTUQgTUwgTVIgTVwgTWMgTWwgTXQgTXwgTYAgTYkgTZEgTZkgTaMgTaggTbIgTb0gTcYgTc8gTdUgTd4gTekgTfEgTfggTf8gTQUhTQ0hTRYhTR4hTSIhTSohTTUhTT0hTUUhTUohTVIhTVkhTWEhTW0hTXghTX8hTYghTZMhTZohTaIhTaYhTa4hTbQhTbshTcIhTcghTdMhTd0hTeMhTewhTfQhTf0hTQYiTQ8iTRciTR8iTSciTS4iTTgiTUAiTUciTU8iTVgiTWAiTWsiTXQiTXoiTYYiTYsiTY8iTZgiTaEiTagiTbAiTbQiTbsiTcYiTdAiTdkiTeQiTe8iTfUiTfsiTQMjTQsjTQ8jTRYjTR4jTSIjTSgjTSwjTTUjTTsjTUMjTUojTVIjTVojTV8jTWcjTW8jTXojTYEjTYwjTZAjTZwjTacjTawjTbUjTb4jTcYjTdEjTdcjTeAjTekjTfEjTfcjTf4jTQYkTQ4kTRgkTSAkTSYkTS8kTTgkTUIkTUkkTVEkTVkkTWIkTWgkTW4kTXQkTXskTYQkTYskTZUkTaAkTakkTbIkTbokTcIkTcokTdMkTdwkTeAkTegkTfAkTfwkTQUlTQwlTRQlTRslTSMlTSklTTElTTwlTUIlTUklTU8lTVolTWElTWYlTXIlTX0lTYUlTY0lTZMlTZklTaAlTawlTbYlTb4lTcYlTcolTdMlTdwlTeIlTeklTfQlTfglTQUmTQwmTRAmTRgmTSAmTSgmTSwmTTkmTUMmTUcmTU8mTVcmTV8mTWcmTXEmTXkmTYQmTY8mTZcmTZ8mTacmTbAmTbQmTb0mTcQmTc0mTdYmTd4mTeMmTesmTfMmTfwmTQMnTQwnTRAnTRknTSAnTSknTTMnTTsnTT8nTUgnTVAnTVgnTVwnTWYnTXEnTXknTX0nTYknTZAnTZgnTaEnTagnTbAnTbYnTbonTcwnTdMnTdwnTeMnTesnTfMnTfwnTQAoTRAoTRQoTR0oTSYoTS4oTTYoTUEoTUgoTVEoTVkoTWAoTWkoTXIoTXsoTYQoTYwoTZEoTZkoTaIoTaYoTa4oTbcoTb8oTcgoTc0oTdUoTd4oTekoTfEoTfcoTf8oTQgpTRApTRkpTSEpTSwpTTUpTT4pTUcpTU8pTVkpTWEpTWUpTXUpTX0pTYYpTY8pTZopTaIpTaopTbIpTbopTcMpTcopTdMpTdwpTeUpTe0pTfUpTf4pTQcqTRAqTRcqTRsqTSgqTTAqTTQqTUEqTUoqTVAqTVQqTV8qTWcqTWwqTXQqTX0qTYUqTYkqTZIqTZ0qTaMqTacqTbEqTbkqTcIqTcoqTdIqTdsqTeQqTe0qTfUqTf0qTQErTQ4rTRUrTRwrTSQrTSwrTTUrTT4rTUYrTU8rTVcrTWArTWsrTXIrTXsrTYMrTYsrTZMrTZwrTaQrTasrTbQrTbsrTcYrTc8rTdMrTeArTekrTe0rTfgrTQEsTQUsTQssTRUsTR4sTSIsTS8sTTgsTUEsTUUsTU4sTVssTWQsTWwsTXUsTX4sTYcsTY0sTZMsTZwsTaUsTa0sTbUsTbssTcMsTcgsTc8sTdUsTd4sTecsTfAsTfgsTQAtTQktTRItTRctTSAtTSgtTTEtTTotTUMtTUwtTVUtTV0tTWYtTW8tTXYtTX4tTYQtTYotTZItTZstTaQtTa0tTbQtTbgtTcgtTdAtTdktTd0tTestTfQtTf0tTQEuTQouTRMuTRwuTSQuTSwuTTAuTUAuTUYuTU8uTVYuTV0uTWUuTWkuTXIuTX0uTYMuTYwuTZQuTZwuTaAuTaguTbEuTbYuTb8uTcMuTc8uTdMuTeMuTesuTfIuTfYuTQkvTREvTRgvTR0vTSQvTSovTTMvTTsvTUMvTUwvTVEvTVovTWMvTWgvTXAvTXgvTX8vTYYvTYwvTZUvTZwvTaQvTa0vTbYvTcEvTcovTc8vTdQvTdwvTeUvTe0vTfUvTf0vTQUwTQ4wTRIwTSAwTSgwTSwwTTkwTUIwTUswTU8wTVwwTWUwTW4wTXcwTX8wTYcwTYwwTZUwTZ0wTaUwTawwTbcwTb8wTccwTdIwTdswTeQwTeswTfQwTf0wTQIxTQsxTRExTRcxTR8xTSQxTSgxTTMxTT4xTUIxTUsxTVIxTVoxTWMxTWgxTXAxTXgxTYExTYoxTZMxTZ4xTaQxTagxTa4xTbYxTbwxTcAxTcgxTdIxTdYxTeExTekxTe0xTfUxTf0xTQEyTQYyTQ4yTRYyTR8yTSgyTTQyTTwyTUMyTUgyTVAyTVYyTVwyTWIyTWgyTW0yTXIyTXoyTYIyTY4yTZYyTZ0yTaQyTawyTbMyTbsyTcMyTcsyTdAyTdkyTeIyTegyTe8yTfgyTQMzTQszTRQzTR0zTSQzTS0zTTUzTTkzTT4zTUMzTUozTVUzTV0zTWIzTWozTXIzTXszTYMzTYgzTY8zTZ0zTaYzTa8zTbczTb8zTcgzTdEzTdkzTeAzTeczTe4zTfczTf8zTQQ0TQs0TRY0TR40TSY0TS40TTY0TT00TUY0TU00TVY0TV40TWc0TW00TXg0TX40TYU0TYo0TZU0TaE0Taw0TbE0Tbk0TcQ0Tcw0TdM0Tds0TeI0Tek0TfI0Tfo0TQI1TQs1TRM1TRg1TR81TSo1TTI1TTc1TUI1TUs1TVY1TV41TWc1TXI1TYA1TYs1TZI1TZk1TaA1Tag1TbE1TbU1Tb41TcY1Tc41Tdc1TeA1TeY1Teo1TfE1Tfk1TQA2TQQ2TQg2TQw2TRA2TRk2TSA2TSg2TTE2TTU2TTk2TUg2TUw2TVI2TVk2TV02TWs2TXI2TXY2TX42TY02TZY2TZw2TaU2Ta02TbY2TcE2Tck2Tc82Tdg2TeM2Teg2Te82Tfg2Tfw2TQc3TQs3TRQ3TSI3TS03TTY3TT43TUc3TVA3TVQ3TWA3TWc3TXA3TXg3TYE3TYo3TZI3TZk3TaQ3Ta03TbU3TcA3Tcg3Tc83Tdc3TeA3Tek3TfU3Tfw3TQE4TQc4TQ84TRg4TR44TSk4TS84TTg4TUE4TUo4TVI4TV04TWU4TW44TXI4TXs4TYI4TYs4TZQ4TZw4TaU4Tao4TbI4Tbk4TcA4TcU4Tck4TdY4Td84Teg4Te84Tfc4Tf84TQU5TRE5TRo5TSM5TSs5TTc5TUA5TUs5TVI5TVg5TWE5TWo5TW85TXM5TXw5TYQ5TY05TZM5TZw5TaM5Taw5Tbc5Tb85Tck5TdE5Tdk5TeE5Tek5TfE5Tfw5TQQ6TQw6TRc6TSA6TSg6TTE6TTg6TUE6TUo6TVI6TVs6TWI6TWo6TXM6TXs6TYM6TYw6TZU6TZ06TaU6Ta46TbQ6Tbs6TcE6TcY6Tc46TdU6Td46TeM6Tew6TfM6Tfg6TQA7TQk7TRA7TRU7TR87TSo7TTI7TTo7TUM7TUw7TVI7TVs7TWM7TWk7TXA7TXg7TXw7TYo7TZM7TZc7TaU7Ta07TbE7Tbo7TcM7TdA7Tdk7Td07TeU7TfA7Tfk7Tf07TQo8TRE8TRg8TSA8TSk8TTE8TTo8TT88TUY8TU88TVY8TV48TWY8TW48TXQ8TX88TYg8TY08TZY8TZ88TaQ8Taw8TbM8Tbg8Tb88Tcg8TdE8Tdo8TeQ8Te88Tfc8Tf88TQc9TRA9TRk9TSE9TSw9TTE9TTk9TUI9TUo9TVI9TVs9TWU9TW49TXY9TYE9TYo9TZM9TZg9TaA9Tag9TbA9Tbk9TcQ9Tc09TdU9Td49Tec9Te89Tfc9Tf09TQc+TQ8+TRU+TRw+TSY+TS8+TTU+TT4+TUY+TUo+TVs+TWk+TXI+TXY+TYM+TYs+ZShNkj5Nmj5Noz5Nqz5NsD5NuD5NwD5NyT5Nzj5N1z5N3T5N5z5N8D5N+D5NAT9NCD9NED9NGD9NHD9NIT9NKT9NLj9NNz9NQz9NTj9NWT9NYj9Naz9NdD9NfD9NiD9NkD9NmT9NpD9Nqz9NsD9NuT9NwT9NyT9N0T9N2T9N4D9N6D9N8T9N/D9NBEBND0BNGkBNJUBNLkBNM0BNN0BNR0BNT0BNV0BNX0BNZ0BNcEBNe0BNg0BNiEBNjEBNl0BNn0BNpkBNrkBNtUBNvUBNxkBNzkBN10BN4EBN6EBN9EBN/UBNBUFNDUFNFEFNHEFNIEFNJEFNLEFNMUFNOkFNQkFNS0FNU0FNWkFNYkFNaEFNcEFNeEFNf0FNg0FNkEFNmUFNnUFNpUFNrUFNuEFNvkFNxUFN0EFN10FN3kFN50FN8EFN9kFNBEJNDUJNFkJNHkJNKUJNMUJNOUJNP0JNQ0JNR0JNUEJNWUJNYEJNaEJNbkJNdEJNfEJNgUJNiUJNkEJNm0JNoEJNqEJNskJNvEJNyEJN0UJN2EJN30JN5kJN7kJN+kJNBUNNDUNNFUNNHkNNJkNNLkNNM0NNOENNQENNSENNU0NNXENNZENNa0NNcUNNeUNNgENNhUNNkENNnENNpENNsENNuUNNwkNNyUNN0kNN2kNN30NN6ENN80NN+0NNA0RNC0RNEURNGURNJERNLERNNERNPERNR0RNUERNWERNXURNZURNcERNeERNgERNhERNjERNmERNoURNqERNskRNukRNwURNyERN0URN10RN3kRN40RN6kRN8kRN+URNAkVNCUVNEUVNFkVlWAIAAABPSF1yYxEAAChLEUtyTQcCTXcDTS4FTY8GTawGTTcHTXUMTQ4NTfoOTScQTeAQTQsSTV4STckUTagVTZYWTWcYTaUaTTMbTaIcTfgfTWshTYQiTZojTfokTXAlTaolTW0pTeEuTQcvTTIyTYwyTZ80TfM3TQ85TTU5TVk+TUE/TYY/TfJATcZCTfhCTZpDTa5DTZZEZVgCAAAAT0ddcmQRAAAoSyhLZk0dAU0wAU1WAU2RAU2nAU3NAU3TAU1fAk2PAk23Ak2uA03+A02vBU0mBk2DBk2KB00QCE3MCE34CE1SCU2xCU1jCk38Ck08C02CC02cC03/C00ADU1KDk1QDk1nDk1tDk2mDk3FD03SD00MEU0jEU02EU1rEU3nEU0ZEk2dEk2jEk2hE00vFE0tFU2WFU1NFk1CF019F02DF01bGE2IGE3FGE31GE1PGU2VGU2bGU0bGk1IGk3fGk3lGk1dG00dHE1rHE34HU0RHk1rHk1GH01oH02IH01QIE3TIE0DIU2yIU3GIU14Ik3zIk0mI005I03VI031I00kJE1mJE1yJE0nJU1NJU2RJU2XJU3gJU03Jk31KE1OKk1WKk2UKk2hKk0HLE2LLE2RLE25LE3TLE2CLU2ILU2BLk0oL02KL00PMU0VMU0xMU2iMU2sMU26MU1UMk1aMk1gMk1rNE18NE3kNU1QNk2aNk3NNk0FOE0cOE0tOE0DOU1WOU2ROU2/Ok1QO01nO037PU0TPk0zPk1mQU2OQU28QU30QU09Qk1sQk1yQk1vQ00PRE3VRGVYAgAAAFNHXXJlEQAAKE1kAU09BU3XC02XDk1XD02XEk37FU3hIU35Ik1sJE1AJU20J01ELk1mMk3mMk3+Nk2yOk1yPE3bPmVYAwAAAENIMl1yZhEAAChNOg9NDRVNShtNsR1NBh9NmzNNfjVNZz5NAkJlWAMAAABDRTNdcmcRAAAoTTcPTQoVTUcbTa4dTQMfTZgzTXs1TWQ+Tf9BZVgDAAAATkUxXXJoEQAAKE01D00IFU1FG02sHU0BH02WM015NU1iPk39QWVYAwAAAE5FMl1yaREAAChLgE2wAU3kAU0lAk0xA03ZA00/BE1tBE16BE1rBU21Bk0rB03GB014CE2BCE3ECE0SCU11CU2SCU0gCk3kCk1KC01TC01bC026C005DE1HDE2DDE2MDE2/DE0xDU2lDU3zDU0JDk08Dk3QDk2uEE3HEE1KEU2lEU3KEU0zEk1RE02IE004FE3SFE3aFE32FE3/FE1mFU2HFU2SFU2vFU1WFk0aF00jF03DF03MF00kGE0+GE1QGE15GE2CGE2kGE2tGE3oGE06Gk12Gk2uGk23Gk2fG025G02UHU2GHk1XH01YIE1qIE2HIE2fIE2uIE3NIE3cIE3ZIU3qIU00Ik1WIk2fIk3MIk2zI00UJE0+JE1gJE2RJE2nJE2yJU0/Jk1tJk2uJk3UJk0XJ00vJ02fJ00FKE1VKU2EKU3RKU38KU15K02aK03yK01JLE1ZLE1tLU2ZLU3XLU2vLk0xL020L02TME3ZME0tMU2IMU3OMU3XMk3gMk3GM01JNU3eNU20Nk3WNk32Nk00N01/N00WOE0/OE15OE1oOU3FOU0/Ok1IOk2KOk3qOk0bO02GPE3GPE3gPE0OPU1APU1hPU3lPU0DPk0iPk0tPk1wPk2hPk3VPk3jPk0sQE37QE2uQk24Qk3AQ03mQ02uRGVYAgAAAFNEXXJqEQAAKEsETZoDTWMETbAETe0ETSEFTcUGTRcITRYKTcELTcsLTU4MTe0MTb0NTUgSTaoSTRYTTc0TTaUUTR8VTc0WTZ4XTcAZTTQcTUwcTcEcTe8cTRgeTU4eTY4gTSchTRwiTWQjTegmTfAmTU0nTVYoTR4pTYIqTXstTSkuTZEuTXUvTYAzTfY1TSU2TUU2TbI3TYE5TR49TfU+TYBATQJBTapBTQpDTTlEZXWHVQN2ZHdyaxEAAE0XRYl9h1UOc3VyZmFjZURpc3BsYXlybBEAAE0XRYl9h1UFY29sb3JybREAAE0XRUsFfXJuEQAAKEsBXXJvEQAAKEsASwFLAksDSwRLBUsGSwdLCEsJSwpLC0sMSw1LDksPSxBLEUsSSxNLFEsVSxZLF0sYSxlLGksbSyVLJksnSyhLKUsqSytLLEstSy5LL0swSzFLMkszSzRLNUs2SzdLOEs5SzpLO0s8Sz1LPks/S0BLQUtCS0NLREtFS0ZLR0tIS0lLSktLS0xLTUtOS09LUEtRS1JLU0tUS1VLVktXS1hLWUtjS2RLZUtmS2dLaEtpS2pLa0tsS21LbktvS3BLcUtyS3NLdEt1S3ZLd0t4S3lLekt7S3xLfUt+S39LgEuBS4JLg0uES4VLhkuHS4hLiUuKS4tLjEuNS45Lj0uQS5FLkkuTS5RLlUuWS5dLmEuZS5pLm0ucS51LnkufS6BLoUuiS6NLpEulS6ZLp0uoS6lLqkurS6xLrUuuS69LsEuxS7JLs0u0S7VLtku3S7hLuUu6S7tLvEu9S75Lv0vAS8FLwkvDS8RLxUvGS8dLyEvJS8pLy0vMS81LzkvPS9BL0UvSS9NL1EvVS9ZL10vYS9lL2kvbS9xL3UveS99L4EvhS+JL40vkS+VL5kvnS+hL6UvqS+tL7EvtS+5L70vwS/FL8kvzS/RL9Uv2S/dL+Ev5S/pL+0v8S/1L/kv/TQABTQEBTQIBTQMBTQQBTQUBTQYBTQcBTQgBTQkBTQoBTQsBTQwBTQ0BTQ4BTQ8BTRABTREBTRIBTRMBTRQBTRUBTRYBTRcBTRgBTRkBTRoBTRsBTRwBTR0BTR4BTR8BTSABTSEBTSIBTSMBTS0BTS4BTS8BTTABTTEBTTIBTTMBTTQBTTUBTTYBTTcBTTgBTTkBTToBTTsBTTwBTT0BTT4BTT8BTUABTUEBTUIBTUMBTUQBTUUBTUYBTUcBTUgBTUkBTUoBTUsBTUwBTU0BTU4BTU8BTVABTVEBTVIBTVMBTVQBTVUBTVYBTVcBTVgBTVkBTVoBTVsBTVwBTV0BTV4BTV8BTWABTWEBTWIBTWMBTWQBTWUBTWYBTWcBTWgBTWkBTWoBTWsBTWwBTW0BTW4BTW8BTXABTXEBTXIBTXMBTXQBTXUBTXYBTXcBTXgBTXkBTXoBTXsBTXwBTX0BTX4BTX8BTYABTYEBTYIBTYMBTYQBTYUBTYYBTYcBTYgBTYkBTYoBTYsBTYwBTY0BTY4BTY8BTZABTZEBTZIBTZMBTZQBTZUBTZYBTZcBTZgBTZkBTZoBTZsBTZwBTZ0BTZ4BTZ8BTaABTaEBTaIBTaMBTaQBTaUBTaYBTacBTagBTakBTaoBTasBTawBTa0BTa4BTa8BTbABTbEBTbIBTbMBTbQBTbUBTbYBTbcBTbgBTbkBTboBTbsBTbwBTb0BTb4BTb8BTcABTcEBTcIBTcMBTcQBTcUBTcYBTccBTcgBTckBTcoBTcsBTcwBTc0BTc4BTc8BTdABTdEBTdIBTdMBTdQBTdUBTdYBTdcBTdgBTdkBTdoBTdsBTdwBTd0BTd4BTd8BTeABTeEBTeIBTeMBTeQBTeUBTeYBTecBTegBTekBTeoBTesBTewBTe0BTe4BTe8BTfABTfEBTfIBTfMBTfQBTfUBTfYBTfcBTfgBTfkBTfoBTfsBTfwBTf0BTf4BTf8BTQACTQECTQICTQMCTQQCTQUCTQYCTQcCTQgCTQkCTRMCTRQCTRUCTRYCTRcCTRgCTRkCTRoCTRsCTRwCTR0CTR4CTR8CTSACTSECTSICTSMCTSQCTSUCTSYCTScCTSgCTSkCTSoCTSsCTSwCTS0CTS4CTS8CTTACTTECTTICTTMCTTQCTTUCTTYCTTcCTTgCTTkCTToCTTsCTTwCTT0CTT4CTT8CTUkCTUoCTUsCTUwCTU0CTU4CTU8CTVACTVECTVICTVMCTVQCTVUCTVYCTVcCTVgCTVkCTVoCTVsCTVwCTV0CTV4CTV8CTWACTWECTWICTWMCTWQCTWUCTWYCTWcCTWgCTWkCTWoCTWsCTWwCTW0CTW4CTW8CTXACTXECTXICTXMCTXQCTXUCTXYCTXcCTXgCTXkCTXoCTXsCTXwCTX0CTX4CTX8CTYACTYECTYICTYMCTYQCTYUCTYYCTYcCTYgCTYkCTYoCTYsCTYwCTY0CTY4CTY8CTZACTZECTZICTZMCTZQCTZUCTZYCTZcCTZgCTZkCTawCTa0CTa4CTa8CTbACTbECTbICTbMCTbQCTbUCTbYCTbcCTbgCTbkCTboCTbsCTbwCTb0CTb4CTb8CTcACTcECTcICTcMCTcQCTcUCTcYCTccCTcgCTckCTcoCTcsCTcwCTc0CTc4CTc8CTdACTdECTdICTdMCTdQCTdUCTdYCTdcCTdgCTdkCTdoCTdsCTdwCTd0CTd4CTd8CTeACTeECTeICTeMCTeQCTeUCTeYCTecCTegCTekCTeoCTesCTewCTe0CTe4CTe8CTfACTfECTfICTfMCTfQCTfUCTfYCTfcCTfgCTfkCTfoCTfsCTfwCTf0CTf4CTf8CTQADTQEDTQIDTQMDTQQDTQUDTQYDTQcDTQgDTQkDTQoDTQsDTQwDTQ0DTQ4DTQ8DTRADTREDTRIDTRMDTRQDTRUDTRYDTRcDTRgDTRkDTRoDTRsDTRwDTR0DTR4DTR8DTSADTSEDTSIDTSMDTSQDTSUDTSYDTScDTSgDTSkDTSoDTSsDTSwDTS0DTS4DTS8DTTADTTEDTTIDTTMDTTQDTTUDTTYDTTcDTTgDTTkDTToDTTsDTTwDTT0DTT4DTT8DTUADTUEDTUIDTUMDTUQDTUUDTUYDTUcDTUgDTUkDTUoDTUsDTUwDTU0DTU4DTU8DTVADTVEDTVIDTVMDTVQDTVUDTVYDTVcDTVgDTVkDTVoDTVsDTVwDTV0DTV4DTV8DTWADTWEDTWIDTWMDTWQDTW4DTW8DTXADTXEDTXIDTXMDTXQDTXUDTXYDTXcDTXgDTXkDTXoDTXsDTXwDTX0DTX4DTX8DTYADTYEDTYIDTYMDTYQDTYUDTYYDTYcDTYgDTYkDTYoDTYsDTYwDTY0DTY4DTY8DTZADTZEDTZIDTZMDTZQDTZUDTZYDTZcDTZgDTZkDTZoDTZsDTZwDTZ0DTZ4DTZ8DTaADTaEDTaIDTaMDTaQDTaUDTaYDTacDTagDTakDTaoDTasDTawDTa0DTa4DTa8DTbADTbEDTbIDTbMDTbQDTbUDTbYDTbcDTbgDTbkDTboDTbsDTbwDTb0DTb4DTb8DTcADTcEDTcIDTcMDTcQDTcUDTcYDTccDTcgDTckDTcoDTcsDTcwDTc0DTc4DTc8DTdADTdEDTdIDTdMDTdQDTdUDTdYDTdcDTdgDTdkDTdoDTdsDTdwDTd0DTd4DTd8DTeADTeEDTeIDTeMDTeQDTeUDTeYDTecDTegDTekDTeoDTesDTewDTe0DTe4DTe8DTfADTfEDTfIDTfMDTfQDTfUDTfYDTfcDTfgDTfkDTfoDTfsDTfwDTf0DTf4DTf8DTQAETQEETQIETQMETQQETQUETQYETQcETQgETQkETQoETQsETQwETQ0ETQ4ETQ8ETRAETREETRIETRMETRQETRUETRYETRcETRgETRkETRoETRsETRwETR0ETR4ETR8ETSAETSEETSIETSMETSQETSUETSYETScETSgETSkETSoETSsETSwETS0ETS4ETS8EZShNMARNMQRNMgRNMwRNNARNNQRNNgRNNwRNOARNOQRNOgRNOwRNPARNPQRNPgRNPwRNQARNQQRNQgRNQwRNRARNRQRNRgRNRwRNSARNSQRNSgRNSwRNTARNTQRNTgRNTwRNUARNUQRNUgRNUwRNVARNVQRNVgRNVwRNWARNWQRNWgRNWwRNXARNXQRNXgRNXwRNYARNYQRNYgRNYwRNZARNZQRNZgRNZwRNaARNaQRNagRNawRNbARNbQRNbgRNbwRNcARNcQRNcgRNcwRNdARNdQRNdgRNdwRNeARNeQRNegRNewRNfARNfQRNfgRNfwRNgARNgQRNggRNgwRNhARNhQRNhgRNhwRNiARNiQRNigRNiwRNlQRNlgRNlwRNmARNmQRNmgRNmwRNnARNnQRNngRNnwRNoARNoQRNogRNowRNpARNpQRNpgRNpwRNqARNqQRNqgRNqwRNrARNrQRNrgRNrwRNsARNsQRNsgRNswRNvQRNvgRNvwRNwARNwQRNwgRNwwRNxARNxQRNxgRNxwRNyARNyQRNygRNywRNzARNzQRNzgRNzwRN0ARN0QRN0gRN0wRN1ARN1QRN1gRN1wRN2ARN2QRN2gRN2wRN3ARN3QRN3gRN3wRN4ARN4QRN4gRN4wRN5ARN5QRN5gRN5wRN6ARN6QRN6gRN6wRN7ARN7QRN7gRN7wRN8ARN8QRN8gRN8wRN9ARN9QRN9gRN9wRN+ARN+QRN+gRN+wRN/ARN/QRN/gRN/wRNAAVNAQVNAgVNAwVNBAVNBQVNBgVNBwVNCAVNCQVNCgVNCwVNDAVNDQVNDgVNDwVNEAVNEQVNEgVNEwVNFAVNFQVNFgVNFwVNGAVNGQVNGgVNGwVNHAVNHQVNHgVNHwVNIAVNIQVNIgVNIwVNJAVNJQVNJgVNJwVNKAVNKQVNKgVNKwVNLAVNLQVNLgVNLwVNMAVNMQVNMgVNMwVNNAVNNQVNNgVNNwVNOAVNOQVNOgVNOwVNPAVNPQVNPgVNPwVNUgVNUwVNVAVNVQVNVgVNVwVNWAVNWQVNWgVNWwVNXAVNXQVNXgVNXwVNYAVNYQVNYgVNYwVNZAVNZQVNZgVNZwVNaAVNaQVNagVNawVNbAVNbQVNbgVNbwVNeQVNegVNewVNfAVNfQVNfgVNfwVNgAVNgQVNggVNgwVNhAVNhQVNhgVNhwVNiAVNiQVNigVNiwVNjAVNjQVNjgVNjwVNkAVNowVNpAVNpQVNpgVNpwVNqAVNqQVNqgVNqwVNrAVNrQVNrgVNrwVNsAVNsQVNuwVNvAVNvQVNvgVNvwVNwAVNwQVNwgVNwwVNxAVNxQVNxgVNxwVNyAVNyQVNygVNywVNzAVNzQVNzgVNzwVN0AVN0QVN0gVN0wVN1AVN1QVN1gVN1wVN2AVN2QVN2gVN2wVN3AVN3QVN3gVN3wVN4AVN4QVN4gVN4wVN5AVN5QVN5gVN5wVN6AVN6QVN6gVN6wVN7AVN7QVN7gVN7wVN8AVN8QVN8gVN8wVN9AVN9QVN9gVN9wVN+AVN+QVN+gVN+wVN/AVN/QVN/gVN/wVNAAZNAQZNAgZNAwZNBAZNBQZNBgZNBwZNCAZNCQZNCgZNCwZNDAZNDQZNDgZNDwZNEAZNEQZNEgZNEwZNFAZNFQZNFgZNFwZNGAZNGQZNGgZNGwZNHAZNHQZNHgZNHwZNIAZNIQZNIgZNIwZNJAZNJQZNJgZNJwZNKAZNKQZNKgZNKwZNLAZNLQZNLgZNLwZNMAZNMQZNMgZNMwZNNAZNNQZNNgZNNwZNOAZNOQZNOgZNOwZNPAZNPQZNPgZNPwZNQAZNQQZNQgZNQwZNRAZNRQZNRgZNRwZNUQZNUgZNUwZNVAZNVQZNVgZNVwZNWAZNYgZNYwZNZAZNZQZNZgZNZwZNaAZNaQZNagZNawZNbAZNbQZNbgZNbwZNcAZNcQZNcgZNcwZNdAZNdQZNdgZNdwZNeAZNeQZNegZNewZNfAZNfQZNfgZNfwZNgAZNgQZNggZNgwZNhAZNhQZNhgZNhwZNiAZNiQZNigZNiwZNjAZNjQZNjgZNjwZNkAZNkQZNkgZNkwZNlAZNlQZNlgZNlwZNmAZNmQZNmgZNmwZNnAZNnQZNngZNnwZNoAZNoQZNogZNowZNpAZNpQZNpgZNpwZNqAZNqQZNqgZNqwZNrAZNrQZNrgZNrwZNsAZNsQZNsgZNswZNtAZNtQZNtgZNtwZNwQZNwgZNwwZNxAZNxQZNxgZNxwZNyAZNyQZNygZNywZNzAZNzQZNzgZNzwZN0AZN0QZN0gZN0wZN1AZN1QZN1gZN1wZN2AZN2QZN2gZN2wZN3AZN3QZN3gZN3wZN4AZN4QZN4gZN4wZN5AZN5QZN5gZN5wZN6AZN6QZN6gZN6wZN7AZN7QZN7gZN7wZN8AZN8QZN8gZN8wZN9AZN9QZN9gZN9wZN+AZN+QZN+gZN+wZN/AZN/QZN/gZN/wZNAAdNAQdNAgdNAwdNBAdNBQdNBgdNBwdNCAdNCQdNCgdNCwdNDAdNDQdNDgdNDwdNEAdNEQdNEgdNEwdNFAdNFQdNFgdNFwdNGAdNGQdNGgdNGwdNHAdNHQdNHgdNHwdNIAdNIQdNIgdNIwdNJAdNJQdNJgdNJwdNKAdNKQdNKgdNKwdNLAdNLQdNLgdNLwdNMAdNMQdNMgdNMwdNNAdNNQdNNgdNNwdNOAdNOQdNOgdNOwdNPAdNPQdNPgdNPwdNQAdNQQdNQgdNQwdNRAdNRQdNRgdNRwdNSAdNSQdNSgdNSwdNTAdNTQdNTgdNTwdNUAdNUQdNUgdNUwdNVAdNVQdNVgdNVwdNWAdNWQdNWgdNWwdNXAdNXQdNXgdNXwdNYAdNYQdNYgdNYwdNZAdNZQdNZgdNZwdNaAdNaQdNagdNdAdNdQdNdgdNdwdNeAdNeQdNegdNewdNfAdNfQdNfgdNfwdNgAdNgQdNggdNgwdNhAdNhQdNhgdNhwdNiAdNiQdNigdNiwdNjAdNjQdNjgdNjwdNkAdNkQdNkgdNkwdNlAdNlQdNlgdNlwdNmAdNmQdNmgdNmwdNnAdNnQdNngdNnwdNoAdNoQdNogdNowdNpAdNpQdNpgdNpwdNqAdNsgdNswdNtAdNtQdNtgdNtwdNuAdNuQdNugdNuwdNvAdNvQdNvgdNvwdNwAdNwQdNwgdNwwdNxAdNxQdNxgdNxwdNyAdNyQdNygdNywdNzAdNzQdNzgdNzwdN0AdN0QdN0gdN0wdN1AdN1QdN8QdN8gdN8wdN9AdN9QdN9gdN9wdN+AdN+QdN+gdN+wdN/AdN/QdN/gdN/wdNAAhNAQhNAghNAwhNBAhNBQhNBghNBwhNCAhNCQhNCghNCwhNDAhNDQhNDghNDwhNEAhNEQhNEghNEwhNFAhNFQhNFghNFwhNGAhNGQhNGghNGwhNHAhNHQhNHghNHwhNIAhNIQhNIghNIwhNJAhNJQhNJghNJwhNKAhNKQhNKghNKwhNLAhNLQhNLghNLwhNMAhNMQhNMghNMwhNNAhNNQhNNghNNwhNOAhNOQhNTAhNTQhNTghNTwhNUAhNUQhNUghNXAhNXQhNXghNXwhNYAhNYQhNYghNYwhNZAhNZQhNZghNZwhNaAhNaQhNaghNawhNbAhNbQhNbghNbwhNcAhNcQhNcghNcwhNdAhNdQhNdghNdwhNeAhNeQhNeghNewhNfAhNfQhNfghNfwhNgAhNgQhNgghNgwhNhAhNhQhNhghNhwhNiAhNiQhNighNiwhNjAhNjQhNjghNjwhNkAhNkQhNkghNkwhNlAhNlQhNlghNlwhNmAhNmQhNmghNmwhNnAhNnQhNnghNnwhNoAhNoQhNoghNowhNpAhNpQhNpghNpwhNqAhNqQhNqghNqwhNrAhNrQhNtwhNuAhNuQhNughNuwhNvAhNvQhNvghNvwhNwAhNwQhNwghNwwhNxAhNxQhNxghNxwhNyAhNyQhNyghNywhlKE3MCE3NCE3OCE3PCE3QCE3RCE3SCE3TCE3UCE3VCE3WCE3XCE3YCE3ZCE3aCE3bCE3cCE3dCE3eCE3fCE3gCE3hCE3iCE3jCE3kCE3lCE3mCE3nCE3oCE3pCE3qCE3rCE3sCE3tCE3uCE3vCE3wCE3xCE3yCE3zCE30CE31CE32CE33CE34CE35CE36CE37CE38CE39CE3+CE3/CE0ACU0BCU0CCU0DCU0ECU0FCU0GCU0HCU0ICU0JCU0KCU0LCU0MCU0NCU0OCU0PCU0QCU0RCU0SCU0TCU0UCU0VCU0WCU0XCU0YCU0ZCU0aCU0bCU0cCU0dCU0eCU0fCU0gCU0hCU0iCU0jCU0kCU0lCU0mCU0nCU0oCU0pCU0qCU0rCU0sCU0tCU0uCU0vCU0wCU0xCU0yCU0zCU09CU0+CU0/CU1ACU1BCU1CCU1DCU1ECU1FCU1GCU1HCU1ICU1JCU1KCU1LCU1MCU1NCU1OCU1PCU1QCU1RCU1SCU1TCU1UCU1VCU1WCU1XCU1YCU1ZCU1aCU1bCU1cCU1dCU1eCU1fCU1gCU1hCU1iCU1jCU1kCU1lCU1mCU1nCU1oCU1pCU1qCU1rCU1sCU1tCU1uCU1vCU1wCU1xCU1yCU1zCU10CU11CU12CU13CU14CU15CU16CU17CU18CU19CU1+CU1/CU2ACU2BCU2LCU2MCU2NCU2OCU2PCU2QCU2RCU2SCU2TCU2UCU2VCU2WCU2XCU2YCU2ZCU2aCU2bCU2cCU2dCU2eCU2fCU2gCU2hCU2iCU2jCU2kCU2lCU2mCU2nCU2oCU2pCU2qCU2rCU2sCU2tCU2uCU2vCU2wCU2xCU2yCU2zCU20CU21CU22CU23CU24CU25CU26CU27CU28CU29CU2+CU2/CU3ACU3BCU3CCU3DCU3ECU3FCU3GCU3HCU3ICU3JCU3KCU3LCU3MCU3NCU3OCU3PCU3QCU3RCU3SCU3TCU3UCU3VCU3WCU3XCU3YCU3ZCU3aCU3bCU3cCU3dCU3eCU3oCU3pCU3qCU3rCU3sCU3tCU3uCU3vCU3wCU3xCU3yCU3zCU30CU31CU32CU33CU34CU35CU36CU37CU38CU39CU3+CU3/CU0ACk0KCk0LCk0MCk0NCk0OCk0PCk0QCk0RCk0SCk0TCk0UCk0VCk0WCk0XCk0YCk0ZCk0aCk0bCk0cCk0dCk0eCk0fCk0gCk0hCk0iCk0jCk0kCk0lCk0mCk0nCk0oCk0pCk0qCk0rCk0sCk0tCk0uCk0vCk0wCk0xCk0yCk0zCk00Ck01Ck02Ck03Ck04Ck05Ck06Ck07Ck08Ck09Ck0+Ck0/Ck1JCk1KCk1LCk1MCk1NCk1OCk1PCk1QCk1RCk1SCk1TCk1UCk1VCk1WCk1XCk1YCk1ZCk1aCk1bCk1cCk1dCk1eCk1fCk1gCk1hCk1iCk1jCk1kCk1lCk1vCk1wCk1xCk1yCk1zCk10Ck11Ck12Ck13Ck2BCk2CCk2DCk2ECk2FCk2GCk2HCk2ICk2JCk2KCk2LCk2MCk2NCk2OCk2PCk2QCk2RCk2kCk2lCk2mCk2nCk2oCk2pCk2qCk2rCk21Ck22Ck23Ck24Ck25Ck26Ck27Ck28Ck29Ck2+Ck2/Ck3ACk3BCk3CCk3DCk3ECk3FCk3GCk3HCk3ICk3JCk3KCk3LCk3MCk3NCk3OCk3PCk3QCk3RCk3SCk3TCk3UCk3VCk3WCk3XCk3YCk3ZCk3aCk3bCk3cCk3dCk3eCk3fCk3gCk3hCk3iCk3jCk3kCk3lCk3mCk3nCk3oCk3pCk3qCk3rCk3sCk3tCk3uCk3vCk3wCk3xCk3yCk3zCk30Ck31Ck32Ck33Ck34Ck35Ck36Ck37Ck38Ck39Ck3+Ck0RC00SC00TC00UC00VC00WC00XC00YC00ZC00aC00bC00cC00dC00eC00fC00gC00hC00iC00jC00kC00lC00mC00nC00oC00pC00qC00rC00sC00tC00uC00vC00wC00xC00yC00zC000C001C002C003C004C005C006C007C008C009C00+C00/C01AC01BC01CC01DC01EC01FC01GC01HC01IC01JC01KC01LC01MC01NC01OC01PC01QC01RC01SC01TC01UC01VC01WC01XC01YC01ZC01aC01bC01cC01dC01eC01fC01gC01hC01iC01jC01kC01lC01mC01nC01oC01pC01qC01rC01sC01tC01uC01vC01wC01xC01yC01zC010C011C012C013C014C015C016C017C018C019C01+C01/C02AC02BC02CC02DC02EC02FC02GC02HC02IC02JC02KC02LC02MC02NC02OC02PC02QC02RC02SC02TC02UC02VC02WC02XC02YC02ZC02aC02bC02cC02dC02eC02fC02gC02hC02iC02jC02kC02lC02mC02nC02oC02pC02qC02rC02sC02tC02uC02vC02wC02xC02yC02zC020C021C022C023C024C025C026C027C028C029C02+C02/C03AC03BC03CC03DC03EC03FC03GC03HC03IC03JC03KC03LC03MC03NC03OC03PC03QC03RC03SC03TC03UC03VC03WC03XC03YC03ZC03jC03kC03lC03mC03nC03oC03pC03qC03rC03sC03tC03uC03vC03wC03xC03yC03zC030C031C032C033C034C035C036C037C038C039C03+C03/C00ADE0BDE0LDE0MDE0NDE0ODE0PDE0QDE0RDE0SDE0TDE0UDE0VDE0WDE0XDE0YDE0ZDE0aDE0bDE0cDE0dDE0eDE0fDE0gDE0hDE0iDE0jDE0kDE0lDE0mDE0nDE0oDE0pDE0zDE00DE01DE02DE03DE04DE05DE06DE07DE08DE09DE0+DE0/DE1ADE1BDE1CDE1DDE1EDE1FDE1GDE1HDE1IDE1JDE1KDE1LDE1MDE1NDE1ODE1PDE1QDE1RDE1bDE1cDE1dDE1eDE1fDE1gDE1hDE1iDE1sDE1tDE1uDE1vDE1wDE1xDE1yDE1zDE10DE11DE12DE13DE14DE15DE16DE17DE18DE19DE1+DE1/DE2ADE2BDE2CDE2DDE2EDE2FDE2GDE2HDE2IDE2JDE2KDE2LDE2MDE2NDE2ODE2PDE2QDE2RDE2SDE2TDE2UDE2VDE2WDE2XDE2YDE2ZDE2aDE2bDE2cDE2dDE2eDE2fDE2pDE2qDE2rDE2sDE2tDE2uDE2vDE25DE26DE27DE28DE29DE2+DE2/DE3ADE3BDE3CDE3DDE3EDE3FDE3GDE3HDE3IDE3JDE3KDE3LDE3MDE3NDE3ODE3PDE3QDE3RDE3SDE3TDE3UDE3VDE3WDE3pDE3qDE3rDE3sDE3tDE3uDE3vDE3wDE3xDE3yDE3zDE30DE31DE32DE33DE34DE35DE36DE37DE38DE39DE3+DE3/DE0ADU0BDU0CDU0DDU0EDU0FDU0GDU0HDU0IDU0JDU0KDU0LDU0MDU0NDU0ODU0YDU0ZDU0aDU0bDU0cDU0dDU0eDU0fDU0gDU0hDU0iDU0jDU0kDU0lDU0mDU0nDU0oDU0pDU0qDU0rDU0sDU0tDU0uDU0vDU0wDU0xDU0yDU0zDU00DU01DU02DU03DU04DU05DU06DU07DU08DU09DU0+DU0/DU1ADU1BDU1CDU1DDU1EDU1FDU1GDU1HDU1IDU1JDU1KDU1LDU1MDU1NDU1ODU1PDU1QDU1RDU1SDU1TDU1UDU1VDU1WDU1XDU1YDU1ZDU1aDU1bDU1cDU1dDU1eDU1fDU1gDU1hDU1iDU1jDU1kDU1lDU1mDU1nDU1oDU1pDU1qDU1rDU11DU12DU13DU14DU15DU16DU17DU2FDU2GDU2HDU2IDU2JDU2KDU2LDWUoTYwNTY0NTZcNTZgNTZkNTZoNTZsNTZwNTZ0NTZ4NTZ8NTaANTaENTaINTaMNTaQNTaUNTaYNTacNTagNTakNTaoNTasNTawNTa0NTa4NTa8NTbANTbENTbINTbMNTbQNTbUNTbYNTbcNTbgNTbkNTboNTbsNTbwNTb0NTb4NTb8NTcANTdMNTdQNTdUNTdYNTdcNTdgNTdkNTdoNTeQNTeUNTeYNTecNTegNTekNTeoNTesNTewNTe0NTe4NTe8NTfANTfENTfINTfMNTfQNTfUNTfYNTfcNTfgNTfkNTfoNTfsNTfwNTf0NTf4NTf8NTQAOTQEOTQIOTQMOTQQOTQUOTQYOTQcOTQgOTQkOTQoOTQsOTQwOTQ0OTQ4OTQ8OTRAOTREOTRIOTRMOTRQOTRUOTRYOTRcOTRgOTRkOTRoOTTYOTTcOTTgOTTkOTToOTTsOTTwOTT0OTT4OTT8OTUAOTUEOTUIOTUMOTUQOTUUOTUYOTUcOTUgOTUkOTUoOTUsOTUwOTU0OTU4OTU8OTVAOTVEOTVIOTVMOTVQOTVUOTVYOTVcOTVgOTVkOTVoOTVsOTVwOTV0OTV4OTV8OTWAOTWEOTWIOTWMOTWQOTWUOTWYOTWcOTWgOTWkOTWoOTWsOTWwOTW0OTW4OTW8OTXAOTXEOTXIOTXMOTXQOTXUOTXYOTXcOTXgOTXkOTXoOTXsOTXwOTX0OTX4OTX8OTYAOTYEOTYIOTYMOTYQOTYUOTYYOTYcOTYgOTYkOTYoOTYsOTYwOTY0OTY4OTY8OTZAOTZEOTZIOTZMOTZQOTZUOTZYOTZcOTZgOTZkOTZoOTZsOTZwOTZ0OTZ4OTZ8OTaAOTaEOTaIOTaMOTaQOTaUOTaYOTacOTagOTakOTaoOTasOTawOTa0OTa4OTa8OTbAOTbEOTbIOTbMOTbQOTbUOTbYOTbcOTbgOTbkOTboOTbsOTbwOTb0OTb4OTcgOTckOTcoOTcsOTcwOTc0OTc4OTc8OTdAOTdEOTdIOTdMOTdQOTdUOTdYOTdcOTdgOTdkOTdoOTdsOTdwOTd0OTd4OTd8OTeAOTeEOTeIOTeMOTeQOTeUOTeYOTecOTegOTekOTeoOTesOTewOTe0OTe4OTe8OTfAOTfEOTfIOTfMOTfQOTfUOTfYOTfcOTfgOTfkOTfoOTfsOTfwOTQYPTQcPTQgPTQkPTQoPTQsPTQwPTQ0PTQ4PTQ8PTRAPTREPTRIPTRMPTRQPTRUPTRYPTRcPTRgPTRkPTRoPTRsPTRwPTR0PTScPTSgPTSkPTSoPTSsPTSwPTS0PTS4PTS8PTTAPTTEPTTIPTTMPTTQPTTUPTTYPTTcPTTgPTTkPTToPTTsPTTwPTT0PTT4PTT8PTUAPTUEPTUIPTUMPTUQPTUUPTUYPTUcPTUgPTUkPTUoPTUsPTUwPTU0PTU4PTU8PTVAPTVEPTVIPTVMPTVQPTVUPTVYPTVcPTVgPTVkPTVoPTVsPTVwPTV0PTV4PTV8PTWAPTWoPTWsPTWwPTW0PTW4PTW8PTXAPTXEPTXIPTXMPTXQPTXUPTXYPTXcPTXgPTXkPTXoPTXsPTXwPTX0PTX4PTX8PTYAPTYEPTYIPTYMPTYQPTYUPTYYPTYcPTYgPTYkPTYoPTYsPTYwPTY0PTY4PTY8PTZAPTZEPTZIPTZMPTZQPTZUPTZYPTZcPTZgPTZkPTZoPTZsPTZwPTZ0PTZ4PTZ8PTaAPTaEPTaIPTaMPTaQPTaUPTaYPTacPTagPTbIPTbMPTbQPTbUPTbYPTbcPTbgPTbkPTboPTbsPTbwPTb0PTb4PTb8PTcAPTcEPTcIPTcMPTcQPTcUPTcYPTccPTcgPTckPTcoPTcsPTcwPTc0PTc4PTc8PTdAPTdEPTdIPTdMPTdQPTd4PTd8PTeAPTeEPTeIPTeMPTeQPTeUPTeYPTecPTegPTekPTeoPTesPTewPTe0PTe4PTe8PTfAPTfEPTfIPTfMPTfQPTfUPTfYPTfcPTfgPTfkPTfoPTfsPTfwPTf0PTf4PTf8PTQAQTQEQTQIQTQMQTQQQTQUQTQYQTQcQTQgQTQkQTQoQTQsQTQwQTRYQTRcQTRgQTRkQTRoQTRsQTRwQTR0QTR4QTR8QTSAQTSEQTSIQTSMQTSQQTSUQTSYQTScQTSgQTSkQTSoQTSsQTSwQTS0QTS4QTS8QTTAQTTEQTTIQTTMQTTQQTTUQTTYQTTcQTTgQTTkQTToQTTsQTTwQTT0QTT4QTT8QTUAQTUEQTUIQTUMQTUQQTUUQTUYQTUcQTUgQTUkQTUoQTUsQTUwQTU0QTU4QTU8QTVAQTVEQTVIQTVMQTVQQTVUQTVYQTVcQTVgQTVkQTVoQTVsQTVwQTV0QTV4QTV8QTWAQTWEQTWIQTWMQTWQQTWUQTWYQTWcQTWgQTWkQTWoQTWsQTWwQTW0QTW4QTW8QTYIQTYMQTYQQTYUQTYYQTYcQTYgQTYkQTYoQTYsQTYwQTY0QTY4QTY8QTZAQTZEQTZIQTZMQTZQQTZUQTZYQTZcQTZgQTZkQTZoQTaQQTaUQTaYQTacQTagQTakQTaoQTasQTawQTa0QTa4QTa8QTbAQTbEQTbIQTbMQTbQQTbUQTbYQTbcQTbgQTcIQTcMQTcQQTcUQTcYQTccQTcgQTckQTcoQTcsQTcwQTc0QTc4QTc8QTdAQTdEQTdIQTdMQTdQQTdUQTdYQTdcQTdgQTdkQTdoQTdsQTdwQTd0QTd4QTd8QTeAQTeEQTeIQTeMQTeQQTeUQTeYQTecQTegQTekQTeoQTesQTewQTe0QTe4QTe8QTfAQTfEQTfIQTfMQTfQQTfUQTfYQTfcQTfgQTfkQTfoQTfsQTfwQTf0QTf4QTf8QTQARTQERTQIRTQMRTQQRTQURTQYRTQcRTQgRTQkRTQoRTQsRTQwRTQ0RTQ4RTRgRTRkRTRoRTRsRTRwRTR0RTR4RTR8RTSARTSERTSIRTSMRTSQRTSURTSYRTScRTSgRTSkRTSoRTSsRTSwRTS0RTS4RTS8RTTARTTERTTIRTTMRTTQRTTURTTYRTTcRTTgRTTkRTToRTTsRTTwRTT0RTT4RTT8RTUARTUERTUIRTUMRTUQRTUURTUYRTUcRTUgRTUkRTUoRTUsRTUwRTU0RTU4RTU8RTVARTVERTVIRTVMRTVQRTVURTVYRTVcRTVgRTVkRTVoRTVsRTVwRTV0RTV4RTV8RTWARTWERTWIRTWMRTWQRTWURTWYRTWcRTWgRTWkRTWoRTWsRTWwRTW0RTW4RTW8RTXARTXERTXIRTXMRTXQRTXURTXYRTXcRTXgRTXkRTXoRTYQRTYURTYYRTYcRTYgRTYkRTYoRTYsRTYwRTY0RTY4RTY8RTZARTZERTZIRTZMRTZQRTZURTZYRTZcRTZgRTZkRTZoRTZsRTZwRTZ0RTZ4RTZ8RTaARTaERTaIRTaMRTaQRTaURTaYRTacRTagRTakRTaoRTasRTawRTa0RTa4RTa8RTbARTbERTbIRTbMRTbQRTbURTbYRTbcRTbgRTbkRTboRTbsRTbwRTb0RTb4RTb8RTcARTcERTcIRTcMRTcQRTcURTcYRTccRTcgRTckRTcoRTcsRTcwRTc0RTc4RTc8RTdARTdERTdIRTdMRTdQRTdURTdYRTdcRTdgRTdkRTdoRTdsRTdwRTd0RTd4RTd8RTeARTeERTeIRTeMRTeQRTeURTeYRTecRTegRTekRTeoRTesRTewRTe0RTe4RTe8RTfARTfERTfIRTfMRTfQRTfURTfYRTfcRTfgRTfkRTfoRTfsRTfwRTf0RTf4RTf8RTQASTQESTQISTQMSTQQSTQUSTQYSTQcSTQgSTQkSTQoSTQsSTQwSTQ0STQ4STQ8STRASTRESTRISTRMSTRQSTRUSTRYSTRcSTRgSTRkSTRoSTRsSTRwSTR0STR4STR8STSASTSESTSISTSMSTSQSTSUSTSYSTScSZShNKBJNKRJNKhJNKxJNLBJNLRJNLhJNLxJNMBJNMRJNMhJNMxJNNBJNNRJNPxJNQBJNQRJNQhJNQxJNRBJNRRJNRhJNRxJNSBJNSRJNShJNSxJNTBJNTRJNThJNTxJNUBJNURJNUhJNUxJNVBJNVRJNVhJNVxJNWBJNWRJNWhJNWxJNXBJNXRJNXhJNXxJNYBJNYRJNYhJNYxJNZBJNZRJNZhJNZxJNaBJNaRJNahJNaxJNbBJNbRJNbhJNbxJNcBJNcRJNchJNcxJNdBJNdRJNdhJNdxJNeBJNeRJNehJNexJNfBJNfRJNfhJNfxJNgBJNgRJNghJNgxJNhBJNhRJNhhJNhxJNiBJNiRJNihJNixJNjBJNjRJNjhJNjxJNkBJNkRJNkhJNkxJNlBJNlRJNlhJNlxJNmBJNmRJNmhJNmxJNnBJNnRJNnhJNnxJNoBJNoRJNohJNoxJNpBJNpRJNphJNpxJNqBJNqRJNqhJNqxJNrBJNrRJNrhJNrxJNsBJNsRJNshJNsxJNtBJNtRJNthJNtxJNuBJNuRJNuhJNuxJNvBJNvRJNvhJNvxJNwBJNwRJNwhJN1RJN1hJN1xJN2BJN2RJN2hJN2xJN3BJN3RJN3hJN3xJN4BJN4RJN4hJN4xJN5BJN5RJN5hJN5xJN6BJN6RJN6hJN6xJN7BJN7RJN7hJN7xJN8BJN8RJN8hJN8xJN9BJN9RJN/xJNABNNARNNAhNNAxNNBBNNBRNNBhNNBxNNCBNNCRNNChNNCxNNDBNNDRNNDhNNDxNNEBNNERNNEhNNExNNFBNNFRNNFhNNFxNNGBNNGRNNGhNNGxNNHBNNHRNNHhNNHxNNIBNNIRNNIhNNIxNNJBNNLhNNLxNNMBNNMRNNMhNNMxNNNBNNNRNNNhNNNxNNOBNNORNNOhNNOxNNPBNNPRNNPhNNPxNNQBNNQRNNQhNNQxNNRBNNRRNNRhNNRxNNSBNNSRNNShNNSxNNTBNNTRNNThNNTxNNUBNNURNNUhNNUxNNVBNNVRNNVhNNVxNNWBNNWRNNWhNNWxNNXBNNXRNNXhNNXxNNYBNNYRNNYhNNYxNNZBNNZRNNZhNNZxNNaBNNaRNNahNNaxNNbBNNbRNNbhNNbxNNcBNNcRNNchNNcxNNdBNNdRNNdhNNdxNNeBNNeRNNehNNexNNfBNNfRNNfhNNfxNNgBNNgRNNghNNgxNNhBNNhRNNhhNNhxNNiBNNiRNNihNNixNNjBNNjRNNjhNNjxNNkBNNkRNNkhNNkxNNlBNNlRNNlhNNlxNNmBNNmRNNmhNNmxNNnBNNnRNNnhNNnxNNoBNNoRNNohNNoxNNpBNNpRNNphNNpxNNqBNNqRNNqhNNqxNNrBNNrRNNrhNNrxNNsBNNsRNNshNNsxNNtBNNtRNNthNNtxNNuBNNwhNNwxNNxBNNxRNNxhNNxxNNyBNNyRNNyhNNyxNNzBNNzRNNzhNNzxNN0BNN0RNN0hNN0xNN1BNN1RNN1hNN1xNN2BNN2RNN2hNN2xNN3BNN3RNN3hNN3xNN4BNN4RNN4hNN4xNN5BNN5RNN5hNN5xNN6BNN6RNN6hNN6xNN7BNN7RNN7hNN7xNN8BNN8RNN8hNN8xNN9BNN9RNN9hNN9xNN+BNN+RNN+hNN+xNN/BNN/RNN/hNN/xNNABRNARRNAhRNAxRNBBRNBRRNBhRNBxRNCBRNCRRNChRNFBRNFRRNFhRNFxRNGBRNGRRNGhRNGxRNJRRNJhRNJxRNKBRNKRRNKhRNKxRNLBRNLRRNLhRNLxRNMBRNMRRNMhRNMxRNNBRNNRRNNhRNNxRNOBRNORRNOhRNOxRNPBRNPRRNPhRNPxRNQBRNQRRNQhRNQxRNRBRNRRRNRhRNRxRNSBRNSRRNShRNSxRNTBRNTRRNThRNTxRNUBRNURRNUhRNUxRNVBRNVRRNVhRNVxRNWBRNWRRNWhRNWxRNXBRNXRRNXhRNXxRNYBRNahRNaxRNbBRNbRRNbhRNbxRNcBRNcRRNchRNcxRNdBRNdRRNdhRNdxRNeBRNeRRNehRNexRNfBRNfRRNfhRNfxRNgBRNgRRNghRNgxRNhBRNhRRNhhRNhxRNiBRNiRRNihRNixRNjBRNjRRNjhRNjxRNmRRNmhRNmxRNnBRNnRRNnhRNnxRNoBRNoRRNohRNoxRNpBRNpRRNphRNpxRNqBRNqRRNqhRNqxRNrBRNrRRNrhRNrxRNsBRNsRRNshRNsxRNtBRNtRRNthRNwBRNwRRNwhRNwxRNxBRNxRRNxhRNxxRNyBRNyRRNyhRNyxRNzBRNzRRNzhRNzxRN0BRN0RRN0hRN0xRN1BRN1RRN1hRN1xRN2BRN2RRN2hRN2xRN3BRN3RRN3hRN3xRN4BRN4RRN4hRN4xRN5BRN5RRN5hRN8BRN8RRN8hRN8xRN9BRN9RRN9hRN9xRN+BRN+RRN+hRN+xRN/BRN/RRN/hRN/xRNABVNARVNAhVNAxVNBBVNBRVNBhVNBxVNCBVNCRVNChVNCxVNDBVNDRVNDhVNDxVNEBVNERVNEhVNExVNFBVNFRVNFhVNFxVNGBVNGRVNGhVNGxVNHBVNHRVNHhVNHxVNIBVNKhVNKxVNLBVNLRVNLhVNLxVNMBVNMRVNMhVNMxVNNBVNNRVNNhVNNxVNOBVNORVNOhVNOxVNPBVNPRVNPhVNPxVNQBVNQRVNQhVNQxVNRBVNRRVNRhVNRxVNSBVNSRVNShVNSxVNTBVNTRVNThVNTxVNUBVNURVNUhVNUxVNVBVNVRVNVhVNVxVNWBVNWRVNWhVNWxVNXBVNXRVNXhVNXxVNYBVNYRVNYhVNYxVNZBVNZRVNZhVNZxVNaBVNaRVNahVNaxVNbBVNbRVNbhVNbxVNeRVNehVNexVNfBVNfRVNfhVNfxVNgBVNgRVNghVNgxVNhBVNhRVNhhVNhxVNiBVNiRVNihVNixVNjBVNjRVNjhVNjxVNkBVNkRVNkhVNkxVNlBVNlRVNlhVNlxVNmBVNmRVNmhVNmxVNnBVNnRVNnhVNnxVNoBVNoRVNohVNoxVNpBVNpRVNphVNpxVNqBVNqRVNqhVNqxVNrBVNrRVNrhVNrxVNsBVNsRVNshVNsxVNtBVNtRVNthVNtxVNuBVNuRVNuhVNuxVNvBVNvRVNvhVNvxVNwBVNwRVNwhVNwxVNxBVNxRVNxhVNxxVNyBVN2xVN3BVN3RVN3hVN3xVN4BVN4RVN4hVN4xVN5BVN5RVN5hVN5xVN6BVN6RVN6hVN6xVN7BVN7RVN7hVN7xVN8BVN8RVN8hVN8xVN9BVN9RVN9hVN9xVN+BVN+RVN+hVN+xVN/BVN/RVN/hVN/xVNABZNARZNAhZNAxZNBBZNBRZNBhZNBxZNCBZNCRZNChZNCxZNDBZNDRZNDhZNDxZNEBZNERZNEhZNExZNFBZNFRZNFhZNFxZNGBZNGRZNGhZNGxZNHBZNHRZNHhZNMRZNMhZNMxZNNBZNNRZNNhZNNxZNOBZNORZNOhZNOxZNPBZNPRZNPhZNPxZNQBZNQRZNQhZNQxZNRBZNRRZNRhZNRxZNSBZNSRZNShZNSxZNTBZNTRZNThZNTxZNUBZNURZNUhZNUxZNVBZNVRZNVhZNVxZNWBZNWRZNWhZNWxZNXBZNXRZNXhZNXxZNYBZNYRZNYhZNYxZNbRZNbhZNbxZNcBZNcRZNchZNcxZNdBZNdRZNdhZNdxZNeBZNeRZNehZNexZNfBZNfRZNfhZNfxZNgBZNgRZNghZNgxZNhBZNhRZNhhZNhxZNiBZNiRZNihZNixZNjBZNjRZNjhZNjxZNkBZNkRZNkhZNkxZNlBZNlRZNlhZNlxZNmBZNohZNoxZNpBZNpRZNphZNpxZNqBZNqRZNqhZNqxZNrBZNrRZNrhZNrxZNsBZNsRZNshZNsxZNtBZNtRZNthZNtxZNuBZNuRZNuhZNuxZNvBZNvRZNvhZNvxZNyRZNyhZNyxZNzBZlKE3NFk3OFk3PFk3QFk3aFk3bFk3cFk3dFk3eFk3fFk3gFk3hFk3iFk3jFk3kFk3lFk3mFk3nFk3oFk3pFk3qFk3rFk3sFk3tFk3uFk3vFk3wFk3xFk3yFk3zFk30Fk31Fk32Fk33Fk34Fk35Fk36Fk37Fk38Fk39Fk0HF00IF00JF00KF00LF00MF00NF00OF00PF00QF00RF00SF00TF00UF00VF00WF00XF00YF00ZF00aF00bF00cF00dF00eF00fF00gF00hF00iF00jF00kF00lF00vF00wF00xF00yF00zF000F001F002F003F004F005F006F007F008F009F00+F00/F01AF01BF01CF01DF01EF01FF01GF01HF01IF01JF01lF01mF01nF01oF01pF01qF01rF01sF01tF01uF01vF01wF01xF01yF01zF010F011F012F013F014F015F016F017F018F019F01+F01/F02AF02BF02CF02DF02EF02FF02GF02HF02IF02JF02KF02LF02MF02NF02OF02PF02QF02aF02bF02cF02dF02eF02fF02gF02hF02rF02sF02tF02uF02vF02wF02xF02yF02zF029F02+F02/F03AF03BF03CF03DF03EF03FF03GF03HF03IF03JF03KF03LF03MF03NF03OF03PF03QF03RF03SF03TF03UF03VF03WF03XF03YF03ZF03aF03bF03cF03dF03eF03fF03gF03hF03iF03jF03kF03lF03mF03nF03oF03pF03qF03rF03sF03tF03uF03vF03wF03xF03yF03zF030F031F032F033F034F035F036F037F038F039F03+F03/F00AGE0BGE0CGE0DGE0EGE0FGE0GGE0HGE0IGE0JGE0KGE0LGE0MGE0NGE0OGE0PGE0QGE0RGE0SGE0TGE0UGE0VGE0WGE0XGE0YGE0ZGE0aGE0bGE0cGE0dGE0eGE0fGE0gGE0hGE0iGE0jGE0kGE0lGE0mGE0nGE0oGE0pGE0qGE0rGE0sGE0tGE0uGE04GE05GE06GE07GE08GE09GE0+GE0/GE1AGE1BGE1CGE1DGE1EGE1FGE1GGE1HGE1IGE1JGE1KGE1LGE1MGE1NGE1OGE1PGE1QGE1RGE1SGE1TGE1UGE1VGE1WGE1XGE1YGE1ZGE1aGE1bGE1cGE1dGE1eGE1fGE1gGE1hGE1iGE1jGE1kGE1lGE1mGE1nGE1oGE1pGE1zGE10GE11GE12GE13GE14GE15GE16GE17GE18GE19GE1+GE1/GE2AGE2BGE2CGE2DGE2EGE2FGE2GGE2HGE2IGE2JGE2KGE2LGE2MGE2NGE2OGE2PGE2QGE2RGE2SGE2TGE2UGE2VGE2WGE2XGE2YGE2ZGE2aGE2bGE2cGE2dGE2eGE2fGE2gGE2hGE2iGE2jGE2kGE2lGE2mGE2nGE2oGE2pGE2qGE2rGE2sGE2tGE2uGE2vGE2wGE2xGE2yGE2zGE20GE21GE22GE23GE24GE25GE26GE27GE28GE29GE2+GE2/GE3AGE3BGE3CGE3DGE3EGE3FGE3GGE3HGE3IGE3JGE3KGE3LGE3MGE3NGE3OGE3PGE3ZGE3aGE3bGE3cGE3dGE3eGE3fGE3gGE3hGE3iGE3jGE3kGE3lGE3mGE3nGE3oGE3pGE3qGE3rGE3sGE3tGE3uGE3vGE3wGE3xGE3yGE3zGE30GE31GE32GE33GE34GE35GE36GE37GE38GE39GE3+GE3/GE0AGU0BGU0CGU0DGU0EGU0FGU0GGU0HGU0IGU0JGU0KGU0LGU0MGU0NGU0OGU0PGU0QGU0RGU0SGU0TGU0UGU0VGU0WGU0XGU0YGU0ZGU0aGU0bGU0cGU0dGU0eGU0fGU0gGU0hGU0iGU0jGU0kGU0lGU0mGU0nGU0xGU0yGU0zGU00GU01GU02GU03GU04GU05GU06GU07GU08GU09GU0+GU0/GU1AGU1BGU1CGU1DGU1EGU1FGU1GGU1HGU1IGU1JGU1KGU1LGU1MGU1NGU1OGU1PGU1QGU1RGU1SGU1TGU1UGU1VGU1WGU1XGU1YGU1ZGU1jGU1kGU1lGU1mGU1nGU1oGU1pGU1qGU1rGU1sGU1tGU1uGU1vGU1wGU1xGU1yGU1zGU10GU11GU12GU13GU14GU15GU16GU17GU18GU19GU1+GU1/GU2AGU2BGU2CGU2DGU2EGU2FGU2GGU2HGU2IGU2JGU2KGU2LGU2MGU2NGU2OGU2PGU2QGU2RGU2SGU2TGU2UGU2VGU2WGU2XGU2YGU2ZGU2aGU2bGU2cGU2dGU2eGU2fGU2gGU2hGU2iGU2jGU2kGU2lGU2mGU2wGU2xGU2yGU2zGU20GU21GU22GU23GU24GU25GU26GU27GU28GU29GU2+GU2/GU3AGU3BGU3CGU3DGU3EGU3FGU3GGU3HGU3IGU3JGU3KGU3LGU3MGU3NGU3OGU3PGU3QGU3RGU3SGU3TGU3UGU3VGU3WGU3XGU3YGU3ZGU3aGU3bGU3cGU3dGU3eGU3fGU3gGU3hGU3iGU3jGU3kGU3lGU3mGU3nGU3xGU3yGU3zGU30GU31GU32GU33GU34GU35GU36GU37GU38GU39GU3+GU3/GU0AGk0KGk0LGk0MGk0NGk0OGk0YGk0ZGk0aGk0bGk0cGk0dGk0eGk0fGk0gGk0hGk0iGk0sGk0tGk0uGk0vGk0wGk0xGk0yGk0zGk00Gk01Gk02Gk03Gk04Gk05Gk06Gk07Gk08Gk09Gk0+Gk0/Gk1AGk1BGk1CGk1DGk1EGk1FGk1GGk1HGk1IGk1JGk1KGk1LGk1MGk1NGk1OGk1PGk1QGk1RGk1SGk1TGk1UGk1VGk1WGk1XGk1YGk1ZGk1aGk1bGk1cGk1dGk1eGk1fGk1gGk1hGk1iGk1jGk1kGk1lGk1mGk1nGk1oGk1pGk1qGk1rGk1sGk1tGk1uGk1vGk1wGk1xGk1yGk1zGk10Gk11Gk12Gk13Gk14Gk15Gk16Gk17Gk18Gk19Gk1+Gk1/Gk2AGk2BGk2CGk2DGk2EGk2FGk2GGk2HGk2IGk2JGk2KGk2LGk2MGk2NGk2OGk2PGk2QGk2RGk2SGk2cGk2dGk2eGk2fGk2gGk2hGk2iGk2jGk2kGk2lGk2mGk2nGk2oGk2pGk2qGk2rGk2sGk2tGk2uGk2vGk2wGk2xGk2yGk2zGk20Gk21Gk22Gk23Gk24Gk25Gk26Gk27Gk28Gk29Gk2+Gk2/Gk3AGk3BGk3CGk3DGk3EGk3FGk3GGk3HGk3IGk3JGk3KGk3LGk3MGk3NGk3OGk3PGk3QGk3RGk3SGk3TGk3UGk3VGk3WGk3XGk3YGk3ZGk3aGk3bGk3cGk3dGk3eGk3fGk3gGk3hGk3iGk3jGk3kGk3lGk3mGk3nGk3oGk3pGk3qGk3rGk3sGk3tGk3uGk3vGk3wGk3xGk3yGk3zGk30Gk31Gk32Gk33Gk34Gk35Gk36Gk37Gk38Gk39Gk3+Gk0IG00JG00KG00LG00MG00NG00OG00PG00QG00RG00SG00TG00UG00VG00WG00XG00hG00iG00jG00kG00lG00mG00nG00oG00pG00qG00rG00sG00tG00uG00vG00wG00xG00yG00zG000G001G00/G01AG01BG01CG01DG01EG01FG01GG01HG01IG01JG01KG01LG01MG01NG01OG01PG01QG01RG01SG01TG01UG01VG01WG01XG01YG01ZG01aG01bG01cG01dG01eG01fG01gG01hG01iG01jG01kG01lG01mG01nG01oG01yG01zG010G011G012G013G014G015G016G017G018G019G01+G01/G02AG02BG02CG02DG02EG02FG02GG02HG02IG02JG02KG02LG02MG2UoTY0bTY4bTY8bTZAbTZEbTZIbTZMbTZQbTZUbTZYbTZcbTZgbTZkbTZobTZsbTZwbTZ0bTZ4bTZ8bTaAbTaEbTasbTawbTa0bTa4bTa8bTbAbTbEbTbIbTbMbTbQbTbUbTbYbTbcbTbgbTbkbTbobTbsbTcUbTcYbTccbTcgbTckbTcobTcsbTcwbTc0bTc4bTc8bTdAbTdEbTdIbTdMbTdQbTdUbTdYbTdcbTdgbTdkbTdobTdsbTe4bTe8bTfAbTfEbTfIbTfMbTfQbTfUbTfYbTQAcTQEcTQIcTQMcTQQcTQUcTQYcTQccTQgcTQkcTQocTQscTQwcTQ0cTQ4cTQ8cTRAcTRocTRscTRwcTR0cTR4cTR8cTSAcTSEcTSIcTSMcTSQcTSUcTSYcTSccTSgcTSkcTSocTSscTSwcTS0cTS4cTS8cTTAcTTEcTTIcTTMcTTQcTTUcTTYcTTccTTgcTTkcTTocTTscTTwcTT0cTT4cTT8cTUAcTUEcTUIcTUMcTUQcTUUcTUYcTUccTUgcTUkcTUocTUscTUwcTU0cTU4cTU8cTVAcTVEcTVIcTVMcTVQcTVUcTVYcTVccTVgcTVkcTVocTVscTVwcTV0cTV4cTV8cTWAcTWEcTWIcTWMcTWQcTWUcTWYcTWccTWgcTWkcTWocTWscTWwcTW0cTW4cTW8cTXAcTXEcTXIcTXMcTXQcTXUcTXYcTXccTXgcTXkcTXocTXscTXwcTX0cTX4cTX8cTYAcTYEcTYIcTYMcTYQcTYUcTYYcTYccTYgcTYkcTYocTYscTYwcTY0cTY4cTY8cTZAcTZEcTZIcTZMcTZQcTZUcTZYcTZccTZgcTZkcTZocTZscTZwcTZ0cTZ4cTZ8cTaAcTaEcTaIcTaMcTaQcTaUcTaYcTaccTagcTakcTaocTascTawcTa0cTa4cTa8cTbAcTbEcTbIcTbMcTbQcTbUcTbYcTbccTbgcTbkcTbocTbscTbwcTb0cTb4cTb8cTcAcTcEcTcIcTcMcTcQcTeAcTeEcTeIcTeMcTeQcTeUcTeYcTeccTegcTekcTeocTescTewcTe0cTe4cTe8cTfAcTfEcTfIcTfMcTfQcTfUcTfYcTfccTfgcTfkcTfocTfscTfwcTf0cTf4cTf8cTQAdTQEdTQIdTQMdTQQdTQUdTQYdTQcdTQgdTQkdTQodTQsdTQwdTQ0dTQ4dTQ8dTRAdTREdTRIdTRwdTR0dTR4dTR8dTSAdTSEdTSIdTSMdTS0dTS4dTS8dTTAdTTEdTTIdTTMdTTQdTTUdTTYdTTcdTTgdTTkdTTodTTsdTTwdTT0dTT4dTT8dTUAdTUEdTUIdTUMdTUQdTUUdTUYdTUcdTUgdTUkdTUodTUsdTUwdTU0dTU4dTU8dTVAdTVEdTVIdTVMdTVQdTVUdTVYdTVcdTVgdTVkdTVodTVsdTVwdTV0dTV4dTV8dTWAdTWEdTWIdTWMdTWQdTWUdTWYdTWcdTWgdTWkdTWodTWsdTWwdTW0dTW4dTW8dTXAdTXEdTXIdTXMdTXQdTXUdTXYdTXcdTXgdTXkdTXodTXsdTXwdTX0dTYcdTYgdTYkdTYodTYsdTYwdTY0dTY4dTY8dTZAdTZEdTZIdTZMdTZQdTZUdTZYdTZcdTZgdTZkdTZodTZsdTZwdTZ0dTZ4dTZ8dTaAdTaEdTaIdTaMdTaQdTaUdTaYdTacdTagdTakdTaodTasdTawdTa0dTa4dTa8dTbAdTbEdTbIdTbMdTbQdTbUdTbYdTbcdTbgdTbkdTbodTbsdTbwdTcYdTccdTcgdTckdTcodTcsdTcwdTc0dTc4dTc8dTdAdTdEdTdIdTdMdTdQdTd4dTd8dTeAdTeEdTeIdTeMdTeQdTeUdTeYdTecdTegdTekdTeodTesdTewdTe0dTe4dTe8dTfAdTfEdTfIdTfMdTfQdTfUdTfYdTfcdTfgdTfkdTfodTfsdTfwdTf0dTf4dTf8dTQAeTQEeTQIeTQMeTQQeTQUeTQYeTQceTQgeTQkeTQoeTQseTQweTQ0eTQ4eTQ8eTRAeTREeTRIeTRMeTRQeTRUeTRYeTRceTRgeTRkeTRoeTRseTRweTR0eTR4eTR8eTSAeTSEeTSIeTSMeTSQeTSUeTSYeTSceTSgeTSkeTSoeTSseTSweTS0eTS4eTS8eTTAeTTEeTTIeTTMeTTQeTTUeTTYeTTceTTgeTTkeTToeTTseTUUeTUYeTUceTUgeTUkeTUoeTUseTUweTU0eTU4eTU8eTVAeTVEeTVIeTVMeTVQeTVUeTVYeTVceTVgeTVkeTVoeTVseTVweTV0eTV4eTV8eTWAeTWEeTWIeTWMeTWQeTWUeTWYeTWceTWgeTWkeTWoeTWseTWweTW0eTYAeTYEeTYIeTYMeTYQeTYUeTYYeTYceTYgeTYkeTYoeTYseTYweTY0eTY4eTY8eTZAeTZEeTZIeTZMeTZQeTZUeTZYeTZceTZgeTZkeTZoeTZseTZweTZ0eTZ4eTZ8eTaAeTaEeTaIeTaMeTaQeTaUeTaYeTaceTageTakeTaoeTaseTaweTa0eTa4eTa8eTbAeTbEeTbIeTbMeTbQeTbUeTbYeTbceTbgeTbkeTboeTbseTbweTb0eTb4eTb8eTcAeTcEeTcIeTcMeTcQeTcUeTcYeTcceTcgeTckeTcoeTcseTcweTc0eTc4eTc8eTdAeTdEeTdIeTdMeTdQeTdUeTdYeTdceTdgeTdkeTdoeTdseTdweTd0eTd4eTd8eTeAeTeEeTeIeTeMeTeQeTeUeTeYeTeceTegeTekeTeoeTeseTeweTe0eTe4eTe8eTfAeTfEeTfIeTfMeTfQeTfUeTfYeTfceTfgeTfkeTfoeTfseTfweTf0eTf4eTf8eTQAfTQEfTQIfTQMfTQQfTQUfTQYfTQcfTQgfTRIfTRMfTRQfTRUfTRYfTRcfTRgfTRkfTRofTRsfTRwfTR0fTR4fTR8fTSAfTSEfTSIfTSMfTSQfTSUfTSYfTScfTSgfTSkfTSofTSsfTSwfTS0fTS4fTS8fTTAfTTEfTTIfTTMfTTQfTTUfTTYfTTcfTTgfTTkfTTofTTsfTTwfTT0fTT4fTT8fTUAfTUEfTUIfTUMfTUQfTUUfTUYfTUcfTUgfTUkfTUofTUsfTUwfTU0fTU4fTU8fTVAfTVEfTVIfTVMfTVQfTVUfTVYfTVcfTVgfTVkfTVofTVsfTVwfTV0fTV4fTV8fTWAfTWEfTWIfTWMfTWQfTWUfTWYfTWcfTWgfTWkfTWofTWsfTWwfTW0fTW4fTW8fTXAfTXEfTXIfTXMfTXQfTXUfTXYfTXcfTXgfTXkfTXofTXsfTXwfTX0fTX4fTX8fTYAfTYEfTYIfTYMfTYQfTYUfTYYfTYcfTYgfTYkfTYofTYsfTYwfTY0fTY4fTY8fTZAfTZEfTZIfTZMfTZQfTZUfTZYfTZcfTZgfTZkfTZofTZsfTZwfTZ0fTZ4fTZ8fTaAfTaEfTaIfTaMfTaQfTaUfTaYfTacfTagfTakfTaofTasfTawfTa0fTa4fTa8fTbAfTbEfTbIfTbMfTbQfTbUfTbYfTbcfTbgfTbkfTbofTbsfTbwfTb0fTb4fTb8fTcAfTcEfTcIfTcMfTcQfTcUfTcYfTccfTcgfTckfTcofTdQfTdUfTdYfTdcfTdgfTdkfTdofTdsfTdwfTd0fTd4fTd8fTeAfTeEfTeIfTeMfTeQfTeUfTeYfTecfTegfTekfTeofTesfTewfTe0fTe4fTe8fTfAfTfEfTfIfTfMfTfQfTfUfTfYfTfcfTfgfTfkfTfofTfsfTfwfTf0fTf4fTf8fTQAgTQEgTQIgTQMgTQQgTQUgTQYgTQcgTQggTQkgTQogTQsgTQwgTQ0gTQ4gTQ8gTRAgTREgTRIgTRMgTRQgTRUgTRYgTRcgTRggTRkgTRogTRsgTRwgTR0gTR4gTR8gZShNICBNISBNIiBNIyBNJCBNJSBNJiBNJyBNKCBNKSBNKiBNKyBNLCBNLSBNLiBNLyBNMCBNMSBNMiBNMyBNNCBNNSBNNiBNNyBNOCBNOSBNOiBNOyBNPCBNPSBNPiBNPyBNQCBNQSBNQiBNQyBNRCBNRSBNRiBNRyBNSCBNSSBNSiBNSyBNTCBNTSBNTiBNTyBNUCBNUSBNUiBNUyBNVCBNVSBNViBNVyBNWCBNWSBNWiBNWyBNXCBNXSBNXiBNXyBNYCBNYSBNYiBNYyBNZCBNZSBNZiBNZyBNaCBNaSBNaiBNayBNbCBNbSBNbiBNbyBNcCBNcSBNciBNcyBNdCBNdSBNdiBNdyBNeCBNeSBNeiBNeyBNfCBNfSBNfiBNfyBNgCBNgSBNgiBNgyBNhCBNhSBNhiBNhyBNiCBNiSBNiiBNiyBNjCBNjSBNjiBNjyBNkCBNkSBNkiBNkyBNlCBNlSBNliBNlyBNmCBNmSBNmiBNmyBNnCBNnSBNniBNnyBNoCBNoSBNoiBNoyBNpCBNpSBNpiBNpyBNqCBNqSBNqiBNqyBNrCBNrSBNriBNryBNsCBNsSBNsiBNsyBNtCBNtSBNtiBNtyBNuCBNuSBNuiBNuyBNvCBNvSBNxyBNyCBNySBNyiBNyyBNzCBNzSBNziBNzyBN0CBN0SBN0iBN0yBN1CBN1SBN1iBN1yBN2CBN2SBN2iBN2yBN3CBN3SBN3iBN3yBN4CBN4SBN4iBN4yBN5CBN5SBN5iBN5yBN6CBN6SBN6iBN6yBN7CBN7SBN7iBN7yBN8CBN8SBN8iBN8yBN9CBN9SBN9iBN9yBN+CBN+SBN+iBN+yBN/CBN/SBN/iBN/yBNACFNASFNAiFNAyFNBCFNBSFNBiFNByFNCCFNCSFNCiFNCyFNDCFNDSFNFyFNGCFNGSFNGiFNGyFNHCFNHSFNHiFNHyFNICFNISFNIiFNIyFNJCFNJSFNJiFNJyFNKCFNKSFNKiFNKyFNLCFNLSFNLiFNLyFNMCFNMSFNMiFNMyFNNCFNNSFNNiFNNyFNOCFNOSFNOiFNOyFNPCFNPSFNPiFNPyFNQCFNQSFNQiFNQyFNRCFNRSFNRiFNRyFNSCFNSSFNSiFNSyFNTCFNTSFNTiFNTyFNUCFNUSFNUiFNUyFNVCFNVSFNViFNVyFNWCFNWSFNWiFNWyFNXCFNXSFNXiFNXyFNYCFNYSFNYiFNYyFNZCFNZSFNZiFNZyFNaCFNaSFNaiFNayFNbCFNbSFNbiFNbyFNcCFNcSFNciFNcyFNdCFNdSFNdiFNdyFNeCFNeSFNeiFNeyFNfCFNfSFNfiFNfyFNiSFNiiFNiyFNjCFNjSFNjiFNjyFNkCFNkSFNkiFNkyFNlCFNlSFNliFNlyFNmCFNmSFNmiFNmyFNnCFNnSFNniFNnyFNoCFNoSFNoiFNoyFNpCFNpSFNpiFNpyFNqCFNqSFNqiFNqyFNrCFNrSFNriFNryFNsCFNsSFNsiFNsyFNtCFNtSFNtiFNtyFNuCFNuSFNuiFNuyFNvCFNvSFNviFNvyFNwCFNwSFNwiFNwyFNxCFNxSFNxiFNxyFNyCFNySFNyiFNyyFNzCFNzSFNziFNzyFN0CFN0SFN0iFN0yFN1CFN1SFN1iFN1yFN2CFN2SFN2iFN2yFN3CFN3SFN3iFN3yFN4CFN4SFN4iFN4yFN5CFN5SFN5iFN5yFN6CFN6SFN6iFN6yFN7CFN7SFN7iFN7yFN8CFN8SFN8iFN8yFN9CFlSwJdcnARAAAoSxxLHUseSx9LIEshSyJLI0skS1pLW0tcS11LXktfS2BLYUtiTSQBTSUBTSYBTScBTSgBTSkBTSoBTSsBTSwBTQoCTQsCTQwCTQ0CTQ4CTQ8CTRACTRECTRICTUACTUECTUICTUMCTUQCTUUCTUYCTUcCTUgCTZoCTZsCTZwCTZ0CTZ4CTZ8CTaACTaECTaICTaMCTaQCTaUCTaYCTacCTagCTakCTaoCTasCTWUDTWYDTWcDTWgDTWkDTWoDTWsDTWwDTW0DTYwETY0ETY4ETY8ETZAETZEETZIETZMETZQETbQETbUETbYETbcETbgETbkETboETbsETbwETUkFTUoFTUsFTUwFTU0FTU4FTU8FTVAFTVEFTUgGTUkGTUoGTUsGTUwGTU0GTU4GTU8GTVAGTdYHTdcHTdgHTdkHTdoHTdsHTdwHTd0HTd4HTd8HTeAHTeEHTeIHTeMHTeQHTeUHTeYHTecHTUMITUQITUUITUYITUcITUgITUkITUoITUsITa4ITa8ITbAITbEITbIITbMITbQITbUITbYITZIKTZMKTZQKTZUKTZYKTZcKTZgKTZkKTZoKTf8KTQALTQELTQILTQMLTQQLTQULTQYLTQcLTQgLTQkLTQoLTQsLTQwLTQ0LTQ4LTQ8LTRALTdoLTdsLTdwLTd0LTd4LTd8LTeALTeELTeILTQIMTQMMTQQMTQUMTQYMTQcMTQgMTQkMTQoMTVIMTVMMTVQMTVUMTVYMTVcMTVgMTVkMTVoMTbAMTbEMTbIMTbMMTbQMTbUMTbYMTbcMTbgMTWwNTW0NTW4NTW8NTXANTXENTXINTXMNTXQNTXwNTX0NTX4NTX8NTYANTYENTYINTYMNTYQNTY4NTY8NTZANTZENTZINTZMNTZQNTZUNTZYNTcENTcINTcMNTcQNTcUNTcYNTccNTcgNTckNTcoNTcsNTcwNTc0NTc4NTc8NTdANTdENTdINTSQOTSUOTSYOTScOTSgOTSkOTSoOTSsOTSwOTb8OTcAOTcEOTcIOTcMOTcQOTcUOTcYOTccOTWEPTWIPTWMPTWQPTWUPTWYPTWcPTWgPTWkPTakPTaoPTasPTawPTa0PTa4PTa8PTbAPTbEPTdUPTdYPTdcPTdgPTdkPTdoPTdsPTdwPTd0PTQ0QTQ4QTQ8QTRAQTREQTRIQTRMQTRQQTRUQTQ8RTRARTRERTRIRTRMRTRQRTRURTRYRTRcRTXsRTXwRTX0RTX4RTX8RTYARTYERTYIRTYMRTTYSTTcSTTgSTTkSTToSTTsSTTwSTT0STT4STcMSTcQSTcUSTcYSTccSTcgSTckSTcoSTcsSTcwSTc0STc4STc8STdASTdESTdISTdMSTdQSTSUTTSYTTScTTSgTTSkTTSoTTSsTTSwTTS0TTbkTTboTTbsTTbwTTb0TTb4TTb8TTcATTcETTbcUTbgUTbkUTboUTbsUTbwUTb0UTb4UTb8UTecUTegUTekUTeoUTesUTewUTe0UTe4UTe8UTSEVTSIVTSMVTSQVTSUVTSYVTScVTSgVTSkVTXAVTXEVTXIVTXMVTXQVTXUVTXYVTXcVTXgVTdIVTdMVTdQVTdUVTdYVTdcVTdgVTdkVTdoVTVMXTVQXTVUXTVYXTVcXTVgXTVkXTVoXTVsXTVwXTV0XTV4XTV8XTWAXTWEXTWIXTWMXTWQXTZEXTZIXTZMXTZQXTZUXTZYXTZcXTZgXTZkXTaIXTaMXTaQXTaUXTaYXTacXTagXTakXTaoXTbQXTbUXTbYXTbcXTbgXTbkXTboXTbsXTbwXTS8YTTAYTTEYTTIYTTMYTTQYTTUYTTYYTTcYTWoYTWsYTWwYTW0YTW4YTW8YTXAYTXEYTXIYTdAYTdEYTdIYTdMYTdQYTdUYTdYYTdcYTdgYTacZTagZTakZTaoZTasZTawZTa0ZTa4ZTa8ZTQ8aTRAaTREaTRIaTRMaTRQaTRUaTRYaTRcaTZMaTZQaTZUaTZYaTZcaTZgaTZkaTZoaTZsaTf8aTQAbTQEbTQIbTQMbTQQbTQUbTQYbTQcbTWkbTWobTWsbTWwbTW0bTW4bTW8bTXAbTXEbTbwbTb0bTb4bTb8bTcAbTcEbTcIbTcMbTcQbTdwbTd0bTd4bTd8bTeAbTeEbTeIbTeMbTeQbTeUbTeYbTecbTegbTekbTeobTesbTewbTe0bTREcTRIcTRMcTRQcTRUcTRYcTRccTRgcTRkcTc4cTc8cTdAcTdEcTdIcTdMcTdQcTdUcTdYcTdccTdgcTdkcTdocTdscTdwcTd0cTd4cTd8cTRMdTRQdTRUdTRYdTRcdTRgdTRkdTRodTRsdTSQdTSUdTSYdTScdTSgdTSkdTSodTSsdTSwdTX4dTX8dTYAdTYEdTYIdTYMdTYQdTYUdTYYdTb0dTb4dTb8dTcAdTcEdTcIdTcMdTcQdTcUdTdUdTdYdTdcdTdgdTdkdTdodTdsdTdwdTd0dTTweTT0eTT4eTT8eTUAeTUEeTUIeTUMeTUQeTW4eTW8eTXAeTXEeTXIeTXMeTXQeTXUeTXYeTXceTXgeTXkeTXoeTXseTXweTX0eTX4eTX8eTQkfTQofTQsfTQwfTQ0fTQ4fTQ8fTRAfTREfTcsfTcwfTc0fTc4fTc8fTdAfTdEfTdIfTdMfTb4gTb8gTcAgTcEgTcIgTcMgTcQgTcUgTcYgTQ4hTQ8hTRAhTREhTRIhTRMhTRQhTRUhTRYhTYAhTYEhTYIhTYMhTYQhTYUhTYYhTYchTYghTWwiTW0iTW4iTW8iTXAiTXEiTXIiTXMiTXQiTdEiTdIiTdMiTdQiTdUiTdYiTdciTdgiTdkiTS0jTS4jTS8jTTAjTTEjTTIjTTMjTTQjTTUjTdgjTdkjTdojTdsjTdwjTd0jTd4jTd8jTeAjTeEjTeIjTeMjTeQjTeUjTeYjTecjTegjTekjTaokTaskTawkTa0kTa4kTa8kTbAkTbEkTbIkTcskTcwkTc0kTc4kTc8kTdAkTdEkTdIkTdMkTcslTcwlTc0lTc4lTc8lTdAlTdElTdIlTdMlTfUlTfYlTfclTfglTfklTfolTfslTfwlTf0lTfQmTfUmTfYmTfcmTfgmTfkmTfomTfsmTfwmTQQnTQUnTQYnTQcnTQgnTQknTQonTQsnTQwnTXwoTX0oTX4oTX8oTYAoTYEoTYIoTYMoTYQoTa8oTbAoTbEoTbIoTbMoTbQoTbUoTbYoTbcoTcAoTcEoTcIoTcMoTcQoTcUoTcYoTccoTcgoTREpTRIpTRMpTRQpTRUpTRYpTRcpTRgpTRkpTS0pTS4pTS8pTTApTTEpTTIpTTMpTTQpTTUpTT8pTUApTUEpTUIpTUMpTUQpTUUpTUYpTUcpTYcpTYgpTYkpTYopTYspTYwpTY0pTY4pTY8pTf8pTQAqTQEqTQIqTQMqTQQqTQUqTQYqTQcqTeUqTeYqTecqTegqTekqTeoqTesqTewqTe0qTUcrTUgrTUkrTUorTUsrTUwrTU0rTU4rTU8rTVgrTVkrTVorTVsrTVwrTV0rTV4rTV8rTWArTQgsTQksTQosTQssTQwsTQ0sTQ4sTQ8sTRAsTRYsTRcsTRgsTRksTRosTRssTRwsTR0sTR4sTR8sTSAsTSEsTSIsTSMsTSQsTSUsTSYsTScsTVwsTV0sTV4sTV8sTWAsTWEsTWIsTWMsTWQsTX8sTYAsTYEsTYIsTYMsTYQsTYUsTYYsTYcsTZ0sTZ4sTZ8sTaAsTaEsTaIsTaMsTaQsTaUsTd8sTeAsTeEsTeIsTeMsTeQsTeUsTeYsTecsTSktTSotTSstTSwtTS0tTS4tTS8tTTAtTTEtTewtTe0tTe4tTe8tTfAtTfEtTfItTfMtTfQtTVIvTVMvTVQvTVUvTVYvTVcvTVgvTVkvTVovTVQwTVUwTVYwTVcwTVgwTVkwTVowTVswTVwwTQMxZShNBDFNBTFNBjFNBzFNCDFNCTFNCjFNCzFNQzFNRDFNRTFNRjFNRzFNSDFNSTFNSjFNSzFNizFNjDFNjTFNjjFNjzFNkDFNkTFNkjFNkzFNIDJNITJNIjJNIzJNJDJNJTJNJjJNJzJNKDJNDDNNDTNNDjNNDzNNEDNNETNNEjNNEzNNFDNNFTNNFjNNFzNNGDNNGTNNGjNNGzNNHDNNHTNNczNNdDNNdTNNdjNNdzNNeDNNeTNNejNNezNNnjNNnzNNoDNNoTNNojNNozNNpDNNpTNNpjNNXzRNYDRNYTRNYjRNYzRNZDRNZTRNZjRNZzRNXzVNYDVNYTVNYjVNYzVNZDVNZTVNZjVNZzVNqTVNqjVNqzVNrDVNrTVNrjVNrzVNsDVNsTVNKTZNKjZNKzZNLDZNLTZNLjZNLzZNMDZNMTZNGjdNGzdNHDdNHTdNHjdNHzdNIDdNITdNIjdN4TdN4jdN4zdN5DdN5TdN5jdN5zdN6DdN6TdNgzhNhDhNhThNhjhNhzhNiDhNiThNijhNizhNEjlNEzlNFDlNFTlNFjlNFzlNGDlNGTlNGjlNpDlNpTlNpjlNpzlNqDlNqTlNqjlNqzlNrDlNGDpNGTpNGjpNGzpNHDpNHTpNHjpNHzpNIDpNKTpNKjpNKzpNLDpNLTpNLjpNLzpNMDpNMTpNazpNbDpNbTpNbjpNbzpNcDpNcTpNcjpNczpNRDtNRTtNRjtNRztNSDtNSTtNSjtNSztNTDtNtztNuDtNuTtNujtNuztNvDtNvTtNvjtNvztNMjxNMzxNNDxNNTxNNjxNNzxNODxNOTxNOjxNxT1Nxj1Nxz1NyD1NyT1Nyj1Nyz1NzD1NzT1NNj5NNz5NOD5NOT5NOj5NOz5NPD5NPT5NPj5NRz5NSD5NST5NSj5NSz5NTD5NTT5NTj5NTz5Ncz5NdD5NdT5Ndj5Ndz5NeD5NeT5Nej5Nez5N+T5N+j5N+z5N/D5N/T5N/j5N/z5NAD9NAT9NkT9Nkj9Nkz9NlD9NlT9Nlj9Nlz9NmD9NmT9NvkBNv0BNwEBNwUBNwkBNw0BNxEBNxUBNxkBNz0BN0EBN0UBN0kBN00BN1EBN1UBN1kBN10BN30FN4EFN4UFN4kFN40FN5EFN5UFN5kFN50FN6EFN6UFN6kFN60FN7EFN7UFN7kFN70FN8EFNBUJNBkJNB0JNCEJNCUJNCkJNC0JNDEJNDUJNDkJND0JNEEJNEUJNEkJNE0JNFEJNFUJNFkJNUUJNUkJNU0JNVEJNVUJNVkJNV0JNWEJNWUJNyUJNykJNy0JNzEJNzUJNzkJNz0JN0EJN0UJNVENNVUNNVkNNV0NNWENNWUNNWkNNW0NNXENNykNNy0NNzENNzUNNzkNNz0NN0ENN0UNN0kNNmURNmkRNm0RNnERNnURNnkRNn0RNoERNoURNyURNykRNy0RNzERNzURNzkRNz0RN0ERN0URN+kRN+0RN/ERN/URN/kRN/0RNAEVNAUVNAkVlSwNdcnERAAAoTUAFTUEFTUIFTUMFTUQFTUUFTUYFTUcFTUgFTXAFTXEFTXIFTXMFTXQFTXUFTXYFTXcFTXgFTZEFTZIFTZMFTZQFTZUFTZYFTZcFTZgFTZkFTZoFTZsFTZwFTZ0FTZ4FTZ8FTaAFTaEFTaIFTbIFTbMFTbQFTbUFTbYFTbcFTbgFTbkFTboFTVkGTVoGTVsGTVwGTV0GTV4GTV8GTWAGTWEGTbgGTbkGTboGTbsGTbwGTb0GTb4GTb8GTcAGTWsHTWwHTW0HTW4HTW8HTXAHTXEHTXIHTXMHTakHTaoHTasHTawHTa0HTa4HTa8HTbAHTbEHTegHTekHTeoHTesHTewHTe0HTe4HTe8HTfAHTToITTsITTwITT0ITT4ITT8ITUAITUEITUIITUAKTUEKTUIKTUMKTUQKTUUKTUYKTUcKTUgKTXgKTXkKTXoKTXsKTXwKTX0KTX4KTX8KTYAKTZsKTZwKTZ0KTZ4KTZ8KTaAKTaEKTaIKTaMKTawKTa0KTa4KTa8KTbAKTbEKTbIKTbMKTbQKTaAMTaEMTaIMTaMMTaQMTaUMTaYMTacMTagMTdcMTdgMTdkMTdoMTdsMTdwMTd0MTd4MTd8MTeAMTeEMTeIMTeMMTeQMTeUMTeYMTecMTegMTQ8NTRANTRENTRINTRMNTRQNTRUNTRYNTRcNTRsOTRwOTR0OTR4OTR8OTSAOTSEOTSIOTSMOTf0OTf4OTf8OTQAPTQEPTQIPTQMPTQQPTQUPTR4PTR8PTSAPTSEPTSIPTSMPTSQPTSUPTSYPTXAQTXEQTXIQTXMQTXQQTXUQTXYQTXcQTXgQTXkQTXoQTXsQTXwQTX0QTX4QTX8QTYAQTYEQTQsUTQwUTQ0UTQ4UTQ8UTRAUTREUTRIUTRMUTRwUTR0UTR4UTR8UTSAUTSEUTSIUTSMUTSQUTWEUTWIUTWMUTWQUTWUUTWYUTWcUTWgUTWkUTckVTcoVTcsVTcwVTc0VTc4VTc8VTdAVTdEVTR8WTSAWTSEWTSIWTSMWTSQWTSUWTSYWTScWTSgWTSkWTSoWTSsWTSwWTS0WTS4WTS8WTTAWTWQWTWUWTWYWTWcWTWgWTWkWTWoWTWsWTWwWTZkWTZoWTZsWTZwWTZ0WTZ4WTZ8WTaAWTaEWTcAWTcEWTcIWTcMWTcQWTcUWTcYWTccWTcgWTSYXTScXTSgXTSkXTSoXTSsXTSwXTS0XTS4XTSgZTSkZTSoZTSsZTSwZTS0ZTS4ZTS8ZTTAZTSMaTSQaTSUaTSYaTScaTSgaTSkaTSoaTSsaTRgbTRkbTRobTRsbTRwbTR0bTR4bTR8bTSAbTTYbTTcbTTgbTTkbTTobTTsbTTwbTT0bTT4bTaIbTaMbTaQbTaUbTaYbTacbTagbTakbTaobTfcbTfgbTfkbTfobTfsbTfwbTf0bTf4bTf8bTfUhTfYhTfchTfghTfkhTfohTfshTfwhTf0hTf4hTf8hTQAiTQEiTQIiTQMiTQQiTQUiTQYiTQciTQgiTQkiTQoiTQsiTQwiTQ0iTQ4iTQ8iTbYjTbcjTbgjTbkjTbojTbsjTbwjTb0jTb4jTdQlTdUlTdYlTdclTdglTdklTdolTdslTdwlTdQpTdUpTdYpTdcpTdgpTdkpTdopTdspTdwpTRgqTRkqTRoqTRsqTRwqTR0qTR4qTR8qTSAqTUIqTUMqTUQqTUUqTUYqTUcqTUgqTUkqTUoqTVcqTVgqTVkqTVoqTVsqTVwqTV0qTV4qTV8qTYYqTYcqTYgqTYkqTYoqTYsqTYwqTY0qTY4qTZUqTZYqTZcqTZgqTZkqTZoqTZsqTZwqTZ0qTaQqTaUqTaYqTacqTagqTakqTaoqTasqTawqTdwqTd0qTd4qTd8qTeAqTeEqTeIqTeMqTeQqTf4qTf8qTQArTQErTQIrTQMrTQQrTQUrTQYrTTksTTosTTssTTwsTT0sTT4sTT8sTUAsTUEsTW0sTW4sTW8sTXAsTXEsTXIsTXMsTXQsTXUsTdYsTdcsTdgsTdksTdosTdssTdwsTd0sTd4sTQotTQstTQwtTQ0tTQ4tTQ8tTRAtTREtTRItTRgtTRktTRotTRstTRwtTR0tTR4tTR8tTSAtTU0tTU4tTU8tTVAtTVEtTVItTVMtTVQtTVUtTdotTdstTdwtTd0tTd4tTd8tTeAtTeEtTeItTaUvTaYvTacvTagvTakvTaovTasvTawvTa0vTcIvTcMvTcQvTcUvTcYvTccvTcgvTckvTcovTd0vTd4vTd8vTeAvTeEvTeIvTeMvTeQvTeUvTQYwTQcwTQgwTQkwTQowTQswTQwwTQ0wTQ4wTQ8wTRAwTREwTRIwTRMwTRQwTRUwTRYwTRcwTSkwTSowTSswTSwwTS0wTS4wTS8wTTAwTTEwTUMwTUQwTUUwTUYwTUcwTUgwTUkwTUowTUswTV0wTV4wTV8wTWAwTWEwTWIwTWMwTWQwTWUwTckzTcozTcszTcwzTc0zTc4zTc8zTdAzTdEzTT40TT80TUA0TUE0TUI0TUM0TUQ0TUU0TUY0TRE2TRI2TRM2TRQ2TRU2TRY2TRc2TRg2TRk2TWg3TWk3TWo3TWs3TWw3TW03TW43TW83TXA3TWY4TWc4TWg4TWk4TWo4TWs4TWw4TW04TW44TeA4TeE4TeI4TeM4TeQ4TeU4TeY4Tec4Teg4TRs5TRw5TR05TR45TR85TSA5TSE5TSI5TSM5TXQ5TXU5TXY5TXc5TXg5TXk5TXo5TXs5TXw5TVM6TVQ6TVU6TVY6TVc6TVg6TVk6TVo6TVs6TdY6Tdc6Tdg6Tdk6Tdo6Tds6Tdw6Td06Td46TTs7TTw7TT07TT47TT87TUA7TUE7TUI7TUM7TdE7TdI7TdM7TdQ7TdU7TdY7Tdc7Tdg7Tdk7TbE9TbI9TbM9TbQ9TbU9TbY9Tbc9Tbg9Tbk9TVo/TVs/TVw/TV0/TV4/TV8/TWA/TWE/TWI/ZUsEXXJyEQAAKE1TCE1UCE1VCE1WCE1XCE1YCE1ZCE1aCE1bCE00CU01CU02CU03CU04CU05CU06CU07CU08CU2CCU2DCU2ECU2FCU2GCU2HCU2ICU2JCU2KCU3fCU3gCU3hCU3iCU3jCU3kCU3lCU3mCU3nCU0BCk0CCk0DCk0ECk0FCk0GCk0HCk0ICk0JCk1mCk1nCk1oCk1pCk1qCk1rCk1sCk1tCk1uCk0qDE0rDE0sDE0tDE0uDE0vDE0wDE0xDE0yDE1jDE1kDE1lDE1mDE1nDE1oDE1pDE1qDE1rDE3bDU3cDU3dDU3eDU3fDU3gDU3hDU3iDU3jDU0tDk0uDk0vDk0wDk0xDk0yDk0zDk00Dk01Dk2bEE2cEE2dEE2eEE2fEE2gEE2hEE2iEE2jEE25EE26EE27EE28EE29EE2+EE2/EE3AEE3BEE32Ek33Ek34Ek35Ek36Ek37Ek38Ek39Ek3+Ek2QFE2RFE2SFE2TFE2UFE2VFE2WFE2XFE2YFE3RFk3SFk3TFk3UFk3VFk3WFk3XFk3YFk3ZFk3+Fk3/Fk0AF00BF00CF00DF00EF00FF00GF01KF01LF01MF01NF01OF01PF01QF01RF01SF01aGU1bGU1cGU1dGU1eGU1fGU1gGU1hGU1iGU3oGU3pGU3qGU3rGU3sGU3tGU3uGU3vGU3wGU0BGk0CGk0DGk0EGk0FGk0GGk0HGk0IGk0JGk3FHE3GHE3HHE3IHE3JHE3KHE3LHE3MHE3NHE0eKE0fKE0gKE0hKE0iKE0jKE0kKE0lKE0mKE1JKE1KKE1LKE1MKE1NKE1OKE1PKE1QKE1RKE1qKE1rKE1sKE1tKE1uKE1vKE1wKE1xKE1yKE26Kk27Kk28Kk29Kk2+Kk2/Kk3AKk3BKk3CKk2sK02tK02uK02vK02wK02xK02yK02zK020K03QK03RK03SK03TK03UK03VK03WK03XK03YK03hK03iK03jK03kK03lK03mK03nK03oK03pK035K036K037K038K039K03+K03/K00ALE0BLE1eLU1fLU1gLU1hLU1iLU1jLU1kLU1lLU1mLU0LLk0MLk0NLk0OLk0PLk0QLk0RLk0SLk0TLk1HLk1ILk1JLk1KLk1LLk1MLk1NLk1OLk1PLk2ELk2FLk2GLk2HLk2ILk2JLk2KLk2LLk2MLk3cME3dME3eME3fME3gME3hME3iME3jME3kME2nM02oM02pM02qM02rM02sM02tM02uM02vM03qNE3rNE3sNE3tNE3uNE3vNE3wNE3xNE3yNE2CN02DN02EN02FN02GN02HN02IN02JN02KN00BO00CO00DO00EO00FO00GO00HO00IO00JO02UO02VO02WO02XO02YO02ZO02aO02bO02cO02CPU2DPU2EPU2FPU2GPU2HPU2IPU2JPU2KPWV1h1UJaWRhdG1UeXBlcnMRAABNF0WJfYdVBmFsdExvY3J0EQAATRdFVQB9h1UFbGFiZWxydREAAE0XRVgAAAAAfYdVDnN1cmZhY2VPcGFjaXR5cnYRAABNF0VHv/AAAAAAAAB9h1UHZWxlbWVudHJ3EQAATRdFSwZ9cngRAAAoSxBdcnkRAAAoSwRNZAFNmgNNYwRNsARN7QRNIQVNPQVNxQZNFwhNFgpNwQtNywtN1wtNTgxN7QxNvQ1Nlw5NVw9NSBJNlxJNqhJNFhNNzRNNpRRNHxVN+xVNzRZNnhdNwBlNNBxNTBxNwRxN7xxNGB5NTh5NjiBNJyFN4SFNHCJN+SJNZCNNbCRNQCVN6CZN8CZNTSdNtCdNVihNHilNgipNey1NKS5NRC5NkS5NdS9NZjJN5jJNgDNN9jVNJTZNRTZN/jZNsjdNgTlNsjpNcjxNHj1N2z5N9T5NgEBNAkFNqkFNCkNNOURlSwhdcnoRAAAoSwdLEUsTSxtLJEsoSypLMks5S0FLR0tIS0pLTktZS2JLZktoS3JLdEt5S39LgkuNS5FLlEuaS5tLnUulS7BLtUu2S7hLw0vIS8lLy0vSS9pL5UvqS+1L8kv6S/5NAQFNBQFNDQFNEgFNFQFNGQFNHQFNHwFNIwFNLAFNMAFNMgFNNwFNOgFNQgFNSgFNTwFNUAFNUgFNVgFNWAFNYAFNZgFNcQFNeQFNgQFNhQFNjQFNkQFNkwFNmAFNmwFNowFNpwFNqQFNrwFNsgFNuQFNxAFNyQFNzQFNzwFN0wFN1QFN3QFN4wFN5gFN6wFN7AFN7gFN9gFN/QFNBwJNCQJNEgJNFwJNGgJNHgJNJAJNJwJNLAJNMAJNNwJNPAJNPwJNSAJNTQJNUQJNVAJNWwJNXwJNYQJNaQJNbQJNcAJNewJNgAJNgQJNgwJNiAJNiwJNjwJNkQJNlgJNlwJNmQJNogJNqwJNsAJNswJNtwJNuQJNwAJNyAJNzAJN1wJN3QJN3gJN4AJN5QJN6AJN7QJN8AJN9QJN9gJN+AJN/gJN/wJNAQNNCQNNDQNNEANNGANNHANNHwNNKgNNMANNMwNNOgNNQgNNSQNNTQNNUQNNXANNYQNNZANNbQNNdwNNeQNNgQNNiQNNjgNNkQNNlQNNnQNNogNNpQNNqgNNrgNNsANNtQNNuANNvQNNwANNywNN0gNN2ANN2wNN4ANN4QNN4wNN6wNN9gNN+gNN/gNNAARNBwRNCwRNEwRNFwRNGwRNIgRNJwRNKgRNLwRNMgRNOQRNQwRNTgRNVgRNXgRNZgRNbARNbwRNcwRNeQRNfARNhARNiARNiwRNlARNmwRNowRNqARNqwRNswRNvARNwwRNxwRNygRN0ARN0QRN0wRN2wRN4wRN6ARN8ARN+ARN/gRN/wRNAQVNBQVNCQVNCgVNDgVNEQVNFQVNJAVNLgVNMAVNNAVNOAVNOQVNPwVNSAVNTAVNWQVNXQVNYAVNZQVNbwVNeAVNfAVNfwVNhwVNjQVNjgVNkAVNmQVNogVNqAVNqQVNqwVNrwVNsQVNugVNwgVNxwVNyAVNygVN0AVN0QVN0wVN2wVN5gVN8QVN+QVNAQZNBQZNCAZNDgZNDwZNEQZNFwZNGAZNGgZNIgZNJgZNKAZNLwZNMwZNNgZNPgZNRAZNRQZNRwZNUAZNWAZNYQZNZwZNaAZNagZNbwZNegZNfwZNgwZNhQZNjwZNkQZNmQZNnwZNoAZNogZNrAZNrgZNtAZNtwZNwAZNyAZNzAZNzwZN0wZN4AZN4QZN4wZN6gZN8AZN8QZN8wZN+AZN+wZNAwdNDgdNEgdNJAdNKgdNLQdNNwdNOQdNQAdNSwdNUAdNVgdNVwdNWQdNXwdNYAdNYgdNagdNcwdNeAdNeQdNewdNhgdNigdNjAdNkAdNkwdNmAdNmwdNoAdNqAdNsQdNtwdNuAdNugdNvwdNxQdNyAdNzQdN0gdN1QdN3gdN4gdN8AdN+AdNAwhNBwhNCwhNDAhNEAhNEghNGghNHwhNJQhNJghNKAhNLQhNMAhNNghNNwhNOQhNPQhNSwhNUghNWwhNXwhNYwhNZAhNbAhNcQhNdwhNeghNgAhNgwhNiwhNkQhNkghNlAhNmghNmwhNnQhNoQhNowhNqAhNrQhNsQhNvghNyAhNzAhNzghN1ghN3AhN3QhN3whN5AhN6QhN9AhN+AhN+ghNAAlNAQlNAwlNCwlNEQlNFAlNHwlNJglNKwlNLAlNLglNMwlNPAlNQwlNTglNUglNVAlNWAlNWwlNXAlNZAlNaQlNaglNbAlNcAlNgQlNiglNjglNkwlNlwlNmglNowlNqAlNqwlNrwlNsQlNtwlNuAlNuglNwAlNwQlNwwlNyAlNywlN1glN3glN5wlN7QlN7glN8AlN+AlNAApNCQpNEQpNGQpNHwpNIgpNKApNKQpNKwpNMQpNMgpNNApNPwpNSApNTQpNWApNXApNXwpNYwpNZQpNbgpNdApNdQpNdwpNgApNhgpNhwpNiQpNkQpNmgpNowpNqwpNtApNugpNuwpNvQpNwQpNyQpNzgpN0QpN1QpN3QpN4wpN5gpN7ApN7QpN7wpN9QpN9gpN+ApN/ApN/gpNBwtNEAtNFQtNFgtNGAtNHQtNIwtNJAtNJgtNKwtNMwtNOAtNPAtNPgtNQwtNSQtNTAtNUgtNVQtNXwtNagtNbwtNcgtNdwtNfgtNggtNhAtNiQtNjQtNkQtNlQtNmAtNnAtNngtNpgtNqwtNrwtNsgtNswtNuQtNvAtNxAtNyAtN0AtN0wtN2QtN4gtN5wtN6gtN8AtN8QtN8wtN+wtN/wtNAQxNCgxNDwxNFAxNGAxNGwxNIQxNIgxNJAxNKQxNMgxNOAxNOwxNQAxNRgxNSQxNUQxNWgxNYgxNawxNdQxNdwxNfAxNggxNhQxNiwxNjgxNlAxNlQxNlwxNnwxNqAxNrAxNrwxNuAxNvgxNwQxNxgxNzAxNzQxNzwxN1gxN3wxN6AxN8AxN9QxN9gxN+AxN/AxNAA1NAg1NBg1NDg1NFw1NHQ1NHg1NIA1NJA1NJw1NKA1NLA1NMA1NNw1NOA1NOg1NPw1NQw1NUA1NUQ1NUw1NWA1NYA1NZA1NdA1NeA1New1NhA1Nig1Niw1NjQ1Nlg1Nng1NpA1Npw1NrA1NrQ1Nrw1NtQ1Ntg1NuA1NwA1NyQ1N0g1N2g1N4w1N6Q1N6g1N7A1N8g1N9Q1N+w1N/A1N/g1NAw5NDQ5NFQ5NGg5NIw5NLA5NNQ5NOw5NPg5NRg5NSg5NTA5NUA5NUg5NWA5NWQ5NWw5NYw5NZw5NaQ5NbQ5Nbw5Ndw5Ngg5NiA5NiQ5Niw5Nkw5NmQ5Nnw5NoA5Nog5Npg5NqA5NsA5Ntg5Ntw5NuQ5Nvg5Nwg5Nyw5N3A5N5w5N7Q5N7g5N8A5N+g5N/A5NBQ9NCg9NDQ9NFA9NGg9NGw9NHQ9NJg9NKw9NLg9NPA9NQQ9NRA9NSw9NUA9NUw9NWQ9NYA9NaQ9NbQ9NdQ9NfA9Ngw9Nhw9Nig9Nkg9Nmg9Nng9NoQ9NqA9NsQ9Ntg9Ntw9NuQ9NwQ9NxQ9Nxw9Nyw9Nzg9N0g9N1A9N3Q9N4g9N6g9N8A9N8Q9N8w9N+A9N/w9NBBBNCBBNDBBNFRBNHRBNJxBNKRBNLhBNMRBNORBNQBBNRxBNTBBNTRBNTxBNUxBNVhBNXBBNXRBNXxBNZBBNaBBNaxBNbxBNeBBNgRBNiRBNkRBNlxBNmBBNmhBNoxBNpxBNrRBNsBBNuBBNwRBNyxBN1hBN4BBN4hBN5hBN6RBN8RBN+RBNABFNCBFNDBFNDhFNFxFNHxFNIxFNJRFNKhFNLxFNMhFNNhFNOBFNQBFNRBFNThFNVBFNVRFNVxFNXxFNZxFNaxFNbRFNdRFNehFNgxFNiBFNixFNkxFNmxFNnxFNqRFNtBFNuhFNuxFNvRFNxBFNzhFN1hFN2xFN4xFN5xFN6RFN8RFN+RFN/hFN/xFNARJNCxJNDRJNEhJNFRJNGRJNGxJNIRJNIhJNJBJNLBJNMhJNNRJNPhJNQxJNSxJNURJNUhJNVBJNXhJNYBJNZxJNchJNdhJNehJNfRJNgRJNhBJNjBJNkxJNmRJNnRJNnxJNoxJNpRJNrRJNshJNsxJNtRJNuhJNvRJNwhJNyxJN1BJN2xJN3xJN4hJN7RJN8hJN8xJN9RJN/hJNCRNNERNNGRNNJBNNLRNNMRNNNBNNOxNNPxNNQhNNShNNUBNNUxNNVxNNXBNNXRNNXxNNZxNNchNNdxNNeBNNehNNgRNNhxNNihNNjhNNkhNNlRNNnRNNoRNNoxNNpxNNqxNNsBNNuBNNwRNNxRNNyBNN0BNN2xNN4BNN4RNN4xNN6BNN7hNN7xNN8RNN9hNN9xNN+RNN/xNNABRNAhRlKE0KFE0TFE0bFE0kFE0oFE0rFE0vFE0xFE03FE06FE1CFE1IFE1JFE1LFE1QFE1UFE1XFE1dFE1eFE1gFE1pFE1vFE1wFE1yFE16FE1/FE2EFE2HFE2PFE2YFE2dFE2gFE2oFE2tFE2xFE21FE22FE2/FE3JFE3LFE3RFE3UFE3eFE3mFE3vFE31FE34FE3+FE0BFU0PFU0VFU0WFU0YFU0cFU0pFU0tFU0vFU01FU02FU04FU0+FU0/FU1BFU1GFU1MFU1NFU1PFU1TFU1fFU1lFU1oFU1sFU1vFU1zFU2AFU2GFU2JFU2NFU2RFU2WFU2YFU2dFU2hFU2oFU2zFU23FU3AFU3IFU3MFU3aFU3eFU3hFU3pFU3uFU3yFU32FU33FU39FU0DFk0EFk0GFk0MFk0NFk0PFk0TFk0WFk0eFk0nFk0rFk00Fk03Fk09Fk0+Fk1AFk1GFk1HFk1JFk1NFk1PFk1VFk1YFk1jFk1nFk1xFk13Fk14Fk16Fk1+Fk2CFk2DFk2HFk2LFk2MFk2WFk2YFk2hFk2mFk2uFk20Fk21Fk23Fk28Fk2/Fk3IFk3QFk3ZFk3eFk3hFk3mFk3sFk3tFk3vFk30Fk34Fk38Fk39Fk0GF00KF00OF00TF00ZF00cF00iF00lF00uF002F007F00+F01CF01EF01JF01SF01bF01kF01pF01uF01vF01xF012F013F015F019F01/F02DF02FF02QF02ZF02hF02qF02wF02xF02zF028F03CF03FF03LF03OF03UF03VF03XF03eF03kF03lF03nF03sF030F037F00DGE0JGE0KGE0MGE0UGE0aGE0bGE0dGE0jGE0mGE0uGE0yGE09GE1AGE1GGE1HGE1JGE1PGE1SGE1XGE1bGE1dGE1nGE1pGE1yGE14GE17GE2BGE2EGE2IGE2KGE2QGE2RGE2TGE2YGE2dGE2jGE2mGE2sGE2vGE20GE28GE3BGE3FGE3HGE3PGE3YGE3eGE3fGE3hGE3nGE3qGE3xGE31GE33GE38GE0EGU0KGU0LGU0NGU0SGU0WGU0aGU0bGU0gGU0nGU0rGU00GU03GU1CGU1IGU1JGU1LGU1PGU1RGU1ZGU1iGU1nGU1qGU1vGU11GU12GU14GU19GU2AGU2EGU2IGU2JGU2RGU2VGU2XGU2bGU2dGU2jGU2kGU2mGU2vGU2zGU27GU3DGU3JGU3KGU3MGU3SGU3TGU3VGU3gGU3kGU3nGU3wGU31GU32GU34GU0AGk0JGk0OGk0XGk0bGk0dGk0iGk0rGk0zGk05Gk08Gk1EGk1IGk1KGk1SGk1XGk1aGk1fGk1nGk1tGk1uGk1wGk16Gk1/Gk2AGk2CGk2KGk2PGk2SGk2bGk2lGk2nGk2tGk2wGk22Gk25Gk2/Gk3AGk3CGk3GGk3JGk3OGk3TGk3UGk3WGk3bGk3fGk3hGk3lGk3nGk3rGk3uGk32Gk37Gk38Gk3+Gk0HG00PG00XG00gG00mG00nG00pG00zG001G00+G01MG01UG01ZG01dG01fG01lG01mG01oG01xG013G014G016G02CG02NG02RG02UG02YG02eG02hG02qG02yG024G027G03EG03MG03UG03YG03bG03kG03tG03zG030G032G03/G00HHE0NHE0OHE0QHE0ZHE0dHE0fHE0nHE0sHE0vHE03HE1CHE1HHE1PHE1UHE1XHE1fHE1nHE1rHE1tHE1zHE10HE12HE17HE2BHE2CHE2EHE2KHE2LHE2NHE2YHE2iHE2kHE2pHE2sHE2xHE2yHE20HE28HE3EHE3NHE3WHE3fHE3qHE3yHE35HE3/HE0AHU0CHU0HHU0KHU0PHU0QHU0SHU0bHU0jHU0sHU00HU08HU1BHU1FHU1IHU1QHU1WHU1XHU1ZHU1fHU1gHU1iHU1qHU1vHU1wHU1yHU19HU2BHU2KHU2YHU2gHU2lHU2zHU25HU26HU28HU3FHU3MHU3RHU3UHU3dHU3iHU3jHU3lHU3wHU30HU34HU36HU0CHk0NHk0RHk0THk0bHk0jHk0rHk0yHk02Hk07Hk1EHk1JHk1RHk1ZHk1gHk1nHk1rHk1tHk12Hk1/Hk2FHk2IHk2NHk2QHk2YHk2gHk2lHk2mHk2oHk2sHk20Hk26Hk27Hk29Hk3IHk3THk3aHk3eHk3mHk3qHk3vHk3wHk3yHk36Hk0IH00RH00XH00YH00aH00fH00iH00qH00uH00xH003H004H006H01CH01GH01IH01MH01QH01WH01ZH01kH01oH01qH01yH013H018H02EH02IH02KH02SH02aH02iH02nH02vH023H02/H03KH03TH03aH03fH03mH03uH034H036H00CIE0KIE0PIE0QIE0SIE0YIE0ZIE0bIE0iIE0nIE0oIE0qIE0vIE00IE08IE1BIE1CIE1EIE1MIE1QIE1SIE1cIE1gIE1jIE1pIE1sIE1xIE10IE18IE2AIE2GIE2JIE2RIE2ZIE2jIE2oIE2yIE29IE3GIE3MIE3PIE3TIE3VIE3bIE3eIE3pIE3xIE34IE3/IE0DIU0FIU0NIU0WIU0bIU0cIU0eIU0iIU0qIU01IU06IU09IU1CIU1FIU1KIU1PIU1SIU1ZIU1hIU1rIU1tIU14IU18IU1/IU2IIU2TIU2aIU2fIU2gIU2iIU2mIU2uIU2yIU20IU24IU27IU3CIU3GIU3IIU3TIU3dIU3jIU3pIU3sIU30IU39IU0GIk0PIk0XIk0fIk0nIk0rIk0uIk04Ik1AIk1HIk1MIk1PIk1VIk1YIk1dIk1gIk1rIk10Ik14Ik16Ik2EIk2GIk2LIk2PIk2VIk2WIk2YIk2eIk2hIk2lIk2oIk2wIk20Ik27Ik3GIk3QIk3ZIk3kIk3vIk3zIk31Ik37Ik0DI00LI00PI00WI00bI00eI00iI00mI00oI00sI001I005I007I01AI01DI01KI01SI01XI01YI01aI01fI01nI01vI016I02BI02MI02QI02aI02cI02nI02sI02yI021I02+I03GI03RI03VI03XI03gI03pI03xI031I033I03+I00GJE0OJE0YJE0dJE0gJE0kJE0mJE0sJE0tJE0vJE01JE02JE04JE1CJE1GJE1JJE1OJE1PJE1RJE1ZJE1fJE1iJE1mJE1oJE1uJE1yJE10JE17JE2BJE2CJE2EJE2LJE2VJE2gJE2mJE2pJE2yJE26JE3CJE3HJE3IJE3KJE3TJE3ZJE3aJE3cJE3gJE3lJE3mJE3oJE3tJE3uJE3wJE36JE38JE0CJU0DJU0FJU0MJU0UJU0bJU0gJU0jJU0nJU0pJU0uJU0xJU08JU1CJU1JJU1NJU1PJU1aJU1eJU1hJU1mJU1wJU1yJU19JU2CJU2DJU2FJU2KJU2NJU2RJU2TJU2XJU2ZJU2gJU2qJU2sJU22JU2+JU3DJU3GJU3KJU3TJU3cJU3gJU3iJU3mJU3pJU30JU34JU0CJk0DJk0FJk0MJk0QJk0YJk0gJk0oJk0sJk03Jk05Jk1DJk1HJk1PJk1UJk1VJk1XJk1fJk1kJk1lJk1nJk1xJk12Jk15Jk2EJk2PJk2XJk2fJk2nJk2tJk2wJk20Jk26Jk27Jk29Jk3EJk3KJk3LJk3NJk3TJk3WJk3eJk3jJk3rJk3zJk38Jk0DJ00MJ00QJ00WJ00ZJ00dJ00gJ00mJ00nJ00pJ00zJ004J005J007J00/J01DJ01EJ01IJ01QJ01YJ01cJ01gJ01hJ01mJ01xJ015J019J02JJ02QJ02YJ02eJ02hJ02lJ02oJ02wJ022J026J03MJ03TJ03ZJ03aJ03cJ03gJ03jJ03rJ03wJ03zJ035J036J038J00AKE0EKE0QKE0UKE0aKE0bKE0dKE0mKE0uKE0zKE02KE1BKE1IKE1RKE1ZKE1gKGUoTWYoTWcoTWkoTXIoTXgoTXkoTXsoTYQoTYkoTYooTYwoTZEoTZkoTZ8oTaAoTaIoTaYoTasoTawoTa4oTbcoTbwoTb8oTcgoTc0oTdUoTdsoTdwoTd4oTekoTfEoTfUoTfcoTf8oTQUpTQYpTQgpTQ0pTRApTRkpTSEpTSwpTTUpTTspTTwpTT4pTUcpTUwpTU8pTVkpTWEpTWUpTW0pTXIpTXMpTXUpTX0pTYMpTYYpTY8pTZopTaIpTacpTaopTa8pTbApTbIpTbopTcApTcEpTcMpTccpTcopTdApTdMpTdwpTeIpTeMpTeUpTeopTe0pTfUpTfspTf4pTQcqTQ0qTQ4qTRAqTRQqTRcqTRsqTSUqTSYqTSgqTTAqTTQqTTgqTT4qTT8qTUEqTUoqTU4qTVAqTVQqTVYqTV8qTWcqTWwqTXEqTXIqTXQqTXoqTXsqTX0qTYUqTYkqTZIqTZQqTZ0qTaEqTaMqTacqTbEqTbkqTcIqTccqTcgqTcoqTdIqTdgqTdkqTdsqTeQqTe0qTfUqTfoqTfsqTf0qTQErTQ4rTRIrTRUrTRwrTSQrTSwrTTIrTTMrTTUrTTsrTTwrTT4rTUMrTUYrTU8rTVQrTVcrTWArTWsrTW8rTXIrTXgrTXsrTYMrTYgrTYkrTYsrTZMrTZkrTZwrTaErTaIrTaQrTasrTbQrTbsrTcYrTcwrTc0rTc8rTdMrTeArTekrTe0rTfgrTQEsTQUsTQcsTQssTRUsTR4sTSIsTS8sTTUsTTYsTTgsTUEsTUUsTUosTU4sTVgsTVssTWQsTWksTWosTWwsTXUsTXssTXwsTX4sTYcsTYssTY0sTZEsTZMsTZksTZosTZwsTaUsTaosTa0sTbUsTbksTbssTcAsTcEsTcMsTcgsTcwsTc8sTdMsTdUsTd4sTecsTe0sTe4sTfAsTfgsTQAtTQYtTQctTQktTRItTRctTSAtTSUtTSYtTSgtTTEtTTctTTgtTTotTUAtTUEtTUMtTUktTUotTUwtTVUtTV0tTWYtTWwtTW8tTXYtTX4tTYItTYQtTYgtTYotTZItTZgtTZstTaEtTaItTaQtTaotTastTa0tTbEtTbQtTbgtTcUtTcYtTcgtTdAtTdYtTdktTd0tTegtTektTestTfQtTfotTfstTf0tTQEuTQcuTQguTQouTRMuTRkuTRouTRwuTSQuTSwuTTAuTTQuTTUuTUAuTUYuTU8uTVMuTVYuTV0uTWIuTWUuTWkuTWwuTW0uTXIuTX0uTYEuTYMuTYwuTZQuTZkuTZouTZwuTaAuTaguTa4uTbEuTbYuTbwuTb0uTb8uTcMuTcwuTc0uTc8uTdMuTeEuTeMuTesuTe8uTfIuTfYuTQcvTQkvTQ4vTREvTRUvTRgvTR0vTSQvTSgvTSovTTAvTTMvTTsvTUAvTUEvTUMvTUkvTUovTUwvTVEvTVovTWAvTWEvTWMvTWgvTXAvTXgvTXwvTX8vTYMvTYYvTYovTYwvTZIvTZMvTZUvTZkvTZwvTaQvTa0vTbMvTbYvTcEvTcovTc8vTdQvTdwvTeUvTeovTesvTe0vTfUvTfovTfsvTf0vTQUwTQ4wTRIwTR0wTR4wTSAwTSUwTSgwTSwwTTkwTT8wTUAwTUIwTUswTU8wTVwwTWUwTWswTWwwTW4wTXQwTXUwTXcwTX8wTYQwTYcwTYwwTZIwTZUwTZowTZswTZ0wTaUwTawwTbcwTbwwTb8wTccwTdIwTdgwTdswTeQwTeswTfEwTfIwTfQwTfowTfswTf0wTQIxTQsxTQ8xTRExTRUxTRcxTR8xTSQxTSgxTSwxTTExTTMxTT4xTUIxTUsxTVIxTVoxTWAxTWExTWMxTWgxTXAxTXgxTX4xTX8xTYExTYcxTYoxTZMxTZ4xTaIxTaQxTagxTawxTa4xTbYxTboxTbwxTcAxTcgxTdIxTdYxTeExTekxTe0xTfIxTfMxTfUxTf0xTQEyTQYyTQ4yTRMyTRQyTRYyTRwyTR0yTR8yTSgyTTIyTTQyTTkyTToyTTwyTUMyTUgyTVAyTVQyTVYyTVoyTVwyTWAyTWIyTWgyTW0yTXIyTXoyTX8yTYAyTYIyTYwyTY4yTZYyTZ0yTaQyTakyTaoyTawyTbAyTbMyTbsyTcAyTcEyTcMyTcsyTdAyTdYyTdkyTd8yTeIyTegyTe8yTfUyTfYyTfgyTQMzTQszTRQzTR0zTSEzTSQzTSozTSszTS0zTTUzTTkzTT4zTUMzTUczTUozTVUzTV0zTWIzTWozTW8zTXAzTXIzTXszTYMzTYgzTY8zTZ0zTaYzTa8zTbQzTbczTb8zTcUzTcgzTdEzTdkzTeAzTeQzTeczTe4zTfQzTfUzTfczTfwzTf8zTQQ0TQs0TRY0TR40TSY0TSs0TSw0TS40TTY0TT00TUY0TU00TVM0TVQ0TVY0TVs0TVw0TV40TWc0TWs0TW00TXg0TXw0TX40TYU0TYo0TZU0TZ80TaE0Taw0TbE0Tbk0TcQ0Tck0Tco0Tcw0TdA0TdM0Tds0TeI0Tek0TfI0Tfc0Tfg0Tfo0TQI1TQg1TQk1TQs1TRA1TRE1TRM1TRg1TRw1TR81TSo1TTI1TTc1TUI1TUg1TUs1TVY1TVs1TVw1TV41TWc1TXI1TYA1TYs1TZI1TZk1TZ01TaA1Tag1TbE1TbU1Tbs1Tbw1Tb41TcY1Tc41TdQ1TdU1Tdc1Td01TeA1TeQ1TeY1Teo1Te41TfE1Tfk1Tf01TQA2TQQ2TQg2TQw2TRA2TRk2TSA2TSg2TTE2TTU2TTk2TUg2TUw2TVA2TVI2TVk2TV02TWE2TWI2TWg2TWk2TWs2TXI2TXY2TXk2TX42TY02TZM2TZQ2TZY2TZo2TZw2TaI2TaM2TaU2Ta02TbM2TbY2TcE2TcY2Tcc2Tck2Tc02Tc82TdU2Tdg2TeM2Teg2Te82TfU2Tfg2Tfw2TQQ3TQU3TQc3TQs3TQ83TRA3TRQ3TRg3TRk3TSI3TS03TTM3TTY3TT43TUQ3TUU3TUc3TU03TU43TVA3TVQ3TVc3TVg3TWA3TWQ3TWc3TXA3TXg3TX43TYE3TYo3TY83TZI3TZk3TaQ3Tao3Tas3Ta03TbU3TcA3TcU3Tcg3Tcw3Tc83Tdc3Td03Td43TeA3Tek3TfM3TfU3Tfk3Tfw3TQE4TQU4TQc4TQ84TRU4TRg4TRw4TR44TSk4TS04TS84TTU4TTY4TTg4TT44TUE4TUc4TUg4TUo4TVI4TV04TWU4TW44TXI4TXg4TXs4TYI4TYs4TZE4TZI4TZQ4TZw4TaI4TaM4TaU4Tao4Ta84TbI4Tbk4Tb04TcA4TcU4Tck4Tc04Tc44TdY4Tdw4Td04Td84Teg4Te84Tfc4Tfw4Tf84TQM5TQU5TQ85TRE5TRo5TSM5TSg5TSk5TSs5TTU5TTc5TT05TT45TUA5TUs5TVI5TVY5TVg5TV45TV85TWE5TWc5TWo5TW85TXM5TXw5TYQ5TYo5TYs5TY05TZE5TZM5TZk5TZo5TZw5TaM5Taw5Tbc5Tb85Tck5Tc45TdE5Tdk5TeE5Tek5Te45Te85TfE5Tfw5TQE6TQQ6TQk6TQw6TRc6TSA6TSg6TTE6TTU6TTg6TT46TUE6TUc6TUo6TU86TVA6TVI6TVs6TWI6TWc6TWg6TWo6TXM6TXs6TYA6TYM6TYk6TYw6TZI6TZM6TZU6TZ06TaI6TaM6TaU6Tas6Taw6Ta46TbQ6Tbg6Tbs6Tb86TcE6TcY6Tc46TdI6TdU6Td46TeM6Tek6Tew6TfM6Tfg6TQA7TQk7TQ07TRA7TRU7TR87TSo7TS87TTI7TTo7TUM7TUw7TVA7TVI7TVg7TVk7TVs7TWA7TWE7TWM7TWc7TWk7TXA7TXg7TXw7TYc7TYo7TZA7TZE7TZM7TZc7TaI7TaM7TaU7Ta07TbE7TbU7TbY7Tbo7TcM7Tcc7Tcg7TdA7Tdk7Td07TeA7ZShN4TtN5TtN7TtN8DtN9jtN9ztN+TtN/TtNATxNAjxNCjxNDjxNETxNFTxNGDxNIDxNJjxNJzxNKTxNLjxNLzxNMTxNOjxNPzxNQzxNRjxNTDxNTTxNTzxNVjxNXjxNYzxNZjxNazxNbDxNbjxNdDxNfzxNhTxNiDxNjTxNkzxNlDxNljxNnDxNnTxNnzxNpDxNrDxNszxNuDxNvzxNxTxNyDxNzjxNzzxN0TxN1zxN2DxN2jxN5DxN7zxN9DxN9zxN/zxNBz1NDT1NED1NFj1NFz1NGT1NIT1NLD1NMT1NOT1NPz1NQj1NRz1NSD1NSj1NTz1NUD1NUj1NWD1NWT1NWz1NZT1Naz1NbD1Nbj1Ndj1NgT1Nij1NkD1NkT1Nkz1NmD1NoD1NpT1NqD1NsD1NuT1NxD1NzT1N1T1N2z1N3D1N3j1N5D1N5z1N7z1N9D1N9T1N9z1N+z1N/T1NBz5NDz5NEz5NFT5NGT5NHD5NJj5NLD5NLz5NMz5NNT5NPj5NRj5NSj5NWT5NWz5NaT5Nbz5Ncj5Ndj5Ngz5Niz5Njz5Nkj5Nlz5Nmj5NoD5Noz5Nqz5NsD5NuD5NwD5Nxj5Nxz5NyT5Nzj5N1D5N1z5N3T5N5z5N7T5N7j5N8D5N+D5NAT9NCD9NDT9NED9NGD9NHD9NIT9NKT9NLj9NND9NNT9NNz9NQT9NQz9NTj9NWT9NYj9NaD9NaT9Naz9NcT9Ncj9NdD9NfD9Nhj9NiD9NkD9NmT9NpD9Nqz9NsD9Ntj9Ntz9NuT9NwT9Nxj9Nxz9NyT9Nzj9Nzz9N0T9N2T9N3T9N4D9N5T9N6D9N7j9N7z9N8T9N/D9NAUBNAkBNBEBND0BNGkBNJUBNK0BNLkBNM0BNN0BNREBNRUBNR0BNTEBNTUBNT0BNV0BNX0BNZEBNZ0BNbUBNbkBNcEBNe0BNg0BNiEBNjEBNl0BNnEBNn0BNpkBNrkBNskBNtUBNukBNvUBNxkBNzkBN10BN3UBN3kBN4EBN5UBN6EBN8kBN9EBN+kBN/UBNBUFNDUFNEUFNFEFNHEFNIEFNJEFNKUFNKkFNLEFNMUFNN0FNOEFNOkFNQkFNSEFNSUFNS0FNU0FNWkFNX0FNYEFNYkFNZkFNaEFNcEFNdUFNdkFNeEFNf0FNg0FNjkFNkEFNlkFNl0FNmUFNnUFNpUFNrUFNuEFNvEFNvkFNxUFN0EFN10FN3kFN50FN8EFN9EFN9kFNBEJNDUJNFkJNHkJNKUJNLkJNMUJNOUJNPUJNP0JNQ0JNR0JNTUJNTkJNUEJNWUJNXUJNYEJNaEJNbEJNbkJNckJNdEJNfEJNgUJNiUJNkEJNm0JNoEJNqEJNskJNvEJNxkJNyEJN0UJN2EJN3EJN30JN5kJN7kJN+EJN+kJNBUNNDUNNEkNNE0NNFUNNG0NNHENNHkNNJkNNK0NNLENNLkNNM0NNOENNQENNRUNNRkNNSENNU0NNXENNYUNNZENNa0NNb0NNcUNNeUNNgENNhUNNkENNmkNNnENNpENNrkNNsENNtkNNt0NNuUNNv0NNwkNNxkNNyUNN0kNN10NN2kNN30NN5UNN6ENN80NN+0NNA0RNC0RND0RNEURNGURNJERNKURNLERNMURNNERNPERNR0RNTURNTkRNUERNWERNXURNYkRNY0RNZURNcERNeERNgERNhERNjERNlkRNmERNoURNpURNqERNskRNt0RNukRNvkRNwURNxURNyERN0URN1URN10RN3kRN40RN50RN6kRN70RN8kRN+URNAkVNCUVNEUVNFkVlSwddcnsRAAAoSwBLCEsUSxxLIkslSytLM0s6S0JLS0tPS1pLYEtjS2lLdUt6S4BLg0uIS4pLi0uOS5VLnkumS6tLrUuuS7FLuUvES8xL00vbS+ZL60vuS/NL+00CAU0GAU0OAU0TAU0WAU0aAU0gAU0kAU0qAU0tAU0zAU04AU07AU1DAU1LAU1TAU1ZAU1hAU1nAU1yAU16AU2CAU2GAU2OAU2UAU2ZAU2cAU2kAU2qAU2wAU2zAU26AU2/AU3BAU3CAU3FAU3KAU3QAU3WAU3eAU3kAU3nAU3vAU33AU3+AU0KAk0QAk0TAk0YAk0bAk0fAk0lAk0oAk0tAk0xAk04Ak09Ak1AAk1GAk1JAk1OAk1VAk1cAk1iAk1qAk1xAk18Ak2EAk2JAk2MAk2SAk2aAk2gAk2jAk2pAk2sAk2xAk20Ak26Ak3BAk3JAk3NAk3YAk3hAk3mAk3pAk3uAk3xAk35Ak0CA00KA00RA00ZA00gA00lA00nA00oA00rA00xA000A007A01DA01KA01OA01SA01XA01ZA01aA01dA01iA01lA01rA01uA016A02CA02KA02PA02SA02WA02eA02jA02mA02rA02xA022A025A02+A03BA03GA03IA03JA03MA03TA03ZA03cA03kA03sA033A037A00BBE0IBE0MBE0UBE0aBE0cBE0jBE0oBE0rBE0wBE0zBE06BE08BE0/BE1EBE1PBE1XBE1fBE1nBE1tBE1wBE10BE16BE19BE2FBE2MBE2SBE2VBE2cBE2kBE2pBE2sBE20BE26BE29BE3EBE3LBE3UBE3cBE3kBE3pBE3xBE35BE0CBU0LBU0SBU0ZBU0bBU0cBU0dBU0lBU0xBU06BU1ABU1GBU1JBU1RBU1SBU1aBU1hBU1mBU1oBU1rBU1wBU12BU15BU2ABU2IBU2RBU2XBU2aBU2gBU2jBU2sBU2yBU24BU27BU3DBU3LBU3UBU3cBU3hBU3jBU3kBU3nBU3sBU3uBU3vBU3yBU36BU0CBk0JBk0SBk0bBk0jBk0pBk0wBk03Bk0/Bk1IBk1OBk1RBk1ZBk1fBk1iBk1rBk1wBk11Bk13Bk14Bk17Bk2ABk2GBk2SBk2aBk2jBk2vBk21Bk24Bk2+Bk3BBk3JBk3QBk3XBk3ZBk3aBk3bBk3kBk3rBk30Bk35Bk38Bk0EB00JB00LB00MB00PB00WB00YB00ZB00aB00lB00rB00uB006B01BB01GB01IB01JB01MB01RB01aB01jB01rB01xB010B018B02BB02DB02EB02HB02NB02UB02ZB02cB02hB02pB02vB02yB027B03AB03GB03JB03OB03TB03WB03cB03fB03nB03oB03uB03xB035B00ECE0NCE0TCE0bCE0gCE0pCE0uCE0xCE06CE1CCE1DCE1JCE1MCE1TCE1ZCE1cCE1lCE1tCE1yCE14CE17CE2BCE2ECE2MCE2VCE2eCE2lCE2pCE2uCE22CE23CE2/CE3BCE3ECE3JCE3PCE3XCE3gCE3lCE3qCE31CE37CE0ECU0MCU0SCU0VCU0aCU0cCU0dCU0gCU0nCU0vCU00CU06CU09CU1ECU1JCU1LCU1MCU1PCU1VCU1dCU1lCU1tCU1zCU11CU13CU18CU1+CU1/CU2CCU2ICU2LCU2SCU2UCU2bCU2cCU2kCU2pCU2sCU2yCU27CU3ECU3JCU3MCU3RCU3TCU3UCU3XCU3fCU3lCU3oCU3xCU35CU0BCk0HCk0KCk0SCk0aCk0gCk0jCk0sCk01Ck1ACk1GCk1JCk1OCk1ZCk1gCk1mCk1sCk1vCk14Ck1+Ck2BCk2KCk2SCk2YCk2bCk2hCk2kCk2sCk2yCk21Ck2+Ck3CCk3KCk3PCk3SCk3WCk3eCk3kCk3nCk3wCk35Ck3/Ck0FC00IC00OC00RC00ZC00eC00nC00sC000C005C00/C01EC01KC01NC01TC01WC01YC01bC01gC01rC01wC01zC014C01/C02FC02KC02OC02SC02ZC02fC02nC02sC020C026C029C03FC03NC03UC03aC03gC03jC03oC03rC030C038C00CDE0IDE0LDE0QDE0VDE0cDE0lDE0qDE0wDE0zDE05DE08DE1BDE1HDE1KDE1SDE1YDE1bDE1jDE1pDE1sDE14DE19DE2DDE2GDE2MDE2PDE2YDE2gDE2mDE2pDE2wDE22DE25DE2/DE3CDE3HDE3QDE3XDE3dDE3gDE3mDE3pDE3xDE35DE39DE0DDU0PDU0VDU0YDU0hDU0pDU0xDU0yDU07DU1ADU1LDU1UDU1ZDU1hDU1oDU1qDU1rDU1sDU1yDU11DU18DU2CDU2FDU2ODU2UDU2XDU2fDU2lDU2oDU2wDU25DU3BDU3HDU3KDU3QDU3TDU3bDU3hDU3kDU3tDU3zDU32DU3/DU0EDk0GDk0JDk0ODk0WDk0bDk0hDk0kDk0qDk0tDk0zDk02Dk08Dk0/Dk1HDk1NDk1TDk1cDk1kDk1qDk1wDk14Dk19Dk1/Dk2ADk2DDk2MDk2UDk2aDk2jDk2pDk2xDk26Dk2/Dk3HDk3IDk3ODk3QDk3SDk3XDk3ZDk3aDk3dDk3oDk3xDk39Dk0DD00GD00LD00OD00VD00eD00kD00nD00sD00vD001D009D01CD01FD01MD01RD01UD01aD01hD01nD01qD01uD012D019D02ED02LD02TD02bD02iD02pD02vD02yD026D03CD03ID03PD03VD03bD03eD03jD03rD030D035D00AEE0FEE0JEE0NEE0TEE0WEE0eEE0qEE0vEE0yEE06EE1BEE1IEE1QEE1XEE1gEE1lEE1sEE1wEE12EE15EE1/EE2CEE2KEE2SEE2bEE2hEE2kEE2oEE2uEE2xEE25EE2/EE3CEE3EEE3HEE3MEE3REE3TEE3UEE3XEE3jEE3qEE3yEE36EE0BEU0JEU0PEU0VEU0YEU0gEU0mEU0rEU0wEU0zEU05EU1BEU1FEU1HEU1KEU1PEU1YEU1gEU1oEU1uEU12EU17EU2BEU2EEU2JEU2MEU2UEU2cEU2gEU2iEU2lEU2qEU2vEU2xEU2yEU21EU2+EU3FEU3HEU3KEU3PEU3XEU3cEU3kEU3qEU3yEU36EU0CEk0OEk0TEk0WEk0cEk0lEk0tEk0zEk02Ek08Ek0/Ek1EEk1MEk1VEk1hEk1oEk1zEk13Ek1+Ek2FEk2NEk2UEk2aEk2gEk2mEk2uEk22Ek27Ek2+Ek3DEk3JEk3MEk3SEk3VEk3cEk3jEk3uEk32Ek38Ek3/Ek0EE00GE00HE00KE00SE00aE00fE00hE00iE00lE00rE00uE001E008E01DE01LE01RE01UE01YE01gE01oE01zE017E02CE02IE02LE02PE02WE02eE02kE02oE02sE02xE025E02/E03CE03JE03RE03WE03YE03ZE03cE03kE03pE03yE036E00DFE0LFE0RFE0UFE0cFE0iFE0lFE0sFE0yFE04FE07FE1DFE1MFE1RFE1YFE1hFE1nFE1qFE1zFE17FE2AFE2FFE2IFE2QFE2WFE2ZFE2eFE2hFE2pFE2uFE23FE29FE3AFE3MFE3SFE3VFE3XFE3aFE3fFE3nFE3tFE3wFE32FE35FE3/FE0CFU0IFU0QFU0ZFU0hFU0nFU0qFU0wFU05FU1CFU1HFU1QFU1YFU1gFU1mFU1pFU1wFU14FU15FU2BFU2HFU2KFU2SFU2TFU2ZFU2eFU2qFU2sFU2vFU20FU28FU3BFU3JFU3RFU3SFU3YFU3bFU3iFU3qFU3vFU34FU3+FU0HFk0QFk0XFk0fFk0lFk0oFk0wFk0xFk04Fk1BFk1KFk1QFk1WFmUoTVkWTV4WTWAWTWEWTWQWTWwWTW0WTXIWTXsWTYQWTY0WTZkWTZ8WTaIWTacWTa8WTbgWTb0WTcAWTcYWTckWTdEWTdcWTdoWTd8WTeIWTecWTfAWTfUWTf4WTQQXTQcXTQ0XTQ8XTRQXTRoXTR0XTSMXTSYXTSwXTS8XTTcXTTwXTT8XTUUXTUoXTVAXTVMXTVkXTVwXTWIXTWUXTWoXTXIXTXoXTYAXTYYXTYsXTY0XTY4XTZEXTZcXTZoXTaIXTagXTasXTbQXTboXTb0XTcMXTcYXTcwXTc8XTdgXTd8XTegXTe0XTfUXTfwXTQQYTQ0YTRUYTR4YTSQYTScYTS8YTTcYTTgYTT4YTUEYTUoYTVAYTVMYTVgYTV4YTWoYTXAYTXMYTXkYTXwYTYIYTYUYTYsYTZQYTZkYTZ4YTaQYTacYTa0YTbAYTbUYTb0YTcIYTcgYTdAYTdYYTdkYTeIYTegYTesYTfIYTfgYTf0YTQUZTQ4ZTRMZTRwZTSEZTSgZTTAZTTEZTTgZTT0ZTT8ZTUAZTUMZTUwZTVIZTVoZTWAZTWMZTWgZTWsZTXAZTXkZTX4ZTYEZTYoZTZIZTZgZTZ4ZTacZTa0ZTbAZTbQZTbwZTcQZTc0ZTdYZTdsZTd0ZTd4ZTeEZTegZTe4ZTfEZTfkZTQEaTQcaTQoaTQ8aTRUaTRgaTR4aTSMaTSkaTSwaTTQaTToaTT0aTUUaTUsaTVMaTVgaTVsaTWAaTWgaTXEaTXMaTXYaTXsaTYMaTYsaTZAaTZMaTZkaTZwaTagaTa4aTbEaTbcaTboaTcMaTcoaTc8aTdcaTdwaTeIaTegaTe8aTfcaTf8aTQUbTQgbTRAbTRgbTR4bTSEbTSobTTYbTTwbTT8bTUUbTU0bTVUbTVobTWAbTWkbTW8bTXIbTXsbTYMbTY4bTZUbTZkbTZ8bTaIbTagbTasbTbMbTbkbTbwbTcIbTcUbTc0bTdUbTdwbTeIbTeUbTesbTe4bTfcbTf0bTQAcTQgcTREcTRccTRocTSAcTSgcTS0cTTAcTTgcTT0cTT8cTUAcTUMcTUgcTVAcTVUcTVgcTWAcTWgcTW4cTXccTXwcTYUcTY4cTZMcTZUcTZYcTZkcTaUcTaocTa0cTbUcTb0cTcUcTcscTc4cTdQcTdccTd0cTeAcTeUcTeccTegcTescTfMcTfocTQMdTQgdTQsdTRMdTRkdTRwdTSQdTSodTS0dTTUdTT0dTUIdTUkdTVEdTVodTWMdTWsdTXMdTXgdTXodTXsdTX4dTYYdTYcdTY8dTZEdTZQdTZkdTaEdTaYdTawdTbQdTb0dTcMdTcYdTc0dTdIdTdUdTdsdTd4dTeYdTfEdTfUdTfsdTQMeTQ4eTRQeTRweTSQeTSweTTMeTTceTTweTUIeTUUeTUoeTVIeTVoeTWEeTWgeTW4eTXQeTXceTX0eTYAeTYYeTYkeTY4eTZEeTZkeTaEeTakeTa0eTbUeTb4eTckeTc4eTdAeTdEeTdQeTdseTd8eTeceTeseTfMeTfseTQEfTQkfTQ8fTRIfTRsfTSAfTSMfTSsfTTIfTTsfTUMfTUkfTU0fTVEfTVcfTVofTV8fTWEfTWIfTWUfTWsfTXMfTXgfTX0fTYUfTYsfTZMfTZsfTaMfTagfTbAfTbgfTcAfTcsfTdEfTdQfTdsfTeAfTecfTe8fTfsfTQMgTQsgTRMgTRwgTSMgTSsgTTAgTTUgTT0gTUUgTU0gTVMgTVUgTVggTV0gTWQgTWogTW0gTXIgTXUgTX0gTYEgTYcgTYogTZIgTZogTZwgTZ8gTaQgTakgTasgTa4gTbMgTb4gTcQgTccgTc0gTdAgTdYgTdwgTd8gTeogTfIgTfkgTQAhTQYhTQ4hTRQhTRchTR8hTSMhTSshTTYhTTshTT4hTUMhTUYhTUshTVAhTVMhTVohTWIhTW4hTXMhTXUhTXYhTXkhTYAhTYYhTYkhTZQhTZshTaMhTachTa8hTbUhTbwhTcMhTckhTc4hTdAhTdEhTdQhTdYhTdkhTd4hTeQhTeohTe0hTfUhTfshTf4hTQQiTQciTQ0iTRAiTRgiTSAiTSgiTS8iTTEiTTQiTTkiTUEiTUgiTU0iTVAiTVYiTVkiTV4iTWEiTWwiTXIiTXUiTXsiTYciTYwiTZAiTZkiTZ8iTaIiTakiTbEiTbUiTbwiTcciTckiTcwiTdEiTdciTdoiTd8iTeEiTeIiTeUiTfAiTfYiTfwiTQQjTQwjTRAjTRcjTRwjTR8jTSMjTSkjTS0jTTMjTTYjTTwjTUEjTUQjTUsjTVMjTVsjTWAjTWgjTXAjTXsjTYIjTY0jTZEjTZ0jTaIjTaQjTaUjTagjTa0jTbMjTbYjTbwjTb8jTccjTcwjTc4jTc8jTdIjTdgjTd4jTeEjTecjTeojTfIjTfgjTf8jTQckTQ8kTREkTRQkTRkkTR4kTSEkTSckTTAkTTkkTTskTT4kTUMkTUokTVIkTVokTWAkTWMkTWkkTW8kTXUkTXwkTYUkTYwkTY4kTZEkTZYkTaEkTackTaokTbAkTbMkTbskTcMkTcskTdEkTdQkTd0kTeEkTekkTfEkTf0kTQYlTQ0lTRUlTRwlTSElTSQlTSolTS8lTTIlTT0lTUMlTUolTVAlTVUlTVclTVglTVslTWIlTWclTXMlTXglTXolTXslTX4lTYYlTYslTY4lTZQlTZolTaElTa0lTa8lTbIlTbclTb8lTcQlTcclTcslTdElTdQlTdolTd0lTeMlTeolTfUlTf0lTf4lTQYmTQ0mTREmTRkmTSEmTSkmTTAmTTImTTMmTTQmTTomTTwmTT8mTUQmTUgmTVAmTVgmTWAmTWgmTWomTW0mTXImTXcmTXomTX8mTYEmTYImTYUmTZAmTZgmTaAmTagmTa4mTbEmTbUmTb4mTcUmTc4mTdQmTdcmTd8mTeQmTewmTfQmTfomTf0mTQQnTQonTQ0nTREnTRcnTRonTSEnTSonTSwnTS8nTTQnTTwnTUUnTUknTVEnTVknTWInTWcnTWwnTW4nTW8nTXInTXonTYEnTYMnTYQnTYUnTYonTZEnTZknTZ8nTaInTaknTbEnTbcnTb4nTcAnTcEnTcInTccnTcknTconTc0nTdQnTd0nTeQnTewnTfEnTfQnTf0nTQUoTQYoTQsoTQ0oTQ4oTREoTRUoTR4oTSQoTScoTS8oTTQoTTcoTTwoTT4oTT8oTUIoTUkoTU8oTVIoTVooTWEoTWooTXAoTXMoTXwoTYIoTYUoTY0oTZIoTZooTaMoTacoTa8oTbUoTbgoTb0oTcAoTcYoTckoTc4oTdYoTd8oTeooTfIoTfgoTQApTQkpTQ4pTREpTRcpTRopTSIpTS0pTTMpTTYpTT8pTUUpTUgpTU0pTVApTVIpTVUpTVopTWIpTW4pTXYpTX4pTYQpTYcpTY0pTZApTZUpTZcpTZgpTZspTaMpTagpTaspTbMpTbspTcQpTcspTdEpTdQpTdopTd0pTeYpTespTe4pTfYpTfwpTf8pTQUqTQgqTREqTRgqTSAqTSEqTSkqTTEqTTcqTTkqTUIqTUgqTUsqTVEqTVcqTV0qTWAqTWgqTW0qTXUqTX4qTYYqTY4qTY8qTZUqTZsqTZ4qTaQqTawqTa0qTbIqTboqTcAqTcMqTcsqTdMqTdwqTeIqTeUqTesqTe4qTfYqTf4qTQYrTQcrTQ8rTRYrTR0rTSUrTS0rTTYrTT8rTUQrTUcrTU0rTVArTVUrTVgrTV4rTWErTWwrTXMrTXkrTXwrTYQrTYwrTZQrTZorTZ0rTaUrTawrTbIrTbUrTbwrTcErTcMrTcQrTccrTdArTdgrTdkrTeErTecrTeorTfArTfIrTfQrTfkrTf8rTQIsTQgsTRAsTREsTRYsTRwsTR8sTScsTSgsTTAsTTksTT8sTUIsTUksTUssTVMsTVksTVwsTWIsTWUsTW0sZShNcyxNdixNfyxNhSxNiCxNjixNlCxNnSxNoyxNpixNqyxNrixNtixNvCxNxCxNySxN0CxN1ixN3CxN3yxN5SxN6CxN8SxN+SxNAS1NCi1NEC1NEy1NGC1NHi1NIS1NKS1NLy1NMi1NOy1NRC1NTS1NUy1NVi1NXi1NZC1NZy1NbS1NcC1Ndy1Nfy1NhS1Niy1Nky1NmS1NnC1NpS1Nri1NtS1NvC1Nvi1Nvy1NwC1NyS1N0S1N1y1N2i1N4i1N4y1N7C1N8i1N9S1N/i1NAi5NCy5NES5NFC5NHS5NJS5NLS5NNi5NQS5NRy5NTS5NUC5NVy5NXi5NYy5NZi5Nbi5Ncy5NeC5Nei5Ney5Nfi5NhC5Nii5NjS5NlS5NnS5NpC5NqS5Nry5Nsi5Nty5NwC5NyC5N0C5N2C5N5C5N7C5N8y5N+i5N/C5N/S5N/i5NCi9NDy9NEi9NGS9NHi9NJS9NKy9NMS9NNC9NPC9NRC9NTS9NUi9NWC9NWy9NZC9NaS9NcS9NeS9NgC9Nhy9NjS9Nli9NnS9NpS9Nqy9Nri9NtC9Nty9NvC9Nvi9Nvy9Nwi9NyC9Nyy9N0C9N1S9N3S9N4y9N5i9N7i9N9i9N/i9NBjBNDDBNDzBNFzBNGDBNITBNJjBNKTBNMTBNMjBNOjBNQzBNSTBNTDBNVDBNWjBNXTBNYzBNZjBNbzBNeDBNgDBNhTBNiDBNjTBNkzBNljBNnjBNpjBNrTBNsjBNtDBNtTBNuDBNvTBNwDBNyDBNzTBNzzBN0DBN0zBN2TBN3DBN4jBN5TBN7DBN9TBN/jBNAzFNCTFNDDFNEjFNGDFNIDFNJTFNLTFNLjFNNDFNOTFNOzFNPDFNPzFNQzFNSTFNTDFNUzFNWzFNZDFNaTFNcTFNeTFNgjFNiDFNizFNkTFNlDFNmTFNmzFNnDFNnzFNpTFNqTFNrzFNtzFNvTFNwTFNyTFNyzFNzjFN0zFN1zFN3DFN3jFN3zFN4jFN6jFN7jFN9jFN/jFNAjJNBzJNDzJNFzJNIDJNJjJNKTJNNTJNPTJNRDJNSTJNUTJNVzJNXTJNYzJNaTJNbjJNczJNezJNgzJNjzJNlzJNnjJNpTJNrTJNtDJNvDJNxDJNzDJN0TJN1zJN2jJN4DJN4zJN6TJN8DJN+TJNBDNNDDNNEjNNFTNNGzNNHjNNJTNNLjNNNjNNOjNNPzNNRDNNSzNNVjNNXjNNYzNNazNNczNNeTNNfDNNhDNNiTNNkDNNljNNnjNNpDNNpzNNrTNNsDNNtTNNuDNNwDNNxjNNyTNNzzNN0jNN2jNN4TNN6DNN7zNN+DNN/TNNADRNBTRNDDRNETRNEzRNFDRNFzRNHzRNJzRNLzRNNzRNPjRNRDRNRzRNTjRNVzRNXzRNZTRNaDRNbjRNeTRNfzRNhjRNizRNljRNojRNrTRNsjRNujRNvzRNwTRNwjRNxTRNzTRN1DRN3DRN4zRN6jRN8DRN8zRN+zRNAzVNDDVNFDVNGTVNIDVNJTVNJzVNKDVNKzVNMzVNODVNQzVNSTVNTDVNUTVNUzVNVDVNVzVNXzVNZTVNaDVNbTVNbzVNcDVNczVNeTVNgTVNhjVNiDVNiTVNjDVNkzVNmjVNoTVNqTVNrzVNsjVNtjVNvzVNxzVNzzVN2DVN3jVN4TVN5zVN6zVN8jVN+jVNATZNBTZNCTZNDTZNETZNFzZNGjZNITZNKTZNLzZNMjZNNjZNPTZNPzZNQDZNQTZNSTZNTTZNUzZNWjZNYzZNbDZNczZNejZNezZNgjZNhDZNhTZNhjZNjjZNlzZNnTZNpjZNrjZNtDZNtzZNvDZNvjZNvzZNwjZNyjZN0DZN1jZN2TZN3jZN4DZN4TZN5DZN6TZN8DZN9jZN+TZN/zZNCDdNETdNGjdNIDdNIzdNLjdNNDdNNzdNPzdNSDdNUTdNWTdNYTdNaDdNbjdNcTdNeTdNfzdNgjdNiDdNizdNkDdNkzdNmjdNnzdNoTdNojdNpTdNrjdNtjdNuzdNvTdNvjdNwTdNxjdNyTdN0DdN2DdN4TdN5zdN6jdN9jdN/TdNAjhNCDhNEDhNFjhNGThNHzhNKjhNMDhNOThNPzhNQjhNSzhNUzhNWDhNWjhNWzhNXjhNZjhNbDhNbzhNczhNeThNfDhNgzhNiThNjDhNlThNnThNpjhNqzhNsDhNszhNujhNwThNxjhNzzhN1zhN4DhN5jhN6ThN8DhN+DhN/ThNADlNBjlNEjlNGDlNGzlNITlNJDlNLDlNODlNQTlNRjlNSDlNSTlNTDlNUzlNWTlNYjlNaDlNazlNcDlNdDlNejlNfTlNhTlNjjlNlDlNnTlNpDlNqjlNrTlNsjlNtDlNtTlNuDlNwDlNwjlNxTlNyjlNzzlN0jlN2jlN4jlN6jlN8jlN/TlNAjpNBTpNCjpNDTpNEjpNFDpNFTpNGDpNHjpNITpNKTpNLzpNMjpNOTpNPzpNQjpNSDpNSzpNUzpNWTpNXDpNYzpNazpNcTpNdDpNfDpNgTpNhDpNijpNjTpNljpNnjpNpjpNrzpNtTpNvDpNwjpNxzpNzzpN1jpN3DpN3zpN5DpN6jpN7TpN9DpN+TpNATtNBztNCjtNETtNFjtNGDtNGztNIDtNJTtNJztNKDtNKztNMDtNMztNOztNQTtNRDtNSjtNTTtNUztNXDtNZDtNajtNcTtNeTtNgDtNgjtNgztNhDtNiztNlDtNnDtNnTtNpjtNrjtNtztNvztNwDtNyTtN0TtN1ztN2jtN4jtN6jtN8TtN+jtNAzxNCzxNEjxNGTxNITxNKjxNMjxNODxNOzxNQDxNRzxNUDxNVzxNXzxNZDxNZzxNbzxNdTxNejxNfDxNfTxNgDxNhjxNiTxNjjxNlzxNoDxNpTxNrTxNtDxNuTxNwDxNxjxNyTxN0jxN2zxN3TxN4DxN5TxN6jxN7DxN7TxN8DxN9TxN+DxNAD1NCD1NDj1NET1NGj1NIj1NJz1NKT1NKj1NLT1NMj1NOj1NQD1NQz1NSz1NUz1NXD1NXj1NYT1NZj1Nbz1Ndz1NfD1Nfj1Nfz1Ngj1NiD1Niz1NlD1NmT1NoT1Npj1NqT1NsT1Ntz1Nuj1NxT1Nyz1Nzj1N1j1N3z1N5T1N6D1N8D1N+D1N/j1NAD5NAz5NCD5NED5NFj5NHT5NHz5NIj5NJz5NLT5NMD5NNj5NPD5NPz5NRz5NTz5NUD5NXD5NYj5Naj5NcD5Ncz5Nez5NfD5NhD5NjD5Nkz5NmD5Nmz5NoT5NpD5NrD5NsT5NuT5NwT5Nyj5Nzz5N1T5N2D5N3j5N4D5N4z5N6D5N8T5N+T5N/z5NAj9NCT9NDj9NET9NGT9NHT9NIj9NKj9NLz9NOD9NRD9NST9NSz9NTD9NTz9NVD9NVj9NVz9NWj9NYD9NYz9NbD9NdT9NfT9NiT9NkT9Nlz9Nmj9Nnz9NoT9Noj9NpT9NrD9NsT9Nuj9Nwj9Nyj9N0j9N2j9N4T9N5j9N6T9N8j9N9z9N+T9N+j9N/T9NBUBNCkBNDEBNDUBNEEBNG0BNIEBNIkBNI0BNJkBNLEBNL0BNNEBNP0BNSEBNUEBNWEBNYEBNZUBNaEBNcUBNfEBNhEBNiUBNjUBNmEBNnUBNoEBNp0BNr0BNtkBNu0BNvkBNxEBNx0BNz0BN1UBN2EBN4UBN5kBN6UBN9UBN+0BN/kBNBkFNDkFNFUFNHUFNIUFNJUFNLUFNMkFNO0FNQ0FNTEFNVEFNW0FNY0FNaUFNcUFNeUFNgEFNi0FNkUFNmkFNnkFNpkFNrkFNuUFNv0FNxkFNy0FNzUFNzkFN0UFN2EFN30FN5UFN6EFN7kFN8UFN90FN/UFNBUJNC0JNDkJNFEJNF0JNH0JNKkJNL0JNMkJNOkJNQEJNREJNSEJNUUJNV0JNWkJNYUJNaUJNb0JNdUJNfUJNgkJNikJNkUJNnEJNoUJNqUJNq0JNrkJNs0JNtUJNuEJNvUJNyUJNz0JlKE3SQk3ZQk3gQk3nQk3vQk37Qk0GQ00OQ00WQ00fQ00nQ00vQ000Q005Q01BQ01JQ01UQ01aQ01dQ01iQ01lQ01sQ01yQ016Q02BQ02GQ02RQ02dQ02lQ02xQ026Q03AQ03DQ03KQ03QQ03TQ03YQ03bQ03gQ03mQ03pQ030Q038Q00ERE0MRE0SRE0aRE0fRE0hRE0iRE0lRE0qRE0tRE0yRE01RE09RE1IRE1RRE1ZRE1eRE1mRE1rRE1tRE1uRE1xRE15RE2BRE2FRE2NRE2ZRE2fRE2iRE2pRE2rRE2uRE2zRE24RE27RE3CRE3JRE3PRE3SRE3YRE3fRE3kRE3rRE3wRE3zRE36RE0ARU0DRU0KRU0SRWV1h1UKbGFiZWxDb2xvcnJ8EQAATRdFSwV9cn0RAAAoSwFdcn4RAAAoSwBLAUsCSwNLBEsFSwZLB0sISwlLCksLSwxLDUsOSw9LEEsRSxJLE0sUSxVLFksXSxhLGUsaSxtLJUsmSydLKEspSypLK0ssSy1LLksvSzBLMUsySzNLNEs1SzZLN0s4SzlLOks7SzxLPUs+Sz9LQEtBS0JLQ0tES0VLRktHS0hLSUtKS0tLTEtNS05LT0tQS1FLUktTS1RLVUtWS1dLWEtZS2NLZEtlS2ZLZ0toS2lLaktrS2xLbUtuS29LcEtxS3JLc0t0S3VLdkt3S3hLeUt6S3tLfEt9S35Lf0uAS4FLgkuDS4RLhUuGS4dLiEuJS4pLi0uMS41LjkuPS5BLkUuSS5NLlEuVS5ZLl0uYS5lLmkubS5xLnUueS59LoEuhS6JLo0ukS6VLpkunS6hLqUuqS6tLrEutS65Lr0uwS7FLskuzS7RLtUu2S7dLuEu5S7pLu0u8S71Lvku/S8BLwUvCS8NLxEvFS8ZLx0vIS8lLykvLS8xLzUvOS89L0EvRS9JL00vUS9VL1kvXS9hL2UvaS9tL3EvdS95L30vgS+FL4kvjS+RL5UvmS+dL6EvpS+pL60vsS+1L7kvvS/BL8UvyS/NL9Ev1S/ZL90v4S/lL+kv7S/xL/Uv+S/9NAAFNAQFNAgFNAwFNBAFNBQFNBgFNBwFNCAFNCQFNCgFNCwFNDAFNDQFNDgFNDwFNEAFNEQFNEgFNEwFNFAFNFQFNFgFNFwFNGAFNGQFNGgFNGwFNHAFNHQFNHgFNHwFNIAFNIQFNIgFNIwFNLQFNLgFNLwFNMAFNMQFNMgFNMwFNNAFNNQFNNgFNNwFNOAFNOQFNOgFNOwFNPAFNPQFNPgFNPwFNQAFNQQFNQgFNQwFNRAFNRQFNRgFNRwFNSAFNSQFNSgFNSwFNTAFNTQFNTgFNTwFNUAFNUQFNUgFNUwFNVAFNVQFNVgFNVwFNWAFNWQFNWgFNWwFNXAFNXQFNXgFNXwFNYAFNYQFNYgFNYwFNZAFNZQFNZgFNZwFNaAFNaQFNagFNawFNbAFNbQFNbgFNbwFNcAFNcQFNcgFNcwFNdAFNdQFNdgFNdwFNeAFNeQFNegFNewFNfAFNfQFNfgFNfwFNgAFNgQFNggFNgwFNhAFNhQFNhgFNhwFNiAFNiQFNigFNiwFNjAFNjQFNjgFNjwFNkAFNkQFNkgFNkwFNlAFNlQFNlgFNlwFNmAFNmQFNmgFNmwFNnAFNnQFNngFNnwFNoAFNoQFNogFNowFNpAFNpQFNpgFNpwFNqAFNqQFNqgFNqwFNrAFNrQFNrgFNrwFNsAFNsQFNsgFNswFNtAFNtQFNtgFNtwFNuAFNuQFNugFNuwFNvAFNvQFNvgFNvwFNwAFNwQFNwgFNwwFNxAFNxQFNxgFNxwFNyAFNyQFNygFNywFNzAFNzQFNzgFNzwFN0AFN0QFN0gFN0wFN1AFN1QFN1gFN1wFN2AFN2QFN2gFN2wFN3AFN3QFN3gFN3wFN4AFN4QFN4gFN4wFN5AFN5QFN5gFN5wFN6AFN6QFN6gFN6wFN7AFN7QFN7gFN7wFN8AFN8QFN8gFN8wFN9AFN9QFN9gFN9wFN+AFN+QFN+gFN+wFN/AFN/QFN/gFN/wFNAAJNAQJNAgJNAwJNBAJNBQJNBgJNBwJNCAJNCQJNEwJNFAJNFQJNFgJNFwJNGAJNGQJNGgJNGwJNHAJNHQJNHgJNHwJNIAJNIQJNIgJNIwJNJAJNJQJNJgJNJwJNKAJNKQJNKgJNKwJNLAJNLQJNLgJNLwJNMAJNMQJNMgJNMwJNNAJNNQJNNgJNNwJNOAJNOQJNOgJNOwJNPAJNPQJNPgJNPwJNSQJNSgJNSwJNTAJNTQJNTgJNTwJNUAJNUQJNUgJNUwJNVAJNVQJNVgJNVwJNWAJNWQJNWgJNWwJNXAJNXQJNXgJNXwJNYAJNYQJNYgJNYwJNZAJNZQJNZgJNZwJNaAJNaQJNagJNawJNbAJNbQJNbgJNbwJNcAJNcQJNcgJNcwJNdAJNdQJNdgJNdwJNeAJNeQJNegJNewJNfAJNfQJNfgJNfwJNgAJNgQJNggJNgwJNhAJNhQJNhgJNhwJNiAJNiQJNigJNiwJNjAJNjQJNjgJNjwJNkAJNkQJNkgJNkwJNlAJNlQJNlgJNlwJNmAJNmQJNrAJNrQJNrgJNrwJNsAJNsQJNsgJNswJNtAJNtQJNtgJNtwJNuAJNuQJNugJNuwJNvAJNvQJNvgJNvwJNwAJNwQJNwgJNwwJNxAJNxQJNxgJNxwJNyAJNyQJNygJNywJNzAJNzQJNzgJNzwJN0AJN0QJN0gJN0wJN1AJN1QJN1gJN1wJN2AJN2QJN2gJN2wJN3AJN3QJN3gJN3wJN4AJN4QJN4gJN4wJN5AJN5QJN5gJN5wJN6AJN6QJN6gJN6wJN7AJN7QJN7gJN7wJN8AJN8QJN8gJN8wJN9AJN9QJN9gJN9wJN+AJN+QJN+gJN+wJN/AJN/QJN/gJN/wJNAANNAQNNAgNNAwNNBANNBQNNBgNNBwNNCANNCQNNCgNNCwNNDANNDQNNDgNNDwNNEANNEQNNEgNNEwNNFANNFQNNFgNNFwNNGANNGQNNGgNNGwNNHANNHQNNHgNNHwNNIANNIQNNIgNNIwNNJANNJQNNJgNNJwNNKANNKQNNKgNNKwNNLANNLQNNLgNNLwNNMANNMQNNMgNNMwNNNANNNQNNNgNNNwNNOANNOQNNOgNNOwNNPANNPQNNPgNNPwNNQANNQQNNQgNNQwNNRANNRQNNRgNNRwNNSANNSQNNSgNNSwNNTANNTQNNTgNNTwNNUANNUQNNUgNNUwNNVANNVQNNVgNNVwNNWANNWQNNWgNNWwNNXANNXQNNXgNNXwNNYANNYQNNYgNNYwNNZANNbgNNbwNNcANNcQNNcgNNcwNNdANNdQNNdgNNdwNNeANNeQNNegNNewNNfANNfQNNfgNNfwNNgANNgQNNggNNgwNNhANNhQNNhgNNhwNNiANNiQNNigNNiwNNjANNjQNNjgNNjwNNkANNkQNNkgNNkwNNlANNlQNNlgNNlwNNmANNmQNNmgNNmwNNnANNnQNNngNNnwNNoANNoQNNogNNowNNpANNpQNNpgNNpwNNqANNqQNNqgNNqwNNrANNrQNNrgNNrwNNsANNsQNNsgNNswNNtANNtQNNtgNNtwNNuANNuQNNugNNuwNNvANNvQNNvgNNvwNNwANNwQNNwgNNwwNNxANNxQNNxgNNxwNNyANNyQNNygNNywNNzANNzQNNzgNNzwNN0ANN0QNN0gNN0wNN1ANN1QNN1gNN1wNN2ANN2QNN2gNN2wNN3ANN3QNN3gNN3wNN4ANN4QNN4gNN4wNN5ANN5QNN5gNN5wNN6ANN6QNN6gNN6wNN7ANN7QNN7gNN7wNN8ANN8QNN8gNN8wNN9ANN9QNN9gNN9wNN+ANN+QNN+gNN+wNN/ANN/QNN/gNN/wNNAARNAQRNAgRNAwRNBARNBQRNBgRNBwRNCARNCQRNCgRNCwRNDARNDQRNDgRNDwRNEARNEQRNEgRNEwRNFARNFQRNFgRNFwRNGARNGQRNGgRNGwRNHARNHQRNHgRNHwRNIARNIQRNIgRNIwRNJARNJQRNJgRNJwRNKARNKQRNKgRNKwRNLARNLQRNLgRNLwRlKE0wBE0xBE0yBE0zBE00BE01BE02BE03BE04BE05BE06BE07BE08BE09BE0+BE0/BE1ABE1BBE1CBE1DBE1EBE1FBE1GBE1HBE1IBE1JBE1KBE1LBE1MBE1NBE1OBE1PBE1QBE1RBE1SBE1TBE1UBE1VBE1WBE1XBE1YBE1ZBE1aBE1bBE1cBE1dBE1eBE1fBE1gBE1hBE1iBE1jBE1kBE1lBE1mBE1nBE1oBE1pBE1qBE1rBE1sBE1tBE1uBE1vBE1wBE1xBE1yBE1zBE10BE11BE12BE13BE14BE15BE16BE17BE18BE19BE1+BE1/BE2ABE2BBE2CBE2DBE2EBE2FBE2GBE2HBE2IBE2JBE2KBE2LBE2VBE2WBE2XBE2YBE2ZBE2aBE2bBE2cBE2dBE2eBE2fBE2gBE2hBE2iBE2jBE2kBE2lBE2mBE2nBE2oBE2pBE2qBE2rBE2sBE2tBE2uBE2vBE2wBE2xBE2yBE2zBE29BE2+BE2/BE3ABE3BBE3CBE3DBE3EBE3FBE3GBE3HBE3IBE3JBE3KBE3LBE3MBE3NBE3OBE3PBE3QBE3RBE3SBE3TBE3UBE3VBE3WBE3XBE3YBE3ZBE3aBE3bBE3cBE3dBE3eBE3fBE3gBE3hBE3iBE3jBE3kBE3lBE3mBE3nBE3oBE3pBE3qBE3rBE3sBE3tBE3uBE3vBE3wBE3xBE3yBE3zBE30BE31BE32BE33BE34BE35BE36BE37BE38BE39BE3+BE3/BE0ABU0BBU0CBU0DBU0EBU0FBU0GBU0HBU0IBU0JBU0KBU0LBU0MBU0NBU0OBU0PBU0QBU0RBU0SBU0TBU0UBU0VBU0WBU0XBU0YBU0ZBU0aBU0bBU0cBU0dBU0eBU0fBU0gBU0hBU0iBU0jBU0kBU0lBU0mBU0nBU0oBU0pBU0qBU0rBU0sBU0tBU0uBU0vBU0wBU0xBU0yBU0zBU00BU01BU02BU03BU04BU05BU06BU07BU08BU09BU0+BU0/BU1SBU1TBU1UBU1VBU1WBU1XBU1YBU1ZBU1aBU1bBU1cBU1dBU1eBU1fBU1gBU1hBU1iBU1jBU1kBU1lBU1mBU1nBU1oBU1pBU1qBU1rBU1sBU1tBU1uBU1vBU15BU16BU17BU18BU19BU1+BU1/BU2ABU2BBU2CBU2DBU2EBU2FBU2GBU2HBU2IBU2JBU2KBU2LBU2MBU2NBU2OBU2PBU2QBU2jBU2kBU2lBU2mBU2nBU2oBU2pBU2qBU2rBU2sBU2tBU2uBU2vBU2wBU2xBU27BU28BU29BU2+BU2/BU3ABU3BBU3CBU3DBU3EBU3FBU3GBU3HBU3IBU3JBU3KBU3LBU3MBU3NBU3OBU3PBU3QBU3RBU3SBU3TBU3UBU3VBU3WBU3XBU3YBU3ZBU3aBU3bBU3cBU3dBU3eBU3fBU3gBU3hBU3iBU3jBU3kBU3lBU3mBU3nBU3oBU3pBU3qBU3rBU3sBU3tBU3uBU3vBU3wBU3xBU3yBU3zBU30BU31BU32BU33BU34BU35BU36BU37BU38BU39BU3+BU3/BU0ABk0BBk0CBk0DBk0EBk0FBk0GBk0HBk0IBk0JBk0KBk0LBk0MBk0NBk0OBk0PBk0QBk0RBk0SBk0TBk0UBk0VBk0WBk0XBk0YBk0ZBk0aBk0bBk0cBk0dBk0eBk0fBk0gBk0hBk0iBk0jBk0kBk0lBk0mBk0nBk0oBk0pBk0qBk0rBk0sBk0tBk0uBk0vBk0wBk0xBk0yBk0zBk00Bk01Bk02Bk03Bk04Bk05Bk06Bk07Bk08Bk09Bk0+Bk0/Bk1ABk1BBk1CBk1DBk1EBk1FBk1GBk1HBk1RBk1SBk1TBk1UBk1VBk1WBk1XBk1YBk1iBk1jBk1kBk1lBk1mBk1nBk1oBk1pBk1qBk1rBk1sBk1tBk1uBk1vBk1wBk1xBk1yBk1zBk10Bk11Bk12Bk13Bk14Bk15Bk16Bk17Bk18Bk19Bk1+Bk1/Bk2ABk2BBk2CBk2DBk2EBk2FBk2GBk2HBk2IBk2JBk2KBk2LBk2MBk2NBk2OBk2PBk2QBk2RBk2SBk2TBk2UBk2VBk2WBk2XBk2YBk2ZBk2aBk2bBk2cBk2dBk2eBk2fBk2gBk2hBk2iBk2jBk2kBk2lBk2mBk2nBk2oBk2pBk2qBk2rBk2sBk2tBk2uBk2vBk2wBk2xBk2yBk2zBk20Bk21Bk22Bk23Bk3BBk3CBk3DBk3EBk3FBk3GBk3HBk3IBk3JBk3KBk3LBk3MBk3NBk3OBk3PBk3QBk3RBk3SBk3TBk3UBk3VBk3WBk3XBk3YBk3ZBk3aBk3bBk3cBk3dBk3eBk3fBk3gBk3hBk3iBk3jBk3kBk3lBk3mBk3nBk3oBk3pBk3qBk3rBk3sBk3tBk3uBk3vBk3wBk3xBk3yBk3zBk30Bk31Bk32Bk33Bk34Bk35Bk36Bk37Bk38Bk39Bk3+Bk3/Bk0AB00BB00CB00DB00EB00FB00GB00HB00IB00JB00KB00LB00MB00NB00OB00PB00QB00RB00SB00TB00UB00VB00WB00XB00YB00ZB00aB00bB00cB00dB00eB00fB00gB00hB00iB00jB00kB00lB00mB00nB00oB00pB00qB00rB00sB00tB00uB00vB00wB00xB00yB00zB000B001B002B003B004B005B006B007B008B009B00+B00/B01AB01BB01CB01DB01EB01FB01GB01HB01IB01JB01KB01LB01MB01NB01OB01PB01QB01RB01SB01TB01UB01VB01WB01XB01YB01ZB01aB01bB01cB01dB01eB01fB01gB01hB01iB01jB01kB01lB01mB01nB01oB01pB01qB010B011B012B013B014B015B016B017B018B019B01+B01/B02AB02BB02CB02DB02EB02FB02GB02HB02IB02JB02KB02LB02MB02NB02OB02PB02QB02RB02SB02TB02UB02VB02WB02XB02YB02ZB02aB02bB02cB02dB02eB02fB02gB02hB02iB02jB02kB02lB02mB02nB02oB02yB02zB020B021B022B023B024B025B026B027B028B029B02+B02/B03AB03BB03CB03DB03EB03FB03GB03HB03IB03JB03KB03LB03MB03NB03OB03PB03QB03RB03SB03TB03UB03VB03xB03yB03zB030B031B032B033B034B035B036B037B038B039B03+B03/B00ACE0BCE0CCE0DCE0ECE0FCE0GCE0HCE0ICE0JCE0KCE0LCE0MCE0NCE0OCE0PCE0QCE0RCE0SCE0TCE0UCE0VCE0WCE0XCE0YCE0ZCE0aCE0bCE0cCE0dCE0eCE0fCE0gCE0hCE0iCE0jCE0kCE0lCE0mCE0nCE0oCE0pCE0qCE0rCE0sCE0tCE0uCE0vCE0wCE0xCE0yCE0zCE00CE01CE02CE03CE04CE05CE1MCE1NCE1OCE1PCE1QCE1RCE1SCE1cCE1dCE1eCE1fCE1gCE1hCE1iCE1jCE1kCE1lCE1mCE1nCE1oCE1pCE1qCE1rCE1sCE1tCE1uCE1vCE1wCE1xCE1yCE1zCE10CE11CE12CE13CE14CE15CE16CE17CE18CE19CE1+CE1/CE2ACE2BCE2CCE2DCE2ECE2FCE2GCE2HCE2ICE2JCE2KCE2LCE2MCE2NCE2OCE2PCE2QCE2RCE2SCE2TCE2UCE2VCE2WCE2XCE2YCE2ZCE2aCE2bCE2cCE2dCE2eCE2fCE2gCE2hCE2iCE2jCE2kCE2lCE2mCE2nCE2oCE2pCE2qCE2rCE2sCE2tCE23CE24CE25CE26CE27CE28CE29CE2+CE2/CE3ACE3BCE3CCE3DCE3ECE3FCE3GCE3HCE3ICE3JCE3KCE3LCGUoTcwITc0ITc4ITc8ITdAITdEITdIITdMITdQITdUITdYITdcITdgITdkITdoITdsITdwITd0ITd4ITd8ITeAITeEITeIITeMITeQITeUITeYITecITegITekITeoITesITewITe0ITe4ITe8ITfAITfEITfIITfMITfQITfUITfYITfcITfgITfkITfoITfsITfwITf0ITf4ITf8ITQAJTQEJTQIJTQMJTQQJTQUJTQYJTQcJTQgJTQkJTQoJTQsJTQwJTQ0JTQ4JTQ8JTRAJTREJTRIJTRMJTRQJTRUJTRYJTRcJTRgJTRkJTRoJTRsJTRwJTR0JTR4JTR8JTSAJTSEJTSIJTSMJTSQJTSUJTSYJTScJTSgJTSkJTSoJTSsJTSwJTS0JTS4JTS8JTTAJTTEJTTIJTTMJTT0JTT4JTT8JTUAJTUEJTUIJTUMJTUQJTUUJTUYJTUcJTUgJTUkJTUoJTUsJTUwJTU0JTU4JTU8JTVAJTVEJTVIJTVMJTVQJTVUJTVYJTVcJTVgJTVkJTVoJTVsJTVwJTV0JTV4JTV8JTWAJTWEJTWIJTWMJTWQJTWUJTWYJTWcJTWgJTWkJTWoJTWsJTWwJTW0JTW4JTW8JTXAJTXEJTXIJTXMJTXQJTXUJTXYJTXcJTXgJTXkJTXoJTXsJTXwJTX0JTX4JTX8JTYAJTYEJTYsJTYwJTY0JTY4JTY8JTZAJTZEJTZIJTZMJTZQJTZUJTZYJTZcJTZgJTZkJTZoJTZsJTZwJTZ0JTZ4JTZ8JTaAJTaEJTaIJTaMJTaQJTaUJTaYJTacJTagJTakJTaoJTasJTawJTa0JTa4JTa8JTbAJTbEJTbIJTbMJTbQJTbUJTbYJTbcJTbgJTbkJTboJTbsJTbwJTb0JTb4JTb8JTcAJTcEJTcIJTcMJTcQJTcUJTcYJTccJTcgJTckJTcoJTcsJTcwJTc0JTc4JTc8JTdAJTdEJTdIJTdMJTdQJTdUJTdYJTdcJTdgJTdkJTdoJTdsJTdwJTd0JTd4JTegJTekJTeoJTesJTewJTe0JTe4JTe8JTfAJTfEJTfIJTfMJTfQJTfUJTfYJTfcJTfgJTfkJTfoJTfsJTfwJTf0JTf4JTf8JTQAKTQoKTQsKTQwKTQ0KTQ4KTQ8KTRAKTREKTRIKTRMKTRQKTRUKTRYKTRcKTRgKTRkKTRoKTRsKTRwKTR0KTR4KTR8KTSAKTSEKTSIKTSMKTSQKTSUKTSYKTScKTSgKTSkKTSoKTSsKTSwKTS0KTS4KTS8KTTAKTTEKTTIKTTMKTTQKTTUKTTYKTTcKTTgKTTkKTToKTTsKTTwKTT0KTT4KTT8KTUkKTUoKTUsKTUwKTU0KTU4KTU8KTVAKTVEKTVIKTVMKTVQKTVUKTVYKTVcKTVgKTVkKTVoKTVsKTVwKTV0KTV4KTV8KTWAKTWEKTWIKTWMKTWQKTWUKTW8KTXAKTXEKTXIKTXMKTXQKTXUKTXYKTXcKTYEKTYIKTYMKTYQKTYUKTYYKTYcKTYgKTYkKTYoKTYsKTYwKTY0KTY4KTY8KTZAKTZEKTaQKTaUKTaYKTacKTagKTakKTaoKTasKTbUKTbYKTbcKTbgKTbkKTboKTbsKTbwKTb0KTb4KTb8KTcAKTcEKTcIKTcMKTcQKTcUKTcYKTccKTcgKTckKTcoKTcsKTcwKTc0KTc4KTc8KTdAKTdEKTdIKTdMKTdQKTdUKTdYKTdcKTdgKTdkKTdoKTdsKTdwKTd0KTd4KTd8KTeAKTeEKTeIKTeMKTeQKTeUKTeYKTecKTegKTekKTeoKTesKTewKTe0KTe4KTe8KTfAKTfEKTfIKTfMKTfQKTfUKTfYKTfcKTfgKTfkKTfoKTfsKTfwKTf0KTf4KTRELTRILTRMLTRQLTRULTRYLTRcLTRgLTRkLTRoLTRsLTRwLTR0LTR4LTR8LTSALTSELTSILTSMLTSQLTSULTSYLTScLTSgLTSkLTSoLTSsLTSwLTS0LTS4LTS8LTTALTTELTTILTTMLTTQLTTULTTYLTTcLTTgLTTkLTToLTTsLTTwLTT0LTT4LTT8LTUALTUELTUILTUMLTUQLTUULTUYLTUcLTUgLTUkLTUoLTUsLTUwLTU0LTU4LTU8LTVALTVELTVILTVMLTVQLTVULTVYLTVcLTVgLTVkLTVoLTVsLTVwLTV0LTV4LTV8LTWALTWELTWILTWMLTWQLTWULTWYLTWcLTWgLTWkLTWoLTWsLTWwLTW0LTW4LTW8LTXALTXELTXILTXMLTXQLTXULTXYLTXcLTXgLTXkLTXoLTXsLTXwLTX0LTX4LTX8LTYALTYELTYILTYMLTYQLTYULTYYLTYcLTYgLTYkLTYoLTYsLTYwLTY0LTY4LTY8LTZALTZELTZILTZMLTZQLTZULTZYLTZcLTZgLTZkLTZoLTZsLTZwLTZ0LTZ4LTZ8LTaALTaELTaILTaMLTaQLTaULTaYLTacLTagLTakLTaoLTasLTawLTa0LTa4LTa8LTbALTbELTbILTbMLTbQLTbULTbYLTbcLTbgLTbkLTboLTbsLTbwLTb0LTb4LTb8LTcALTcELTcILTcMLTcQLTcULTcYLTccLTcgLTckLTcoLTcsLTcwLTc0LTc4LTc8LTdALTdELTdILTdMLTdQLTdULTdYLTdcLTdgLTdkLTeMLTeQLTeULTeYLTecLTegLTekLTeoLTesLTewLTe0LTe4LTe8LTfALTfELTfILTfMLTfQLTfULTfYLTfcLTfgLTfkLTfoLTfsLTfwLTf0LTf4LTf8LTQAMTQEMTQsMTQwMTQ0MTQ4MTQ8MTRAMTREMTRIMTRMMTRQMTRUMTRYMTRcMTRgMTRkMTRoMTRsMTRwMTR0MTR4MTR8MTSAMTSEMTSIMTSMMTSQMTSUMTSYMTScMTSgMTSkMTTMMTTQMTTUMTTYMTTcMTTgMTTkMTToMTTsMTTwMTT0MTT4MTT8MTUAMTUEMTUIMTUMMTUQMTUUMTUYMTUcMTUgMTUkMTUoMTUsMTUwMTU0MTU4MTU8MTVAMTVEMTVsMTVwMTV0MTV4MTV8MTWAMTWEMTWIMTWwMTW0MTW4MTW8MTXAMTXEMTXIMTXMMTXQMTXUMTXYMTXcMTXgMTXkMTXoMTXsMTXwMTX0MTX4MTX8MTYAMTYEMTYIMTYMMTYQMTYUMTYYMTYcMTYgMTYkMTYoMTYsMTYwMTY0MTY4MTY8MTZAMTZEMTZIMTZMMTZQMTZUMTZYMTZcMTZgMTZkMTZoMTZsMTZwMTZ0MTZ4MTZ8MTakMTaoMTasMTawMTa0MTa4MTa8MTbkMTboMTbsMTbwMTb0MTb4MTb8MTcAMTcEMTcIMTcMMTcQMTcUMTcYMTccMTcgMTckMTcoMTcsMTcwMTc0MTc4MTc8MTdAMTdEMTdIMTdMMTdQMTdUMTdYMTekMTeoMTesMTewMTe0MTe4MTe8MTfAMTfEMTfIMTfMMTfQMTfUMTfYMTfcMTfgMTfkMTfoMTfsMTfwMTf0MTf4MTf8MTQANTQENTQINTQMNTQQNTQUNTQYNTQcNTQgNTQkNTQoNTQsNTQwNTQ0NTQ4NTRgNTRkNTRoNTRsNTRwNTR0NTR4NTR8NTSANTSENTSINTSMNTSQNTSUNTSYNTScNTSgNTSkNTSoNTSsNTSwNTS0NTS4NTS8NTTANTTENTTINTTMNTTQNTTUNTTYNTTcNTTgNTTkNTToNTTsNTTwNTT0NTT4NTT8NTUANTUENTUINTUMNTUQNTUUNTUYNTUcNTUgNTUkNTUoNTUsNTUwNTU0NTU4NTU8NTVANTVENTVINTVMNTVQNTVUNTVYNTVcNTVgNTVkNTVoNTVsNTVwNTV0NTV4NTV8NTWANTWENTWINTWMNTWQNTWUNTWYNTWcNTWgNTWkNTWoNTWsNTXUNTXYNTXcNTXgNTXkNTXoNTXsNTYUNTYYNTYcNTYgNTYkNTYoNTYsNZShNjA1NjQ1Nlw1NmA1NmQ1Nmg1Nmw1NnA1NnQ1Nng1Nnw1NoA1NoQ1Nog1Now1NpA1NpQ1Npg1Npw1NqA1NqQ1Nqg1Nqw1NrA1NrQ1Nrg1Nrw1NsA1NsQ1Nsg1Nsw1NtA1NtQ1Ntg1Ntw1NuA1NuQ1Nug1Nuw1NvA1NvQ1Nvg1Nvw1NwA1N0w1N1A1N1Q1N1g1N1w1N2A1N2Q1N2g1N5A1N5Q1N5g1N5w1N6A1N6Q1N6g1N6w1N7A1N7Q1N7g1N7w1N8A1N8Q1N8g1N8w1N9A1N9Q1N9g1N9w1N+A1N+Q1N+g1N+w1N/A1N/Q1N/g1N/w1NAA5NAQ5NAg5NAw5NBA5NBQ5NBg5NBw5NCA5NCQ5NCg5NCw5NDA5NDQ5NDg5NDw5NEA5NEQ5NEg5NEw5NFA5NFQ5NFg5NFw5NGA5NGQ5NGg5NNg5NNw5NOA5NOQ5NOg5NOw5NPA5NPQ5NPg5NPw5NQA5NQQ5NQg5NQw5NRA5NRQ5NRg5NRw5NSA5NSQ5NSg5NSw5NTA5NTQ5NTg5NTw5NUA5NUQ5NUg5NUw5NVA5NVQ5NVg5NVw5NWA5NWQ5NWg5NWw5NXA5NXQ5NXg5NXw5NYA5NYQ5NYg5NYw5NZA5NZQ5NZg5NZw5NaA5NaQ5Nag5Naw5NbA5NbQ5Nbg5Nbw5NcA5NcQ5Ncg5Ncw5NdA5NdQ5Ndg5Ndw5NeA5NeQ5Neg5New5NfA5NfQ5Nfg5Nfw5NgA5NgQ5Ngg5Ngw5NhA5NhQ5Nhg5Nhw5NiA5NiQ5Nig5Niw5NjA5NjQ5Njg5Njw5NkA5NkQ5Nkg5Nkw5NlA5NlQ5Nlg5Nlw5NmA5NmQ5Nmg5Nmw5NnA5NnQ5Nng5Nnw5NoA5NoQ5Nog5Now5NpA5NpQ5Npg5Npw5NqA5NqQ5Nqg5Nqw5NrA5NrQ5Nrg5Nrw5NsA5NsQ5Nsg5Nsw5NtA5NtQ5Ntg5Ntw5NuA5NuQ5Nug5Nuw5NvA5NvQ5Nvg5NyA5NyQ5Nyg5Nyw5NzA5NzQ5Nzg5Nzw5N0A5N0Q5N0g5N0w5N1A5N1Q5N1g5N1w5N2A5N2Q5N2g5N2w5N3A5N3Q5N3g5N3w5N4A5N4Q5N4g5N4w5N5A5N5Q5N5g5N5w5N6A5N6Q5N6g5N6w5N7A5N7Q5N7g5N7w5N8A5N8Q5N8g5N8w5N9A5N9Q5N9g5N9w5N+A5N+Q5N+g5N+w5N/A5NBg9NBw9NCA9NCQ9NCg9NCw9NDA9NDQ9NDg9NDw9NEA9NEQ9NEg9NEw9NFA9NFQ9NFg9NFw9NGA9NGQ9NGg9NGw9NHA9NHQ9NJw9NKA9NKQ9NKg9NKw9NLA9NLQ9NLg9NLw9NMA9NMQ9NMg9NMw9NNA9NNQ9NNg9NNw9NOA9NOQ9NOg9NOw9NPA9NPQ9NPg9NPw9NQA9NQQ9NQg9NQw9NRA9NRQ9NRg9NRw9NSA9NSQ9NSg9NSw9NTA9NTQ9NTg9NTw9NUA9NUQ9NUg9NUw9NVA9NVQ9NVg9NVw9NWA9NWQ9NWg9NWw9NXA9NXQ9NXg9NXw9NYA9Nag9Naw9NbA9NbQ9Nbg9Nbw9NcA9NcQ9Ncg9Ncw9NdA9NdQ9Ndg9Ndw9NeA9NeQ9Neg9New9NfA9NfQ9Nfg9Nfw9NgA9NgQ9Ngg9Ngw9NhA9NhQ9Nhg9Nhw9NiA9NiQ9Nig9Niw9NjA9NjQ9Njg9Njw9NkA9NkQ9Nkg9Nkw9NlA9NlQ9Nlg9Nlw9NmA9NmQ9Nmg9Nmw9NnA9NnQ9Nng9Nnw9NoA9NoQ9Nog9Now9NpA9NpQ9Npg9Npw9NqA9Nsg9Nsw9NtA9NtQ9Ntg9Ntw9NuA9NuQ9Nug9Nuw9NvA9NvQ9Nvg9Nvw9NwA9NwQ9Nwg9Nww9NxA9NxQ9Nxg9Nxw9NyA9NyQ9Nyg9Nyw9NzA9NzQ9Nzg9Nzw9N0A9N0Q9N0g9N0w9N1A9N3g9N3w9N4A9N4Q9N4g9N4w9N5A9N5Q9N5g9N5w9N6A9N6Q9N6g9N6w9N7A9N7Q9N7g9N7w9N8A9N8Q9N8g9N8w9N9A9N9Q9N9g9N9w9N+A9N+Q9N+g9N+w9N/A9N/Q9N/g9N/w9NABBNARBNAhBNAxBNBBBNBRBNBhBNBxBNCBBNCRBNChBNCxBNDBBNFhBNFxBNGBBNGRBNGhBNGxBNHBBNHRBNHhBNHxBNIBBNIRBNIhBNIxBNJBBNJRBNJhBNJxBNKBBNKRBNKhBNKxBNLBBNLRBNLhBNLxBNMBBNMRBNMhBNMxBNNBBNNRBNNhBNNxBNOBBNORBNOhBNOxBNPBBNPRBNPhBNPxBNQBBNQRBNQhBNQxBNRBBNRRBNRhBNRxBNSBBNSRBNShBNSxBNTBBNTRBNThBNTxBNUBBNURBNUhBNUxBNVBBNVRBNVhBNVxBNWBBNWRBNWhBNWxBNXBBNXRBNXhBNXxBNYBBNYRBNYhBNYxBNZBBNZRBNZhBNZxBNaBBNaRBNahBNaxBNbBBNbRBNbhBNbxBNghBNgxBNhBBNhRBNhhBNhxBNiBBNiRBNihBNixBNjBBNjRBNjhBNjxBNkBBNkRBNkhBNkxBNlBBNlRBNlhBNlxBNmBBNmRBNmhBNpBBNpRBNphBNpxBNqBBNqRBNqhBNqxBNrBBNrRBNrhBNrxBNsBBNsRBNshBNsxBNtBBNtRBNthBNtxBNuBBNwhBNwxBNxBBNxRBNxhBNxxBNyBBNyRBNyhBNyxBNzBBNzRBNzhBNzxBN0BBN0RBN0hBN0xBN1BBN1RBN1hBN1xBN2BBN2RBN2hBN2xBN3BBN3RBN3hBN3xBN4BBN4RBN4hBN4xBN5BBN5RBN5hBN5xBN6BBN6RBN6hBN6xBN7BBN7RBN7hBN7xBN8BBN8RBN8hBN8xBN9BBN9RBN9hBN9xBN+BBN+RBN+hBN+xBN/BBN/RBN/hBN/xBNABFNARFNAhFNAxFNBBFNBRFNBhFNBxFNCBFNCRFNChFNCxFNDBFNDRFNDhFNGBFNGRFNGhFNGxFNHBFNHRFNHhFNHxFNIBFNIRFNIhFNIxFNJBFNJRFNJhFNJxFNKBFNKRFNKhFNKxFNLBFNLRFNLhFNLxFNMBFNMRFNMhFNMxFNNBFNNRFNNhFNNxFNOBFNORFNOhFNOxFNPBFNPRFNPhFNPxFNQBFNQRFNQhFNQxFNRBFNRRFNRhFNRxFNSBFNSRFNShFNSxFNTBFNTRFNThFNTxFNUBFNURFNUhFNUxFNVBFNVRFNVhFNVxFNWBFNWRFNWhFNWxFNXBFNXRFNXhFNXxFNYBFNYRFNYhFNYxFNZBFNZRFNZhFNZxFNaBFNaRFNahFNaxFNbBFNbRFNbhFNbxFNcBFNcRFNchFNcxFNdBFNdRFNdhFNdxFNeBFNeRFNehFNhBFNhRFNhhFNhxFNiBFNiRFNihFNixFNjBFNjRFNjhFNjxFNkBFNkRFNkhFNkxFNlBFNlRFNlhFNlxFNmBFNmRFNmhFNmxFNnBFNnRFNnhFNnxFNoBFNoRFNohFNoxFNpBFNpRFNphFNpxFNqBFNqRFNqhFNqxFNrBFNrRFNrhFNrxFNsBFNsRFNshFNsxFNtBFNtRFNthFNtxFNuBFNuRFNuhFNuxFNvBFNvRFNvhFNvxFNwBFNwRFNwhFNwxFNxBFNxRFNxhFNxxFNyBFNyRFNyhFNyxFNzBFNzRFNzhFNzxFN0BFN0RFN0hFN0xFN1BFN1RFN1hFN1xFN2BFN2RFN2hFN2xFN3BFN3RFN3hFN3xFN4BFN4RFN4hFN4xFN5BFN5RFN5hFN5xFN6BFN6RFN6hFN6xFN7BFN7RFN7hFN7xFN8BFN8RFN8hFN8xFN9BFN9RFN9hFN9xFN+BFN+RFN+hFN+xFN/BFN/RFN/hFN/xFNABJNARJNAhJNAxJNBBJNBRJNBhJNBxJNCBJNCRJNChJNCxJNDBJNDRJNDhJNDxJNEBJNERJNEhJNExJNFBJNFRJNFhJNFxJNGBJNGRJNGhJNGxJNHBJNHRJNHhJNHxJNIBJNIRJNIhJNIxJNJBJNJRJNJhJNJxJlKE0oEk0pEk0qEk0rEk0sEk0tEk0uEk0vEk0wEk0xEk0yEk0zEk00Ek01Ek0/Ek1AEk1BEk1CEk1DEk1EEk1FEk1GEk1HEk1IEk1JEk1KEk1LEk1MEk1NEk1OEk1PEk1QEk1REk1SEk1TEk1UEk1VEk1WEk1XEk1YEk1ZEk1aEk1bEk1cEk1dEk1eEk1fEk1gEk1hEk1iEk1jEk1kEk1lEk1mEk1nEk1oEk1pEk1qEk1rEk1sEk1tEk1uEk1vEk1wEk1xEk1yEk1zEk10Ek11Ek12Ek13Ek14Ek15Ek16Ek17Ek18Ek19Ek1+Ek1/Ek2AEk2BEk2CEk2DEk2EEk2FEk2GEk2HEk2IEk2JEk2KEk2LEk2MEk2NEk2OEk2PEk2QEk2REk2SEk2TEk2UEk2VEk2WEk2XEk2YEk2ZEk2aEk2bEk2cEk2dEk2eEk2fEk2gEk2hEk2iEk2jEk2kEk2lEk2mEk2nEk2oEk2pEk2qEk2rEk2sEk2tEk2uEk2vEk2wEk2xEk2yEk2zEk20Ek21Ek22Ek23Ek24Ek25Ek26Ek27Ek28Ek29Ek2+Ek2/Ek3AEk3BEk3CEk3VEk3WEk3XEk3YEk3ZEk3aEk3bEk3cEk3dEk3eEk3fEk3gEk3hEk3iEk3jEk3kEk3lEk3mEk3nEk3oEk3pEk3qEk3rEk3sEk3tEk3uEk3vEk3wEk3xEk3yEk3zEk30Ek31Ek3/Ek0AE00BE00CE00DE00EE00FE00GE00HE00IE00JE00KE00LE00ME00NE00OE00PE00QE00RE00SE00TE00UE00VE00WE00XE00YE00ZE00aE00bE00cE00dE00eE00fE00gE00hE00iE00jE00kE00uE00vE00wE00xE00yE00zE000E001E002E003E004E005E006E007E008E009E00+E00/E01AE01BE01CE01DE01EE01FE01GE01HE01IE01JE01KE01LE01ME01NE01OE01PE01QE01RE01SE01TE01UE01VE01WE01XE01YE01ZE01aE01bE01cE01dE01eE01fE01gE01hE01iE01jE01kE01lE01mE01nE01oE01pE01qE01rE01sE01tE01uE01vE01wE01xE01yE01zE010E011E012E013E014E015E016E017E018E019E01+E01/E02AE02BE02CE02DE02EE02FE02GE02HE02IE02JE02KE02LE02ME02NE02OE02PE02QE02RE02SE02TE02UE02VE02WE02XE02YE02ZE02aE02bE02cE02dE02eE02fE02gE02hE02iE02jE02kE02lE02mE02nE02oE02pE02qE02rE02sE02tE02uE02vE02wE02xE02yE02zE020E021E022E023E024E03CE03DE03EE03FE03GE03HE03IE03JE03KE03LE03ME03NE03OE03PE03QE03RE03SE03TE03UE03VE03WE03XE03YE03ZE03aE03bE03cE03dE03eE03fE03gE03hE03iE03jE03kE03lE03mE03nE03oE03pE03qE03rE03sE03tE03uE03vE03wE03xE03yE03zE030E031E032E033E034E035E036E037E038E039E03+E03/E00AFE0BFE0CFE0DFE0EFE0FFE0GFE0HFE0IFE0JFE0KFE0UFE0VFE0WFE0XFE0YFE0ZFE0aFE0bFE0lFE0mFE0nFE0oFE0pFE0qFE0rFE0sFE0tFE0uFE0vFE0wFE0xFE0yFE0zFE00FE01FE02FE03FE04FE05FE06FE07FE08FE09FE0+FE0/FE1AFE1BFE1CFE1DFE1EFE1FFE1GFE1HFE1IFE1JFE1KFE1LFE1MFE1NFE1OFE1PFE1QFE1RFE1SFE1TFE1UFE1VFE1WFE1XFE1YFE1ZFE1aFE1bFE1cFE1dFE1eFE1fFE1gFE1qFE1rFE1sFE1tFE1uFE1vFE1wFE1xFE1yFE1zFE10FE11FE12FE13FE14FE15FE16FE17FE18FE19FE1+FE1/FE2AFE2BFE2CFE2DFE2EFE2FFE2GFE2HFE2IFE2JFE2KFE2LFE2MFE2NFE2OFE2PFE2ZFE2aFE2bFE2cFE2dFE2eFE2fFE2gFE2hFE2iFE2jFE2kFE2lFE2mFE2nFE2oFE2pFE2qFE2rFE2sFE2tFE2uFE2vFE2wFE2xFE2yFE2zFE20FE21FE22FE3AFE3BFE3CFE3DFE3EFE3FFE3GFE3HFE3IFE3JFE3KFE3LFE3MFE3NFE3OFE3PFE3QFE3RFE3SFE3TFE3UFE3VFE3WFE3XFE3YFE3ZFE3aFE3bFE3cFE3dFE3eFE3fFE3gFE3hFE3iFE3jFE3kFE3lFE3mFE3wFE3xFE3yFE3zFE30FE31FE32FE33FE34FE35FE36FE37FE38FE39FE3+FE3/FE0AFU0BFU0CFU0DFU0EFU0FFU0GFU0HFU0IFU0JFU0KFU0LFU0MFU0NFU0OFU0PFU0QFU0RFU0SFU0TFU0UFU0VFU0WFU0XFU0YFU0ZFU0aFU0bFU0cFU0dFU0eFU0fFU0gFU0qFU0rFU0sFU0tFU0uFU0vFU0wFU0xFU0yFU0zFU00FU01FU02FU03FU04FU05FU06FU07FU08FU09FU0+FU0/FU1AFU1BFU1CFU1DFU1EFU1FFU1GFU1HFU1IFU1JFU1KFU1LFU1MFU1NFU1OFU1PFU1QFU1RFU1SFU1TFU1UFU1VFU1WFU1XFU1YFU1ZFU1aFU1bFU1cFU1dFU1eFU1fFU1gFU1hFU1iFU1jFU1kFU1lFU1mFU1nFU1oFU1pFU1qFU1rFU1sFU1tFU1uFU1vFU15FU16FU17FU18FU19FU1+FU1/FU2AFU2BFU2CFU2DFU2EFU2FFU2GFU2HFU2IFU2JFU2KFU2LFU2MFU2NFU2OFU2PFU2QFU2RFU2SFU2TFU2UFU2VFU2WFU2XFU2YFU2ZFU2aFU2bFU2cFU2dFU2eFU2fFU2gFU2hFU2iFU2jFU2kFU2lFU2mFU2nFU2oFU2pFU2qFU2rFU2sFU2tFU2uFU2vFU2wFU2xFU2yFU2zFU20FU21FU22FU23FU24FU25FU26FU27FU28FU29FU2+FU2/FU3AFU3BFU3CFU3DFU3EFU3FFU3GFU3HFU3IFU3bFU3cFU3dFU3eFU3fFU3gFU3hFU3iFU3jFU3kFU3lFU3mFU3nFU3oFU3pFU3qFU3rFU3sFU3tFU3uFU3vFU3wFU3xFU3yFU3zFU30FU31FU32FU33FU34FU35FU36FU37FU38FU39FU3+FU3/FU0AFk0BFk0CFk0DFk0EFk0FFk0GFk0HFk0IFk0JFk0KFk0LFk0MFk0NFk0OFk0PFk0QFk0RFk0SFk0TFk0UFk0VFk0WFk0XFk0YFk0ZFk0aFk0bFk0cFk0dFk0eFk0xFk0yFk0zFk00Fk01Fk02Fk03Fk04Fk05Fk06Fk07Fk08Fk09Fk0+Fk0/Fk1AFk1BFk1CFk1DFk1EFk1FFk1GFk1HFk1IFk1JFk1KFk1LFk1MFk1NFk1OFk1PFk1QFk1RFk1SFk1TFk1UFk1VFk1WFk1XFk1YFk1ZFk1aFk1bFk1cFk1dFk1eFk1fFk1gFk1hFk1iFk1jFk1tFk1uFk1vFk1wFk1xFk1yFk1zFk10Fk11Fk12Fk13Fk14Fk15Fk16Fk17Fk18Fk19Fk1+Fk1/Fk2AFk2BFk2CFk2DFk2EFk2FFk2GFk2HFk2IFk2JFk2KFk2LFk2MFk2NFk2OFk2PFk2QFk2RFk2SFk2TFk2UFk2VFk2WFk2XFk2YFk2iFk2jFk2kFk2lFk2mFk2nFk2oFk2pFk2qFk2rFk2sFk2tFk2uFk2vFk2wFk2xFk2yFk2zFk20Fk21Fk22Fk23Fk24Fk25Fk26Fk27Fk28Fk29Fk2+Fk2/Fk3JFk3KFk3LFk3MFmUoTc0WTc4WTc8WTdAWTdoWTdsWTdwWTd0WTd4WTd8WTeAWTeEWTeIWTeMWTeQWTeUWTeYWTecWTegWTekWTeoWTesWTewWTe0WTe4WTe8WTfAWTfEWTfIWTfMWTfQWTfUWTfYWTfcWTfgWTfkWTfoWTfsWTfwWTf0WTQcXTQgXTQkXTQoXTQsXTQwXTQ0XTQ4XTQ8XTRAXTREXTRIXTRMXTRQXTRUXTRYXTRcXTRgXTRkXTRoXTRsXTRwXTR0XTR4XTR8XTSAXTSEXTSIXTSMXTSQXTSUXTS8XTTAXTTEXTTIXTTMXTTQXTTUXTTYXTTcXTTgXTTkXTToXTTsXTTwXTT0XTT4XTT8XTUAXTUEXTUIXTUMXTUQXTUUXTUYXTUcXTUgXTUkXTWUXTWYXTWcXTWgXTWkXTWoXTWsXTWwXTW0XTW4XTW8XTXAXTXEXTXIXTXMXTXQXTXUXTXYXTXcXTXgXTXkXTXoXTXsXTXwXTX0XTX4XTX8XTYAXTYEXTYIXTYMXTYQXTYUXTYYXTYcXTYgXTYkXTYoXTYsXTYwXTY0XTY4XTY8XTZAXTZoXTZsXTZwXTZ0XTZ4XTZ8XTaAXTaEXTasXTawXTa0XTa4XTa8XTbAXTbEXTbIXTbMXTb0XTb4XTb8XTcAXTcEXTcIXTcMXTcQXTcUXTcYXTccXTcgXTckXTcoXTcsXTcwXTc0XTc4XTc8XTdAXTdEXTdIXTdMXTdQXTdUXTdYXTdcXTdgXTdkXTdoXTdsXTdwXTd0XTd4XTd8XTeAXTeEXTeIXTeMXTeQXTeUXTeYXTecXTegXTekXTeoXTesXTewXTe0XTe4XTe8XTfAXTfEXTfIXTfMXTfQXTfUXTfYXTfcXTfgXTfkXTfoXTfsXTfwXTf0XTf4XTf8XTQAYTQEYTQIYTQMYTQQYTQUYTQYYTQcYTQgYTQkYTQoYTQsYTQwYTQ0YTQ4YTQ8YTRAYTREYTRIYTRMYTRQYTRUYTRYYTRcYTRgYTRkYTRoYTRsYTRwYTR0YTR4YTR8YTSAYTSEYTSIYTSMYTSQYTSUYTSYYTScYTSgYTSkYTSoYTSsYTSwYTS0YTS4YTTgYTTkYTToYTTsYTTwYTT0YTT4YTT8YTUAYTUEYTUIYTUMYTUQYTUUYTUYYTUcYTUgYTUkYTUoYTUsYTUwYTU0YTU4YTU8YTVAYTVEYTVIYTVMYTVQYTVUYTVYYTVcYTVgYTVkYTVoYTVsYTVwYTV0YTV4YTV8YTWAYTWEYTWIYTWMYTWQYTWUYTWYYTWcYTWgYTWkYTXMYTXQYTXUYTXYYTXcYTXgYTXkYTXoYTXsYTXwYTX0YTX4YTX8YTYAYTYEYTYIYTYMYTYQYTYUYTYYYTYcYTYgYTYkYTYoYTYsYTYwYTY0YTY4YTY8YTZAYTZEYTZIYTZMYTZQYTZUYTZYYTZcYTZgYTZkYTZoYTZsYTZwYTZ0YTZ4YTZ8YTaAYTaEYTaIYTaMYTaQYTaUYTaYYTacYTagYTakYTaoYTasYTawYTa0YTa4YTa8YTbAYTbEYTbIYTbMYTbQYTbUYTbYYTbcYTbgYTbkYTboYTbsYTbwYTb0YTb4YTb8YTcAYTcEYTcIYTcMYTcQYTcUYTcYYTccYTcgYTckYTcoYTcsYTcwYTc0YTc4YTc8YTdkYTdoYTdsYTdwYTd0YTd4YTd8YTeAYTeEYTeIYTeMYTeQYTeUYTeYYTecYTegYTekYTeoYTesYTewYTe0YTe4YTe8YTfAYTfEYTfIYTfMYTfQYTfUYTfYYTfcYTfgYTfkYTfoYTfsYTfwYTf0YTf4YTf8YTQAZTQEZTQIZTQMZTQQZTQUZTQYZTQcZTQgZTQkZTQoZTQsZTQwZTQ0ZTQ4ZTQ8ZTRAZTREZTRIZTRMZTRQZTRUZTRYZTRcZTRgZTRkZTRoZTRsZTRwZTR0ZTR4ZTR8ZTSAZTSEZTSIZTSMZTSQZTSUZTSYZTScZTTEZTTIZTTMZTTQZTTUZTTYZTTcZTTgZTTkZTToZTTsZTTwZTT0ZTT4ZTT8ZTUAZTUEZTUIZTUMZTUQZTUUZTUYZTUcZTUgZTUkZTUoZTUsZTUwZTU0ZTU4ZTU8ZTVAZTVEZTVIZTVMZTVQZTVUZTVYZTVcZTVgZTVkZTWMZTWQZTWUZTWYZTWcZTWgZTWkZTWoZTWsZTWwZTW0ZTW4ZTW8ZTXAZTXEZTXIZTXMZTXQZTXUZTXYZTXcZTXgZTXkZTXoZTXsZTXwZTX0ZTX4ZTX8ZTYAZTYEZTYIZTYMZTYQZTYUZTYYZTYcZTYgZTYkZTYoZTYsZTYwZTY0ZTY4ZTY8ZTZAZTZEZTZIZTZMZTZQZTZUZTZYZTZcZTZgZTZkZTZoZTZsZTZwZTZ0ZTZ4ZTZ8ZTaAZTaEZTaIZTaMZTaQZTaUZTaYZTbAZTbEZTbIZTbMZTbQZTbUZTbYZTbcZTbgZTbkZTboZTbsZTbwZTb0ZTb4ZTb8ZTcAZTcEZTcIZTcMZTcQZTcUZTcYZTccZTcgZTckZTcoZTcsZTcwZTc0ZTc4ZTc8ZTdAZTdEZTdIZTdMZTdQZTdUZTdYZTdcZTdgZTdkZTdoZTdsZTdwZTd0ZTd4ZTd8ZTeAZTeEZTeIZTeMZTeQZTeUZTeYZTecZTfEZTfIZTfMZTfQZTfUZTfYZTfcZTfgZTfkZTfoZTfsZTfwZTf0ZTf4ZTf8ZTQAaTQoaTQsaTQwaTQ0aTQ4aTRgaTRkaTRoaTRsaTRwaTR0aTR4aTR8aTSAaTSEaTSIaTSwaTS0aTS4aTS8aTTAaTTEaTTIaTTMaTTQaTTUaTTYaTTcaTTgaTTkaTToaTTsaTTwaTT0aTT4aTT8aTUAaTUEaTUIaTUMaTUQaTUUaTUYaTUcaTUgaTUkaTUoaTUsaTUwaTU0aTU4aTU8aTVAaTVEaTVIaTVMaTVQaTVUaTVYaTVcaTVgaTVkaTVoaTVsaTVwaTV0aTV4aTV8aTWAaTWEaTWIaTWMaTWQaTWUaTWYaTWcaTWgaTWkaTWoaTWsaTWwaTW0aTW4aTW8aTXAaTXEaTXIaTXMaTXQaTXUaTXYaTXcaTXgaTXkaTXoaTXsaTXwaTX0aTX4aTX8aTYAaTYEaTYIaTYMaTYQaTYUaTYYaTYcaTYgaTYkaTYoaTYsaTYwaTY0aTY4aTY8aTZAaTZEaTZIaTZwaTZ0aTZ4aTZ8aTaAaTaEaTaIaTaMaTaQaTaUaTaYaTacaTagaTakaTaoaTasaTawaTa0aTa4aTa8aTbAaTbEaTbIaTbMaTbQaTbUaTbYaTbcaTbgaTbkaTboaTbsaTbwaTb0aTb4aTb8aTcAaTcEaTcIaTcMaTcQaTcUaTcYaTccaTcgaTckaTcoaTcsaTcwaTc0aTc4aTc8aTdAaTdEaTdIaTdMaTdQaTdUaTdYaTdcaTdgaTdkaTdoaTdsaTdwaTd0aTd4aTd8aTeAaTeEaTeIaTeMaTeQaTeUaTeYaTecaTegaTekaTeoaTesaTewaTe0aTe4aTe8aTfAaTfEaTfIaTfMaTfQaTfUaTfYaTfcaTfgaTfkaTfoaTfsaTfwaTf0aTf4aTQgbTQkbTQobTQsbTQwbTQ0bTQ4bTQ8bTRAbTREbTRIbTRMbTRQbTRUbTRYbTRcbTSEbTSIbTSMbTSQbTSUbTSYbTScbTSgbTSkbTSobTSsbTSwbTS0bTS4bTS8bTTAbTTEbTTIbTTMbTTQbTTUbTT8bTUAbTUEbTUIbTUMbTUQbTUUbTUYbTUcbTUgbTUkbTUobTUsbTUwbTU0bTU4bTU8bTVAbTVEbTVIbTVMbTVQbTVUbTVYbTVcbTVgbTVkbTVobTVsbTVwbTV0bTV4bTV8bTWAbTWEbTWIbTWMbTWQbTWUbTWYbTWcbTWgbTXIbTXMbTXQbTXUbTXYbTXcbTXgbTXkbTXobTXsbTXwbTX0bTX4bTX8bTYAbTYEbTYIbTYMbTYQbTYUbTYYbTYcbTYgbTYkbTYobTYsbTYwbZShNjRtNjhtNjxtNkBtNkRtNkhtNkxtNlBtNlRtNlhtNlxtNmBtNmRtNmhtNmxtNnBtNnRtNnhtNnxtNoBtNoRtNqxtNrBtNrRtNrhtNrxtNsBtNsRtNshtNsxtNtBtNtRtNthtNtxtNuBtNuRtNuhtNuxtNxRtNxhtNxxtNyBtNyRtNyhtNyxtNzBtNzRtNzhtNzxtN0BtN0RtN0htN0xtN1BtN1RtN1htN1xtN2BtN2RtN2htN2xtN7htN7xtN8BtN8RtN8htN8xtN9BtN9RtN9htNABxNARxNAhxNAxxNBBxNBRxNBhxNBxxNCBxNCRxNChxNCxxNDBxNDRxNDhxNDxxNEBxNGhxNGxxNHBxNHRxNHhxNHxxNIBxNIRxNIhxNIxxNJBxNJRxNJhxNJxxNKBxNKRxNKhxNKxxNLBxNLRxNLhxNLxxNMBxNMRxNMhxNMxxNNBxNNRxNNhxNNxxNOBxNORxNOhxNOxxNPBxNPRxNPhxNPxxNQBxNQRxNQhxNQxxNRBxNRRxNRhxNRxxNSBxNSRxNShxNSxxNTBxNTRxNThxNTxxNUBxNURxNUhxNUxxNVBxNVRxNVhxNVxxNWBxNWRxNWhxNWxxNXBxNXRxNXhxNXxxNYBxNYRxNYhxNYxxNZBxNZRxNZhxNZxxNaBxNaRxNahxNaxxNbBxNbRxNbhxNbxxNcBxNcRxNchxNcxxNdBxNdRxNdhxNdxxNeBxNeRxNehxNexxNfBxNfRxNfhxNfxxNgBxNgRxNghxNgxxNhBxNhRxNhhxNhxxNiBxNiRxNihxNixxNjBxNjRxNjhxNjxxNkBxNkRxNkhxNkxxNlBxNlRxNlhxNlxxNmBxNmRxNmhxNmxxNnBxNnRxNnhxNnxxNoBxNoRxNohxNoxxNpBxNpRxNphxNpxxNqBxNqRxNqhxNqxxNrBxNrRxNrhxNrxxNsBxNsRxNshxNsxxNtBxNtRxNthxNtxxNuBxNuRxNuhxNuxxNvBxNvRxNvhxNvxxNwBxNwRxNwhxNwxxNxBxN4BxN4RxN4hxN4xxN5BxN5RxN5hxN5xxN6BxN6RxN6hxN6xxN7BxN7RxN7hxN7xxN8BxN8RxN8hxN8xxN9BxN9RxN9hxN9xxN+BxN+RxN+hxN+xxN/BxN/RxN/hxN/xxNAB1NAR1NAh1NAx1NBB1NBR1NBh1NBx1NCB1NCR1NCh1NCx1NDB1NDR1NDh1NDx1NEB1NER1NEh1NHB1NHR1NHh1NHx1NIB1NIR1NIh1NIx1NLR1NLh1NLx1NMB1NMR1NMh1NMx1NNB1NNR1NNh1NNx1NOB1NOR1NOh1NOx1NPB1NPR1NPh1NPx1NQB1NQR1NQh1NQx1NRB1NRR1NRh1NRx1NSB1NSR1NSh1NSx1NTB1NTR1NTh1NTx1NUB1NUR1NUh1NUx1NVB1NVR1NVh1NVx1NWB1NWR1NWh1NWx1NXB1NXR1NXh1NXx1NYB1NYR1NYh1NYx1NZB1NZR1NZh1NZx1NaB1NaR1Nah1Nax1NbB1NbR1Nbh1Nbx1NcB1NcR1Nch1Ncx1NdB1NdR1Ndh1Ndx1NeB1NeR1Neh1Nex1NfB1NfR1Nhx1NiB1NiR1Nih1Nix1NjB1NjR1Njh1Njx1NkB1NkR1Nkh1Nkx1NlB1NlR1Nlh1Nlx1NmB1NmR1Nmh1Nmx1NnB1NnR1Nnh1Nnx1NoB1NoR1Noh1Nox1NpB1NpR1Nph1Npx1NqB1NqR1Nqh1Nqx1NrB1NrR1Nrh1Nrx1NsB1NsR1Nsh1Nsx1NtB1NtR1Nth1Ntx1NuB1NuR1Nuh1Nux1NvB1Nxh1Nxx1NyB1NyR1Nyh1Nyx1NzB1NzR1Nzh1Nzx1N0B1N0R1N0h1N0x1N1B1N3h1N3x1N4B1N4R1N4h1N4x1N5B1N5R1N5h1N5x1N6B1N6R1N6h1N6x1N7B1N7R1N7h1N7x1N8B1N8R1N8h1N8x1N9B1N9R1N9h1N9x1N+B1N+R1N+h1N+x1N/B1N/R1N/h1N/x1NAB5NAR5NAh5NAx5NBB5NBR5NBh5NBx5NCB5NCR5NCh5NCx5NDB5NDR5NDh5NDx5NEB5NER5NEh5NEx5NFB5NFR5NFh5NFx5NGB5NGR5NGh5NGx5NHB5NHR5NHh5NHx5NIB5NIR5NIh5NIx5NJB5NJR5NJh5NJx5NKB5NKR5NKh5NKx5NLB5NLR5NLh5NLx5NMB5NMR5NMh5NMx5NNB5NNR5NNh5NNx5NOB5NOR5NOh5NOx5NRR5NRh5NRx5NSB5NSR5NSh5NSx5NTB5NTR5NTh5NTx5NUB5NUR5NUh5NUx5NVB5NVR5NVh5NVx5NWB5NWR5NWh5NWx5NXB5NXR5NXh5NXx5NYB5NYR5NYh5NYx5NZB5NZR5NZh5NZx5NaB5NaR5Nah5Nax5NbB5NbR5NgB5NgR5Ngh5Ngx5NhB5NhR5Nhh5Nhx5NiB5NiR5Nih5Nix5NjB5NjR5Njh5Njx5NkB5NkR5Nkh5Nkx5NlB5NlR5Nlh5Nlx5NmB5NmR5Nmh5Nmx5NnB5NnR5Nnh5Nnx5NoB5NoR5Noh5Nox5NpB5NpR5Nph5Npx5NqB5NqR5Nqh5Nqx5NrB5NrR5Nrh5Nrx5NsB5NsR5Nsh5Nsx5NtB5NtR5Nth5Ntx5NuB5NuR5Nuh5Nux5NvB5NvR5Nvh5Nvx5NwB5NwR5Nwh5Nwx5NxB5NxR5Nxh5Nxx5NyB5NyR5Nyh5Nyx5NzB5NzR5Nzh5Nzx5N0B5N0R5N0h5N0x5N1B5N1R5N1h5N1x5N2B5N2R5N2h5N2x5N3B5N3R5N3h5N3x5N4B5N4R5N4h5N4x5N5B5N5R5N5h5N5x5N6B5N6R5N6h5N6x5N7B5N7R5N7h5N7x5N8B5N8R5N8h5N8x5N9B5N9R5N9h5N9x5N+B5N+R5N+h5N+x5N/B5N/R5N/h5N/x5NAB9NAR9NAh9NAx9NBB9NBR9NBh9NBx9NCB9NEh9NEx9NFB9NFR9NFh9NFx9NGB9NGR9NGh9NGx9NHB9NHR9NHh9NHx9NIB9NIR9NIh9NIx9NJB9NJR9NJh9NJx9NKB9NKR9NKh9NKx9NLB9NLR9NLh9NLx9NMB9NMR9NMh9NMx9NNB9NNR9NNh9NNx9NOB9NOR9NOh9NOx9NPB9NPR9NPh9NPx9NQB9NQR9NQh9NQx9NRB9NRR9NRh9NRx9NSB9NSR9NSh9NSx9NTB9NTR9NTh9NTx9NUB9NUR9NUh9NUx9NVB9NVR9NVh9NVx9NWB9NWR9NWh9NWx9NXB9NXR9NXh9NXx9NYB9NYR9NYh9NYx9NZB9NZR9NZh9NZx9NaB9NaR9Nah9Nax9NbB9NbR9Nbh9Nbx9NcB9NcR9Nch9Ncx9NdB9NdR9Ndh9Ndx9NeB9NeR9Neh9Nex9NfB9NfR9Nfh9Nfx9NgB9NgR9Ngh9Ngx9NhB9NhR9Nhh9Nhx9NiB9NiR9Nih9Nix9NjB9NjR9Njh9Njx9NkB9NkR9Nkh9Nkx9NlB9NlR9Nlh9Nlx9NmB9NmR9Nmh9Nmx9NnB9NnR9Nnh9Nnx9NoB9NoR9Noh9Nox9NpB9NpR9Nph9Npx9NqB9NqR9Nqh9Nqx9NrB9NrR9Nrh9Nrx9NsB9NsR9Nsh9Nsx9NtB9NtR9Nth9Ntx9NuB9NuR9Nuh9Nux9NvB9NvR9Nvh9Nvx9NwB9NwR9Nwh9Nwx9NxB9NxR9Nxh9Nxx9NyB9NyR9Nyh9N1B9N1R9N1h9N1x9N2B9N2R9N2h9N2x9N3B9N3R9N3h9N3x9N4B9N4R9N4h9N4x9N5B9N5R9N5h9N5x9N6B9N6R9N6h9N6x9N7B9N7R9N7h9N7x9N8B9N8R9N8h9N8x9N9B9N9R9N9h9N9x9N+B9N+R9N+h9N+x9N/B9N/R9N/h9N/x9NACBNASBNAiBNAyBNBCBNBSBNBiBNByBNCCBNCSBNCiBNCyBNDCBNDSBNDiBNDyBNECBNESBNEiBNEyBNFCBNFSBNFiBNFyBNGCBNGSBNGiBNGyBNHCBNHSBNHiBNHyBlKE0gIE0hIE0iIE0jIE0kIE0lIE0mIE0nIE0oIE0pIE0qIE0rIE0sIE0tIE0uIE0vIE0wIE0xIE0yIE0zIE00IE01IE02IE03IE04IE05IE06IE07IE08IE09IE0+IE0/IE1AIE1BIE1CIE1DIE1EIE1FIE1GIE1HIE1IIE1JIE1KIE1LIE1MIE1NIE1OIE1PIE1QIE1RIE1SIE1TIE1UIE1VIE1WIE1XIE1YIE1ZIE1aIE1bIE1cIE1dIE1eIE1fIE1gIE1hIE1iIE1jIE1kIE1lIE1mIE1nIE1oIE1pIE1qIE1rIE1sIE1tIE1uIE1vIE1wIE1xIE1yIE1zIE10IE11IE12IE13IE14IE15IE16IE17IE18IE19IE1+IE1/IE2AIE2BIE2CIE2DIE2EIE2FIE2GIE2HIE2IIE2JIE2KIE2LIE2MIE2NIE2OIE2PIE2QIE2RIE2SIE2TIE2UIE2VIE2WIE2XIE2YIE2ZIE2aIE2bIE2cIE2dIE2eIE2fIE2gIE2hIE2iIE2jIE2kIE2lIE2mIE2nIE2oIE2pIE2qIE2rIE2sIE2tIE2uIE2vIE2wIE2xIE2yIE2zIE20IE21IE22IE23IE24IE25IE26IE27IE28IE29IE3HIE3IIE3JIE3KIE3LIE3MIE3NIE3OIE3PIE3QIE3RIE3SIE3TIE3UIE3VIE3WIE3XIE3YIE3ZIE3aIE3bIE3cIE3dIE3eIE3fIE3gIE3hIE3iIE3jIE3kIE3lIE3mIE3nIE3oIE3pIE3qIE3rIE3sIE3tIE3uIE3vIE3wIE3xIE3yIE3zIE30IE31IE32IE33IE34IE35IE36IE37IE38IE39IE3+IE3/IE0AIU0BIU0CIU0DIU0EIU0FIU0GIU0HIU0IIU0JIU0KIU0LIU0MIU0NIU0XIU0YIU0ZIU0aIU0bIU0cIU0dIU0eIU0fIU0gIU0hIU0iIU0jIU0kIU0lIU0mIU0nIU0oIU0pIU0qIU0rIU0sIU0tIU0uIU0vIU0wIU0xIU0yIU0zIU00IU01IU02IU03IU04IU05IU06IU07IU08IU09IU0+IU0/IU1AIU1BIU1CIU1DIU1EIU1FIU1GIU1HIU1IIU1JIU1KIU1LIU1MIU1NIU1OIU1PIU1QIU1RIU1SIU1TIU1UIU1VIU1WIU1XIU1YIU1ZIU1aIU1bIU1cIU1dIU1eIU1fIU1gIU1hIU1iIU1jIU1kIU1lIU1mIU1nIU1oIU1pIU1qIU1rIU1sIU1tIU1uIU1vIU1wIU1xIU1yIU1zIU10IU11IU12IU13IU14IU15IU16IU17IU18IU19IU1+IU1/IU2JIU2KIU2LIU2MIU2NIU2OIU2PIU2QIU2RIU2SIU2TIU2UIU2VIU2WIU2XIU2YIU2ZIU2aIU2bIU2cIU2dIU2eIU2fIU2gIU2hIU2iIU2jIU2kIU2lIU2mIU2nIU2oIU2pIU2qIU2rIU2sIU2tIU2uIU2vIU2wIU2xIU2yIU2zIU20IU21IU22IU23IU24IU25IU26IU27IU28IU29IU2+IU2/IU3AIU3BIU3CIU3DIU3EIU3FIU3GIU3HIU3IIU3JIU3KIU3LIU3MIU3NIU3OIU3PIU3QIU3RIU3SIU3TIU3UIU3VIU3WIU3XIU3YIU3ZIU3aIU3bIU3cIU3dIU3eIU3fIU3gIU3hIU3iIU3jIU3kIU3lIU3mIU3nIU3oIU3pIU3qIU3rIU3sIU3tIU3uIU3vIU3wIU3xIU3yIU3zIU30IWVLAl1yfxEAAChLHEsdSx5LH0sgSyFLIksjSyRLWktbS1xLXUteS19LYEthS2JNJAFNJQFNJgFNJwFNKAFNKQFNKgFNKwFNLAFNCgJNCwJNDAJNDQJNDgJNDwJNEAJNEQJNEgJNQAJNQQJNQgJNQwJNRAJNRQJNRgJNRwJNSAJNmgJNmwJNnAJNnQJNngJNnwJNoAJNoQJNogJNowJNpAJNpQJNpgJNpwJNqAJNqQJNqgJNqwJNZQNNZgNNZwNNaANNaQNNagNNawNNbANNbQNNjARNjQRNjgRNjwRNkARNkQRNkgRNkwRNlARNtARNtQRNtgRNtwRNuARNuQRNugRNuwRNvARNSQVNSgVNSwVNTAVNTQVNTgVNTwVNUAVNUQVNSAZNSQZNSgZNSwZNTAZNTQZNTgZNTwZNUAZN1gdN1wdN2AdN2QdN2gdN2wdN3AdN3QdN3gdN3wdN4AdN4QdN4gdN4wdN5AdN5QdN5gdN5wdNQwhNRAhNRQhNRghNRwhNSAhNSQhNSghNSwhNrghNrwhNsAhNsQhNsghNswhNtAhNtQhNtghNkgpNkwpNlApNlQpNlgpNlwpNmApNmQpNmgpN/wpNAAtNAQtNAgtNAwtNBAtNBQtNBgtNBwtNCAtNCQtNCgtNCwtNDAtNDQtNDgtNDwtNEAtN2gtN2wtN3AtN3QtN3gtN3wtN4AtN4QtN4gtNAgxNAwxNBAxNBQxNBgxNBwxNCAxNCQxNCgxNUgxNUwxNVAxNVQxNVgxNVwxNWAxNWQxNWgxNsAxNsQxNsgxNswxNtAxNtQxNtgxNtwxNuAxNbA1NbQ1Nbg1Nbw1NcA1NcQ1Ncg1Ncw1NdA1NfA1NfQ1Nfg1Nfw1NgA1NgQ1Ngg1Ngw1NhA1Njg1Njw1NkA1NkQ1Nkg1Nkw1NlA1NlQ1Nlg1NwQ1Nwg1Nww1NxA1NxQ1Nxg1Nxw1NyA1NyQ1Nyg1Nyw1NzA1NzQ1Nzg1Nzw1N0A1N0Q1N0g1NJA5NJQ5NJg5NJw5NKA5NKQ5NKg5NKw5NLA5Nvw5NwA5NwQ5Nwg5Nww5NxA5NxQ5Nxg5Nxw5NYQ9NYg9NYw9NZA9NZQ9NZg9NZw9NaA9NaQ9NqQ9Nqg9Nqw9NrA9NrQ9Nrg9Nrw9NsA9NsQ9N1Q9N1g9N1w9N2A9N2Q9N2g9N2w9N3A9N3Q9NDRBNDhBNDxBNEBBNERBNEhBNExBNFBBNFRBNDxFNEBFNERFNEhFNExFNFBFNFRFNFhFNFxFNexFNfBFNfRFNfhFNfxFNgBFNgRFNghFNgxFNNhJNNxJNOBJNORJNOhJNOxJNPBJNPRJNPhJNwxJNxBJNxRJNxhJNxxJNyBJNyRJNyhJNyxJNzBJNzRJNzhJNzxJN0BJN0RJN0hJN0xJN1BJNJRNNJhNNJxNNKBNNKRNNKhNNKxNNLBNNLRNNuRNNuhNNuxNNvBNNvRNNvhNNvxNNwBNNwRNNtxRNuBRNuRRNuhRNuxRNvBRNvRRNvhRNvxRN5xRN6BRN6RRN6hRN6xRN7BRN7RRN7hRN7xRNIRVNIhVNIxVNJBVNJRVNJhVNJxVNKBVNKRVNcBVNcRVNchVNcxVNdBVNdRVNdhVNdxVNeBVN0hVN0xVN1BVN1RVN1hVN1xVN2BVN2RVN2hVNUxdNVBdNVRdNVhdNVxdNWBdNWRdNWhdNWxdNXBdNXRdNXhdNXxdNYBdNYRdNYhdNYxdNZBdNkRdNkhdNkxdNlBdNlRdNlhdNlxdNmBdNmRdNohdNoxdNpBdNpRdNphdNpxdNqBdNqRdNqhdNtBdNtRdNthdNtxdNuBdNuRdNuhdNuxdNvBdNLxhNMBhNMRhNMhhNMxhNNBhNNRhNNhhNNxhNahhNaxhNbBhNbRhNbhhNbxhNcBhNcRhNchhN0BhN0RhN0hhN0xhN1BhN1RhN1hhN1xhN2BhNpxlNqBlNqRlNqhlNqxlNrBlNrRlNrhlNrxlNDxpNEBpNERpNEhpNExpNFBpNFRpNFhpNFxpNkxpNlBpNlRpNlhpNlxpNmBpNmRpNmhpNmxpN/xpNABtNARtNAhtNAxtNBBtNBRtNBhtNBxtNaRtNahtNaxtNbBtNbRtNbhtNbxtNcBtNcRtNvBtNvRtNvhtNvxtNwBtNwRtNwhtNwxtNxBtN3BtN3RtN3htN3xtN4BtN4RtN4htN4xtN5BtN5RtN5htN5xtN6BtN6RtN6htN6xtN7BtN7RtNERxNEhxNExxNFBxNFRxNFhxNFxxNGBxNGRxNzhxNzxxN0BxN0RxN0hxN0xxN1BxN1RxN1hxN1xxN2BxN2RxN2hxN2xxN3BxN3RxN3hxN3xxNEx1NFB1NFR1NFh1NFx1NGB1NGR1NGh1NGx1NJB1NJR1NJh1NJx1NKB1NKR1NKh1NKx1NLB1Nfh1Nfx1NgB1NgR1Ngh1Ngx1NhB1NhR1Nhh1NvR1Nvh1Nvx1NwB1NwR1Nwh1Nwx1NxB1NxR1N1R1N1h1N1x1N2B1N2R1N2h1N2x1N3B1N3R1NPB5NPR5NPh5NPx5NQB5NQR5NQh5NQx5NRB5Nbh5Nbx5NcB5NcR5Nch5Ncx5NdB5NdR5Ndh5Ndx5NeB5NeR5Neh5Nex5NfB5NfR5Nfh5Nfx5NCR9NCh9NCx9NDB9NDR9NDh9NDx9NEB9NER9Nyx9NzB9NzR9Nzh9Nzx9N0B9N0R9N0h9N0x9NviBNvyBNwCBNwSBNwiBNwyBNxCBNxSBNxiBNDiFNDyFNECFNESFNEiFNEyFNFCFNFSFNFiFNgCFNgSFNgiFNgyFNhCFNhSFNhiFNhyFNiCFNbCJNbSJNbiJNbyJNcCJNcSJNciJNcyJNdCJN0SJN0iJN0yJN1CJN1SJN1iJN1yJN2CJN2SJNLSNNLiNNLyNNMCNNMSNNMiNNMyNNNCNNNSNN2CNN2SNN2iNN2yNN3CNN3SNN3iNN3yNN4CNN4SNN4iNN4yNN5CNN5SNN5iNN5yNN6CNN6SNNqiRNqyRNrCRNrSRNriRNryRNsCRNsSRNsiRNyyRNzCRNzSRNziRNzyRN0CRN0SRN0iRN0yRNyyVNzCVNzSVNziVNzyVN0CVN0SVN0iVN0yVN9SVN9iVN9yVN+CVN+SVN+iVN+yVN/CVN/SVN9CZN9SZN9iZN9yZN+CZN+SZN+iZN+yZN/CZNBCdNBSdNBidNBydNCCdNCSdNCidNCydNDCdNfChNfShNfihNfyhNgChNgShNgihNgyhNhChNryhNsChNsShNsihNsyhNtChNtShNtihNtyhNwChNwShNwihNwyhNxChNxShNxihNxyhNyChNESlNEilNEylNFClNFSlNFilNFylNGClNGSlNLSlNLilNLylNMClNMSlNMilNMylNNClNNSlNPylNQClNQSlNQilNQylNRClNRSlNRilNRylNhylNiClNiSlNiilNiylNjClNjSlNjilNjylN/ylNACpNASpNAipNAypNBCpNBSpNBipNBypN5SpN5ipN5ypN6CpN6SpN6ipN6ypN7CpN7SpNRytNSCtNSStNSitNSytNTCtNTStNTitNTytNWCtNWStNWitNWytNXCtNXStNXitNXytNYCtNCCxNCSxNCixNCyxNDCxNDSxNDixNDyxNECxNFixNFyxNGCxNGSxNGixNGyxNHCxNHSxNHixNHyxNICxNISxNIixNIyxNJCxNJSxNJixNJyxNXCxNXSxNXixNXyxNYCxNYSxNYixNYyxNZCxNfyxNgCxNgSxNgixNgyxNhCxNhSxNhixNhyxNnSxNnixNnyxNoCxNoSxNoixNoyxNpCxNpSxN3yxN4CxN4SxN4ixN4yxN5CxN5SxN5ixN5yxNKS1NKi1NKy1NLC1NLS1NLi1NLy1NMC1NMS1N7C1N7S1N7i1N7y1N8C1N8S1N8i1N8y1N9C1NUi9NUy9NVC9NVS9NVi9NVy9NWC9NWS9NWi9NVDBNVTBNVjBNVzBNWDBNWTBNWjBNWzBNXDBNAzFlKE0EMU0FMU0GMU0HMU0IMU0JMU0KMU0LMU1DMU1EMU1FMU1GMU1HMU1IMU1JMU1KMU1LMU2LMU2MMU2NMU2OMU2PMU2QMU2RMU2SMU2TMU0gMk0hMk0iMk0jMk0kMk0lMk0mMk0nMk0oMk0MM00NM00OM00PM00QM00RM00SM00TM00UM00VM00WM00XM00YM00ZM00aM00bM00cM00dM01zM010M011M012M013M014M015M016M017M02eM02fM02gM02hM02iM02jM02kM02lM02mM01fNE1gNE1hNE1iNE1jNE1kNE1lNE1mNE1nNE1fNU1gNU1hNU1iNU1jNU1kNU1lNU1mNU1nNU2pNU2qNU2rNU2sNU2tNU2uNU2vNU2wNU2xNU0pNk0qNk0rNk0sNk0tNk0uNk0vNk0wNk0xNk0aN00bN00cN00dN00eN00fN00gN00hN00iN03hN03iN03jN03kN03lN03mN03nN03oN03pN02DOE2EOE2FOE2GOE2HOE2IOE2JOE2KOE2LOE0SOU0TOU0UOU0VOU0WOU0XOU0YOU0ZOU0aOU2kOU2lOU2mOU2nOU2oOU2pOU2qOU2rOU2sOU0YOk0ZOk0aOk0bOk0cOk0dOk0eOk0fOk0gOk0pOk0qOk0rOk0sOk0tOk0uOk0vOk0wOk0xOk1rOk1sOk1tOk1uOk1vOk1wOk1xOk1yOk1zOk1EO01FO01GO01HO01IO01JO01KO01LO01MO023O024O025O026O027O028O029O02+O02/O00yPE0zPE00PE01PE02PE03PE04PE05PE06PE3FPU3GPU3HPU3IPU3JPU3KPU3LPU3MPU3NPU02Pk03Pk04Pk05Pk06Pk07Pk08Pk09Pk0+Pk1HPk1IPk1JPk1KPk1LPk1MPk1NPk1OPk1PPk1zPk10Pk11Pk12Pk13Pk14Pk15Pk16Pk17Pk35Pk36Pk37Pk38Pk39Pk3+Pk3/Pk0AP00BP02RP02SP02TP02UP02VP02WP02XP02YP02ZP02+QE2/QE3AQE3BQE3CQE3DQE3EQE3FQE3GQE3PQE3QQE3RQE3SQE3TQE3UQE3VQE3WQE3XQE3fQU3gQU3hQU3iQU3jQU3kQU3lQU3mQU3nQU3oQU3pQU3qQU3rQU3sQU3tQU3uQU3vQU3wQU0FQk0GQk0HQk0IQk0JQk0KQk0LQk0MQk0NQk0OQk0PQk0QQk0RQk0SQk0TQk0UQk0VQk0WQk1RQk1SQk1TQk1UQk1VQk1WQk1XQk1YQk1ZQk3JQk3KQk3LQk3MQk3NQk3OQk3PQk3QQk3RQk1UQ01VQ01WQ01XQ01YQ01ZQ01aQ01bQ01cQ03KQ03LQ03MQ03NQ03OQ03PQ03QQ03RQ03SQ02ZRE2aRE2bRE2cRE2dRE2eRE2fRE2gRE2hRE3JRE3KRE3LRE3MRE3NRE3ORE3PRE3QRE3RRE36RE37RE38RE39RE3+RE3/RE0ARU0BRU0CRWVLA11ygBEAAChNQAVNQQVNQgVNQwVNRAVNRQVNRgVNRwVNSAVNcAVNcQVNcgVNcwVNdAVNdQVNdgVNdwVNeAVNkQVNkgVNkwVNlAVNlQVNlgVNlwVNmAVNmQVNmgVNmwVNnAVNnQVNngVNnwVNoAVNoQVNogVNsgVNswVNtAVNtQVNtgVNtwVNuAVNuQVNugVNWQZNWgZNWwZNXAZNXQZNXgZNXwZNYAZNYQZNuAZNuQZNugZNuwZNvAZNvQZNvgZNvwZNwAZNawdNbAdNbQdNbgdNbwdNcAdNcQdNcgdNcwdNqQdNqgdNqwdNrAdNrQdNrgdNrwdNsAdNsQdN6AdN6QdN6gdN6wdN7AdN7QdN7gdN7wdN8AdNOghNOwhNPAhNPQhNPghNPwhNQAhNQQhNQghNQApNQQpNQgpNQwpNRApNRQpNRgpNRwpNSApNeApNeQpNegpNewpNfApNfQpNfgpNfwpNgApNmwpNnApNnQpNngpNnwpNoApNoQpNogpNowpNrApNrQpNrgpNrwpNsApNsQpNsgpNswpNtApNoAxNoQxNogxNowxNpAxNpQxNpgxNpwxNqAxN1wxN2AxN2QxN2gxN2wxN3AxN3QxN3gxN3wxN4AxN4QxN4gxN4wxN5AxN5QxN5gxN5wxN6AxNDw1NEA1NEQ1NEg1NEw1NFA1NFQ1NFg1NFw1NGw5NHA5NHQ5NHg5NHw5NIA5NIQ5NIg5NIw5N/Q5N/g5N/w5NAA9NAQ9NAg9NAw9NBA9NBQ9NHg9NHw9NIA9NIQ9NIg9NIw9NJA9NJQ9NJg9NcBBNcRBNchBNcxBNdBBNdRBNdhBNdxBNeBBNeRBNehBNexBNfBBNfRBNfhBNfxBNgBBNgRBNCxRNDBRNDRRNDhRNDxRNEBRNERRNEhRNExRNHBRNHRRNHhRNHxRNIBRNIRRNIhRNIxRNJBRNYRRNYhRNYxRNZBRNZRRNZhRNZxRNaBRNaRRNyRVNyhVNyxVNzBVNzRVNzhVNzxVN0BVN0RVNHxZNIBZNIRZNIhZNIxZNJBZNJRZNJhZNJxZNKBZNKRZNKhZNKxZNLBZNLRZNLhZNLxZNMBZNZBZNZRZNZhZNZxZNaBZNaRZNahZNaxZNbBZNmRZNmhZNmxZNnBZNnRZNnhZNnxZNoBZNoRZNwBZNwRZNwhZNwxZNxBZNxRZNxhZNxxZNyBZNJhdNJxdNKBdNKRdNKhdNKxdNLBdNLRdNLhdNKBlNKRlNKhlNKxlNLBlNLRlNLhlNLxlNMBlNIxpNJBpNJRpNJhpNJxpNKBpNKRpNKhpNKxpNGBtNGRtNGhtNGxtNHBtNHRtNHhtNHxtNIBtNNhtNNxtNOBtNORtNOhtNOxtNPBtNPRtNPhtNohtNoxtNpBtNpRtNphtNpxtNqBtNqRtNqhtN9xtN+BtN+RtN+htN+xtN/BtN/RtN/htN/xtN9SFN9iFN9yFN+CFN+SFN+iFN+yFN/CFN/SFN/iFN/yFNACJNASJNAiJNAyJNBCJNBSJNBiJNByJNCCJNCSJNCiJNCyJNDCJNDSJNDiJNDyJNtiNNtyNNuCNNuSNNuiNNuyNNvCNNvSNNviNN1CVN1SVN1iVN1yVN2CVN2SVN2iVN2yVN3CVN1ClN1SlN1ilN1ylN2ClN2SlN2ilN2ylN3ClNGCpNGSpNGipNGypNHCpNHSpNHipNHypNICpNQipNQypNRCpNRSpNRipNRypNSCpNSSpNSipNVypNWCpNWSpNWipNWypNXCpNXSpNXipNXypNhipNhypNiCpNiSpNiipNiypNjCpNjSpNjipNlSpNlipNlypNmCpNmSpNmipNmypNnCpNnSpNpCpNpSpNpipNpypNqCpNqSpNqipNqypNrCpN3CpN3SpN3ipN3ypN4CpN4SpN4ipN4ypN5CpN/ipN/ypNACtNAStNAitNAytNBCtNBStNBitNOSxNOixNOyxNPCxNPSxNPixNPyxNQCxNQSxNbSxNbixNbyxNcCxNcSxNcixNcyxNdCxNdSxN1ixN1yxN2CxN2SxN2ixN2yxN3CxN3SxN3ixNCi1NCy1NDC1NDS1NDi1NDy1NEC1NES1NEi1NGC1NGS1NGi1NGy1NHC1NHS1NHi1NHy1NIC1NTS1NTi1NTy1NUC1NUS1NUi1NUy1NVC1NVS1N2i1N2y1N3C1N3S1N3i1N3y1N4C1N4S1N4i1NpS9Npi9Npy9NqC9NqS9Nqi9Nqy9NrC9NrS9Nwi9Nwy9NxC9NxS9Nxi9Nxy9NyC9NyS9Nyi9N3S9N3i9N3y9N4C9N4S9N4i9N4y9N5C9N5S9NBjBNBzBNCDBNCTBNCjBNCzBNDDBNDTBNDjBNDzBNEDBNETBNEjBNEzBNFDBNFTBNFjBNFzBNKTBNKjBNKzBNLDBNLTBNLjBNLzBNMDBNMTBNQzBNRDBNRTBNRjBNRzBNSDBNSTBNSjBNSzBNXTBNXjBNXzBNYDBNYTBNYjBNYzBNZDBNZTBNyTNNyjNNyzNNzDNNzTNNzjNNzzNN0DNN0TNNPjRNPzRNQDRNQTRNQjRNQzRNRDRNRTRNRjRNETZNEjZNEzZNFDZNFTZNFjZNFzZNGDZNGTZNaDdNaTdNajdNazdNbDdNbTdNbjdNbzdNcDdNZjhNZzhNaDhNaThNajhNazhNbDhNbThNbjhN4DhN4ThN4jhN4zhN5DhN5ThN5jhN5zhN6DhNGzlNHDlNHTlNHjlNHzlNIDlNITlNIjlNIzlNdDlNdTlNdjlNdzlNeDlNeTlNejlNezlNfDlNUzpNVDpNVTpNVjpNVzpNWDpNWTpNWjpNWzpN1jpN1zpN2DpN2TpN2jpN2zpN3DpN3TpN3jpNOztNPDtNPTtNPjtNPztNQDtNQTtNQjtNQztN0TtN0jtN0ztN1DtN1TtN1jtN1ztN2DtN2TtNsT1Nsj1Nsz1NtD1NtT1Ntj1Ntz1NuD1NuT1NWj9NWz9NXD9NXT9NXj9NXz9NYD9NYT9NYj9lSwRdcoERAAAoTVMITVQITVUITVYITVcITVgITVkITVoITVsITTQJTTUJTTYJTTcJTTgJTTkJTToJTTsJTTwJTYIJTYMJTYQJTYUJTYYJTYcJTYgJTYkJTYoJTd8JTeAJTeEJTeIJTeMJTeQJTeUJTeYJTecJTQEKTQIKTQMKTQQKTQUKTQYKTQcKTQgKTQkKTWYKTWcKTWgKTWkKTWoKTWsKTWwKTW0KTW4KTSoMTSsMTSwMTS0MTS4MTS8MTTAMTTEMTTIMTWMMTWQMTWUMTWYMTWcMTWgMTWkMTWoMTWsMTdsNTdwNTd0NTd4NTd8NTeANTeENTeINTeMNTS0OTS4OTS8OTTAOTTEOTTIOTTMOTTQOTTUOTZsQTZwQTZ0QTZ4QTZ8QTaAQTaEQTaIQTaMQTbkQTboQTbsQTbwQTb0QTb4QTb8QTcAQTcEQTfYSTfcSTfgSTfkSTfoSTfsSTfwSTf0STf4STZAUTZEUTZIUTZMUTZQUTZUUTZYUTZcUTZgUTdEWTdIWTdMWTdQWTdUWTdYWTdcWTdgWTdkWTf4WTf8WTQAXTQEXTQIXTQMXTQQXTQUXTQYXTUoXTUsXTUwXTU0XTU4XTU8XTVAXTVEXTVIXTVoZTVsZTVwZTV0ZTV4ZTV8ZTWAZTWEZTWIZTegZTekZTeoZTesZTewZTe0ZTe4ZTe8ZTfAZTQEaTQIaTQMaTQQaTQUaTQYaTQcaTQgaTQkaTcUcTcYcTcccTcgcTckcTcocTcscTcwcTc0cTR4oTR8oTSAoTSEoTSIoTSMoTSQoTSUoTSYoTUkoTUooTUsoTUwoTU0oTU4oTU8oTVAoTVEoTWooTWsoTWwoTW0oTW4oTW8oTXAoTXEoTXIoTboqTbsqTbwqTb0qTb4qTb8qTcAqTcEqTcIqTawrTa0rTa4rTa8rTbArTbErTbIrTbMrTbQrTdArTdErTdIrTdMrTdQrTdUrTdYrTdcrTdgrTeErTeIrTeMrTeQrTeUrTeYrTecrTegrTekrTfkrTforTfsrTfwrTf0rTf4rTf8rTQAsTQEsTV4tTV8tTWAtTWEtTWItTWMtTWQtTWUtTWYtTQsuTQwuTQ0uTQ4uTQ8uTRAuTREuTRIuTRMuTUcuTUguTUkuTUouTUsuTUwuTU0uTU4uTU8uTYQuTYUuTYYuTYcuTYguTYkuTYouTYsuTYwuTdwwTd0wTd4wTd8wTeAwTeEwTeIwTeMwTeQwTaczTagzTakzTaozTaszTawzTa0zTa4zTa8zTeo0Tes0Tew0Te00Te40Te80TfA0TfE0TfI0TYI3TYM3TYQ3TYU3TYY3TYc3TYg3TYk3TYo3TQE7TQI7TQM7TQQ7TQU7TQY7TQc7TQg7TQk7TZQ7TZU7TZY7TZc7TZg7TZk7TZo7TZs7TZw7TYI9TYM9TYQ9TYU9TYY9TYc9TYg9TYk9TYo9ZXWHVQxzdXJmYWNlQ29sb3JyghEAAE0XRUsFfXKDEQAAKEsBXXKEEQAAKEsASwFLAksDSwRLBUsGSwdLCEsJSwpLC0sMSw1LDksPSxBLEUsSSxNLFEsVSxZLF0sYSxlLGksbSyVLJksnSyhLKUsqSytLLEstSy5LL0swSzFLMkszSzRLNUs2SzdLOEs5SzpLO0s8Sz1LPks/S0BLQUtCS0NLREtFS0ZLR0tIS0lLSktLS0xLTUtOS09LUEtRS1JLU0tUS1VLVktXS1hLWUtjS2RLZUtmS2dLaEtpS2pLa0tsS21LbktvS3BLcUtyS3NLdEt1S3ZLd0t4S3lLekt7S3xLfUt+S39LgEuBS4JLg0uES4VLhkuHS4hLiUuKS4tLjEuNS45Lj0uQS5FLkkuTS5RLlUuWS5dLmEuZS5pLm0ucS51LnkufS6BLoUuiS6NLpEulS6ZLp0uoS6lLqkurS6xLrUuuS69LsEuxS7JLs0u0S7VLtku3S7hLuUu6S7tLvEu9S75Lv0vAS8FLwkvDS8RLxUvGS8dLyEvJS8pLy0vMS81LzkvPS9BL0UvSS9NL1EvVS9ZL10vYS9lL2kvbS9xL3UveS99L4EvhS+JL40vkS+VL5kvnS+hL6UvqS+tL7EvtS+5L70vwS/FL8kvzS/RL9Uv2S/dL+Ev5S/pL+0v8S/1L/kv/TQABTQEBTQIBTQMBTQQBTQUBTQYBTQcBTQgBTQkBTQoBTQsBTQwBTQ0BTQ4BTQ8BTRABTREBTRIBTRMBTRQBTRUBTRYBTRcBTRgBTRkBTRoBTRsBTRwBTR0BTR4BTR8BTSABTSEBTSIBTSMBTS0BTS4BTS8BTTABTTEBTTIBTTMBTTQBTTUBTTYBTTcBTTgBTTkBTToBTTsBTTwBTT0BTT4BTT8BTUABTUEBTUIBTUMBTUQBTUUBTUYBTUcBTUgBTUkBTUoBTUsBTUwBTU0BTU4BTU8BTVABTVEBTVIBTVMBTVQBTVUBTVYBTVcBTVgBTVkBTVoBTVsBTVwBTV0BTV4BTV8BTWABTWEBTWIBTWMBTWQBTWUBTWYBTWcBTWgBTWkBTWoBTWsBTWwBTW0BTW4BTW8BTXABTXEBTXIBTXMBTXQBTXUBTXYBTXcBTXgBTXkBTXoBTXsBTXwBTX0BTX4BTX8BTYABTYEBTYIBTYMBTYQBTYUBTYYBTYcBTYgBTYkBTYoBTYsBTYwBTY0BTY4BTY8BTZABTZEBTZIBTZMBTZQBTZUBTZYBTZcBTZgBTZkBTZoBTZsBTZwBTZ0BTZ4BTZ8BTaABTaEBTaIBTaMBTaQBTaUBTaYBTacBTagBTakBTaoBTasBTawBTa0BTa4BTa8BTbABTbEBTbIBTbMBTbQBTbUBTbYBTbcBTbgBTbkBTboBTbsBTbwBTb0BTb4BTb8BTcABTcEBTcIBTcMBTcQBTcUBTcYBTccBTcgBTckBTcoBTcsBTcwBTc0BTc4BTc8BTdABTdEBTdIBTdMBTdQBTdUBTdYBTdcBTdgBTdkBTdoBTdsBTdwBTd0BTd4BTd8BTeABTeEBTeIBTeMBTeQBTeUBTeYBTecBTegBTekBTeoBTesBTewBTe0BTe4BTe8BTfABTfEBTfIBTfMBTfQBTfUBTfYBTfcBTfgBTfkBTfoBTfsBTfwBTf0BTf4BTf8BTQACTQECTQICTQMCTQQCTQUCTQYCTQcCTQgCTQkCTRMCTRQCTRUCTRYCTRcCTRgCTRkCTRoCTRsCTRwCTR0CTR4CTR8CTSACTSECTSICTSMCTSQCTSUCTSYCTScCTSgCTSkCTSoCTSsCTSwCTS0CTS4CTS8CTTACTTECTTICTTMCTTQCTTUCTTYCTTcCTTgCTTkCTToCTTsCTTwCTT0CTT4CTT8CTUkCTUoCTUsCTUwCTU0CTU4CTU8CTVACTVECTVICTVMCTVQCTVUCTVYCTVcCTVgCTVkCTVoCTVsCTVwCTV0CTV4CTV8CTWACTWECTWICTWMCTWQCTWUCTWYCTWcCTWgCTWkCTWoCTWsCTWwCTW0CTW4CTW8CTXACTXECTXICTXMCTXQCTXUCTXYCTXcCTXgCTXkCTXoCTXsCTXwCTX0CTX4CTX8CTYACTYECTYICTYMCTYQCTYUCTYYCTYcCTYgCTYkCTYoCTYsCTYwCTY0CTY4CTY8CTZACTZECTZICTZMCTZQCTZUCTZYCTZcCTZgCTZkCTawCTa0CTa4CTa8CTbACTbECTbICTbMCTbQCTbUCTbYCTbcCTbgCTbkCTboCTbsCTbwCTb0CTb4CTb8CTcACTcECTcICTcMCTcQCTcUCTcYCTccCTcgCTckCTcoCTcsCTcwCTc0CTc4CTc8CTdACTdECTdICTdMCTdQCTdUCTdYCTdcCTdgCTdkCTdoCTdsCTdwCTd0CTd4CTd8CTeACTeECTeICTeMCTeQCTeUCTeYCTecCTegCTekCTeoCTesCTewCTe0CTe4CTe8CTfACTfECTfICTfMCTfQCTfUCTfYCTfcCTfgCTfkCTfoCTfsCTfwCTf0CTf4CTf8CTQADTQEDTQIDTQMDTQQDTQUDTQYDTQcDTQgDTQkDTQoDTQsDTQwDTQ0DTQ4DTQ8DTRADTREDTRIDTRMDTRQDTRUDTRYDTRcDTRgDTRkDTRoDTRsDTRwDTR0DTR4DTR8DTSADTSEDTSIDTSMDTSQDTSUDTSYDTScDTSgDTSkDTSoDTSsDTSwDTS0DTS4DTS8DTTADTTEDTTIDTTMDTTQDTTUDTTYDTTcDTTgDTTkDTToDTTsDTTwDTT0DTT4DTT8DTUADTUEDTUIDTUMDTUQDTUUDTUYDTUcDTUgDTUkDTUoDTUsDTUwDTU0DTU4DTU8DTVADTVEDTVIDTVMDTVQDTVUDTVYDTVcDTVgDTVkDTVoDTVsDTVwDTV0DTV4DTV8DTWADTWEDTWIDTWMDTWQDTW4DTW8DTXADTXEDTXIDTXMDTXQDTXUDTXYDTXcDTXgDTXkDTXoDTXsDTXwDTX0DTX4DTX8DTYADTYEDTYIDTYMDTYQDTYUDTYYDTYcDTYgDTYkDTYoDTYsDTYwDTY0DTY4DTY8DTZADTZEDTZIDTZMDTZQDTZUDTZYDTZcDTZgDTZkDTZoDTZsDTZwDTZ0DTZ4DTZ8DTaADTaEDTaIDTaMDTaQDTaUDTaYDTacDTagDTakDTaoDTasDTawDTa0DTa4DTa8DTbADTbEDTbIDTbMDTbQDTbUDTbYDTbcDTbgDTbkDTboDTbsDTbwDTb0DTb4DTb8DTcADTcEDTcIDTcMDTcQDTcUDTcYDTccDTcgDTckDTcoDTcsDTcwDTc0DTc4DTc8DTdADTdEDTdIDTdMDTdQDTdUDTdYDTdcDTdgDTdkDTdoDTdsDTdwDTd0DTd4DTd8DTeADTeEDTeIDTeMDTeQDTeUDTeYDTecDTegDTekDTeoDTesDTewDTe0DTe4DTe8DTfADTfEDTfIDTfMDTfQDTfUDTfYDTfcDTfgDTfkDTfoDTfsDTfwDTf0DTf4DTf8DTQAETQEETQIETQMETQQETQUETQYETQcETQgETQkETQoETQsETQwETQ0ETQ4ETQ8ETRAETREETRIETRMETRQETRUETRYETRcETRgETRkETRoETRsETRwETR0ETR4ETR8ETSAETSEETSIETSMETSQETSUETSYETScETSgETSkETSoETSsETSwETS0ETS4ETS8EZShNMARNMQRNMgRNMwRNNARNNQRNNgRNNwRNOARNOQRNOgRNOwRNPARNPQRNPgRNPwRNQARNQQRNQgRNQwRNRARNRQRNRgRNRwRNSARNSQRNSgRNSwRNTARNTQRNTgRNTwRNUARNUQRNUgRNUwRNVARNVQRNVgRNVwRNWARNWQRNWgRNWwRNXARNXQRNXgRNXwRNYARNYQRNYgRNYwRNZARNZQRNZgRNZwRNaARNaQRNagRNawRNbARNbQRNbgRNbwRNcARNcQRNcgRNcwRNdARNdQRNdgRNdwRNeARNeQRNegRNewRNfARNfQRNfgRNfwRNgARNgQRNggRNgwRNhARNhQRNhgRNhwRNiARNiQRNigRNiwRNlQRNlgRNlwRNmARNmQRNmgRNmwRNnARNnQRNngRNnwRNoARNoQRNogRNowRNpARNpQRNpgRNpwRNqARNqQRNqgRNqwRNrARNrQRNrgRNrwRNsARNsQRNsgRNswRNvQRNvgRNvwRNwARNwQRNwgRNwwRNxARNxQRNxgRNxwRNyARNyQRNygRNywRNzARNzQRNzgRNzwRN0ARN0QRN0gRN0wRN1ARN1QRN1gRN1wRN2ARN2QRN2gRN2wRN3ARN3QRN3gRN3wRN4ARN4QRN4gRN4wRN5ARN5QRN5gRN5wRN6ARN6QRN6gRN6wRN7ARN7QRN7gRN7wRN8ARN8QRN8gRN8wRN9ARN9QRN9gRN9wRN+ARN+QRN+gRN+wRN/ARN/QRN/gRN/wRNAAVNAQVNAgVNAwVNBAVNBQVNBgVNBwVNCAVNCQVNCgVNCwVNDAVNDQVNDgVNDwVNEAVNEQVNEgVNEwVNFAVNFQVNFgVNFwVNGAVNGQVNGgVNGwVNHAVNHQVNHgVNHwVNIAVNIQVNIgVNIwVNJAVNJQVNJgVNJwVNKAVNKQVNKgVNKwVNLAVNLQVNLgVNLwVNMAVNMQVNMgVNMwVNNAVNNQVNNgVNNwVNOAVNOQVNOgVNOwVNPAVNPQVNPgVNPwVNUgVNUwVNVAVNVQVNVgVNVwVNWAVNWQVNWgVNWwVNXAVNXQVNXgVNXwVNYAVNYQVNYgVNYwVNZAVNZQVNZgVNZwVNaAVNaQVNagVNawVNbAVNbQVNbgVNbwVNeQVNegVNewVNfAVNfQVNfgVNfwVNgAVNgQVNggVNgwVNhAVNhQVNhgVNhwVNiAVNiQVNigVNiwVNjAVNjQVNjgVNjwVNkAVNowVNpAVNpQVNpgVNpwVNqAVNqQVNqgVNqwVNrAVNrQVNrgVNrwVNsAVNsQVNuwVNvAVNvQVNvgVNvwVNwAVNwQVNwgVNwwVNxAVNxQVNxgVNxwVNyAVNyQVNygVNywVNzAVNzQVNzgVNzwVN0AVN0QVN0gVN0wVN1AVN1QVN1gVN1wVN2AVN2QVN2gVN2wVN3AVN3QVN3gVN3wVN4AVN4QVN4gVN4wVN5AVN5QVN5gVN5wVN6AVN6QVN6gVN6wVN7AVN7QVN7gVN7wVN8AVN8QVN8gVN8wVN9AVN9QVN9gVN9wVN+AVN+QVN+gVN+wVN/AVN/QVN/gVN/wVNAAZNAQZNAgZNAwZNBAZNBQZNBgZNBwZNCAZNCQZNCgZNCwZNDAZNDQZNDgZNDwZNEAZNEQZNEgZNEwZNFAZNFQZNFgZNFwZNGAZNGQZNGgZNGwZNHAZNHQZNHgZNHwZNIAZNIQZNIgZNIwZNJAZNJQZNJgZNJwZNKAZNKQZNKgZNKwZNLAZNLQZNLgZNLwZNMAZNMQZNMgZNMwZNNAZNNQZNNgZNNwZNOAZNOQZNOgZNOwZNPAZNPQZNPgZNPwZNQAZNQQZNQgZNQwZNRAZNRQZNRgZNRwZNUQZNUgZNUwZNVAZNVQZNVgZNVwZNWAZNYgZNYwZNZAZNZQZNZgZNZwZNaAZNaQZNagZNawZNbAZNbQZNbgZNbwZNcAZNcQZNcgZNcwZNdAZNdQZNdgZNdwZNeAZNeQZNegZNewZNfAZNfQZNfgZNfwZNgAZNgQZNggZNgwZNhAZNhQZNhgZNhwZNiAZNiQZNigZNiwZNjAZNjQZNjgZNjwZNkAZNkQZNkgZNkwZNlAZNlQZNlgZNlwZNmAZNmQZNmgZNmwZNnAZNnQZNngZNnwZNoAZNoQZNogZNowZNpAZNpQZNpgZNpwZNqAZNqQZNqgZNqwZNrAZNrQZNrgZNrwZNsAZNsQZNsgZNswZNtAZNtQZNtgZNtwZNwQZNwgZNwwZNxAZNxQZNxgZNxwZNyAZNyQZNygZNywZNzAZNzQZNzgZNzwZN0AZN0QZN0gZN0wZN1AZN1QZN1gZN1wZN2AZN2QZN2gZN2wZN3AZN3QZN3gZN3wZN4AZN4QZN4gZN4wZN5AZN5QZN5gZN5wZN6AZN6QZN6gZN6wZN7AZN7QZN7gZN7wZN8AZN8QZN8gZN8wZN9AZN9QZN9gZN9wZN+AZN+QZN+gZN+wZN/AZN/QZN/gZN/wZNAAdNAQdNAgdNAwdNBAdNBQdNBgdNBwdNCAdNCQdNCgdNCwdNDAdNDQdNDgdNDwdNEAdNEQdNEgdNEwdNFAdNFQdNFgdNFwdNGAdNGQdNGgdNGwdNHAdNHQdNHgdNHwdNIAdNIQdNIgdNIwdNJAdNJQdNJgdNJwdNKAdNKQdNKgdNKwdNLAdNLQdNLgdNLwdNMAdNMQdNMgdNMwdNNAdNNQdNNgdNNwdNOAdNOQdNOgdNOwdNPAdNPQdNPgdNPwdNQAdNQQdNQgdNQwdNRAdNRQdNRgdNRwdNSAdNSQdNSgdNSwdNTAdNTQdNTgdNTwdNUAdNUQdNUgdNUwdNVAdNVQdNVgdNVwdNWAdNWQdNWgdNWwdNXAdNXQdNXgdNXwdNYAdNYQdNYgdNYwdNZAdNZQdNZgdNZwdNaAdNaQdNagdNdAdNdQdNdgdNdwdNeAdNeQdNegdNewdNfAdNfQdNfgdNfwdNgAdNgQdNggdNgwdNhAdNhQdNhgdNhwdNiAdNiQdNigdNiwdNjAdNjQdNjgdNjwdNkAdNkQdNkgdNkwdNlAdNlQdNlgdNlwdNmAdNmQdNmgdNmwdNnAdNnQdNngdNnwdNoAdNoQdNogdNowdNpAdNpQdNpgdNpwdNqAdNsgdNswdNtAdNtQdNtgdNtwdNuAdNuQdNugdNuwdNvAdNvQdNvgdNvwdNwAdNwQdNwgdNwwdNxAdNxQdNxgdNxwdNyAdNyQdNygdNywdNzAdNzQdNzgdNzwdN0AdN0QdN0gdN0wdN1AdN1QdN8QdN8gdN8wdN9AdN9QdN9gdN9wdN+AdN+QdN+gdN+wdN/AdN/QdN/gdN/wdNAAhNAQhNAghNAwhNBAhNBQhNBghNBwhNCAhNCQhNCghNCwhNDAhNDQhNDghNDwhNEAhNEQhNEghNEwhNFAhNFQhNFghNFwhNGAhNGQhNGghNGwhNHAhNHQhNHghNHwhNIAhNIQhNIghNIwhNJAhNJQhNJghNJwhNKAhNKQhNKghNKwhNLAhNLQhNLghNLwhNMAhNMQhNMghNMwhNNAhNNQhNNghNNwhNOAhNOQhNTAhNTQhNTghNTwhNUAhNUQhNUghNXAhNXQhNXghNXwhNYAhNYQhNYghNYwhNZAhNZQhNZghNZwhNaAhNaQhNaghNawhNbAhNbQhNbghNbwhNcAhNcQhNcghNcwhNdAhNdQhNdghNdwhNeAhNeQhNeghNewhNfAhNfQhNfghNfwhNgAhNgQhNgghNgwhNhAhNhQhNhghNhwhNiAhNiQhNighNiwhNjAhNjQhNjghNjwhNkAhNkQhNkghNkwhNlAhNlQhNlghNlwhNmAhNmQhNmghNmwhNnAhNnQhNnghNnwhNoAhNoQhNoghNowhNpAhNpQhNpghNpwhNqAhNqQhNqghNqwhNrAhNrQhNtwhNuAhNuQhNughNuwhNvAhNvQhNvghNvwhNwAhNwQhNwghNwwhNxAhNxQhNxghNxwhNyAhNyQhNyghNywhlKE3MCE3NCE3OCE3PCE3QCE3RCE3SCE3TCE3UCE3VCE3WCE3XCE3YCE3ZCE3aCE3bCE3cCE3dCE3eCE3fCE3gCE3hCE3iCE3jCE3kCE3lCE3mCE3nCE3oCE3pCE3qCE3rCE3sCE3tCE3uCE3vCE3wCE3xCE3yCE3zCE30CE31CE32CE33CE34CE35CE36CE37CE38CE39CE3+CE3/CE0ACU0BCU0CCU0DCU0ECU0FCU0GCU0HCU0ICU0JCU0KCU0LCU0MCU0NCU0OCU0PCU0QCU0RCU0SCU0TCU0UCU0VCU0WCU0XCU0YCU0ZCU0aCU0bCU0cCU0dCU0eCU0fCU0gCU0hCU0iCU0jCU0kCU0lCU0mCU0nCU0oCU0pCU0qCU0rCU0sCU0tCU0uCU0vCU0wCU0xCU0yCU0zCU09CU0+CU0/CU1ACU1BCU1CCU1DCU1ECU1FCU1GCU1HCU1ICU1JCU1KCU1LCU1MCU1NCU1OCU1PCU1QCU1RCU1SCU1TCU1UCU1VCU1WCU1XCU1YCU1ZCU1aCU1bCU1cCU1dCU1eCU1fCU1gCU1hCU1iCU1jCU1kCU1lCU1mCU1nCU1oCU1pCU1qCU1rCU1sCU1tCU1uCU1vCU1wCU1xCU1yCU1zCU10CU11CU12CU13CU14CU15CU16CU17CU18CU19CU1+CU1/CU2ACU2BCU2LCU2MCU2NCU2OCU2PCU2QCU2RCU2SCU2TCU2UCU2VCU2WCU2XCU2YCU2ZCU2aCU2bCU2cCU2dCU2eCU2fCU2gCU2hCU2iCU2jCU2kCU2lCU2mCU2nCU2oCU2pCU2qCU2rCU2sCU2tCU2uCU2vCU2wCU2xCU2yCU2zCU20CU21CU22CU23CU24CU25CU26CU27CU28CU29CU2+CU2/CU3ACU3BCU3CCU3DCU3ECU3FCU3GCU3HCU3ICU3JCU3KCU3LCU3MCU3NCU3OCU3PCU3QCU3RCU3SCU3TCU3UCU3VCU3WCU3XCU3YCU3ZCU3aCU3bCU3cCU3dCU3eCU3oCU3pCU3qCU3rCU3sCU3tCU3uCU3vCU3wCU3xCU3yCU3zCU30CU31CU32CU33CU34CU35CU36CU37CU38CU39CU3+CU3/CU0ACk0KCk0LCk0MCk0NCk0OCk0PCk0QCk0RCk0SCk0TCk0UCk0VCk0WCk0XCk0YCk0ZCk0aCk0bCk0cCk0dCk0eCk0fCk0gCk0hCk0iCk0jCk0kCk0lCk0mCk0nCk0oCk0pCk0qCk0rCk0sCk0tCk0uCk0vCk0wCk0xCk0yCk0zCk00Ck01Ck02Ck03Ck04Ck05Ck06Ck07Ck08Ck09Ck0+Ck0/Ck1JCk1KCk1LCk1MCk1NCk1OCk1PCk1QCk1RCk1SCk1TCk1UCk1VCk1WCk1XCk1YCk1ZCk1aCk1bCk1cCk1dCk1eCk1fCk1gCk1hCk1iCk1jCk1kCk1lCk1vCk1wCk1xCk1yCk1zCk10Ck11Ck12Ck13Ck2BCk2CCk2DCk2ECk2FCk2GCk2HCk2ICk2JCk2KCk2LCk2MCk2NCk2OCk2PCk2QCk2RCk2kCk2lCk2mCk2nCk2oCk2pCk2qCk2rCk21Ck22Ck23Ck24Ck25Ck26Ck27Ck28Ck29Ck2+Ck2/Ck3ACk3BCk3CCk3DCk3ECk3FCk3GCk3HCk3ICk3JCk3KCk3LCk3MCk3NCk3OCk3PCk3QCk3RCk3SCk3TCk3UCk3VCk3WCk3XCk3YCk3ZCk3aCk3bCk3cCk3dCk3eCk3fCk3gCk3hCk3iCk3jCk3kCk3lCk3mCk3nCk3oCk3pCk3qCk3rCk3sCk3tCk3uCk3vCk3wCk3xCk3yCk3zCk30Ck31Ck32Ck33Ck34Ck35Ck36Ck37Ck38Ck39Ck3+Ck0RC00SC00TC00UC00VC00WC00XC00YC00ZC00aC00bC00cC00dC00eC00fC00gC00hC00iC00jC00kC00lC00mC00nC00oC00pC00qC00rC00sC00tC00uC00vC00wC00xC00yC00zC000C001C002C003C004C005C006C007C008C009C00+C00/C01AC01BC01CC01DC01EC01FC01GC01HC01IC01JC01KC01LC01MC01NC01OC01PC01QC01RC01SC01TC01UC01VC01WC01XC01YC01ZC01aC01bC01cC01dC01eC01fC01gC01hC01iC01jC01kC01lC01mC01nC01oC01pC01qC01rC01sC01tC01uC01vC01wC01xC01yC01zC010C011C012C013C014C015C016C017C018C019C01+C01/C02AC02BC02CC02DC02EC02FC02GC02HC02IC02JC02KC02LC02MC02NC02OC02PC02QC02RC02SC02TC02UC02VC02WC02XC02YC02ZC02aC02bC02cC02dC02eC02fC02gC02hC02iC02jC02kC02lC02mC02nC02oC02pC02qC02rC02sC02tC02uC02vC02wC02xC02yC02zC020C021C022C023C024C025C026C027C028C029C02+C02/C03AC03BC03CC03DC03EC03FC03GC03HC03IC03JC03KC03LC03MC03NC03OC03PC03QC03RC03SC03TC03UC03VC03WC03XC03YC03ZC03jC03kC03lC03mC03nC03oC03pC03qC03rC03sC03tC03uC03vC03wC03xC03yC03zC030C031C032C033C034C035C036C037C038C039C03+C03/C00ADE0BDE0LDE0MDE0NDE0ODE0PDE0QDE0RDE0SDE0TDE0UDE0VDE0WDE0XDE0YDE0ZDE0aDE0bDE0cDE0dDE0eDE0fDE0gDE0hDE0iDE0jDE0kDE0lDE0mDE0nDE0oDE0pDE0zDE00DE01DE02DE03DE04DE05DE06DE07DE08DE09DE0+DE0/DE1ADE1BDE1CDE1DDE1EDE1FDE1GDE1HDE1IDE1JDE1KDE1LDE1MDE1NDE1ODE1PDE1QDE1RDE1bDE1cDE1dDE1eDE1fDE1gDE1hDE1iDE1sDE1tDE1uDE1vDE1wDE1xDE1yDE1zDE10DE11DE12DE13DE14DE15DE16DE17DE18DE19DE1+DE1/DE2ADE2BDE2CDE2DDE2EDE2FDE2GDE2HDE2IDE2JDE2KDE2LDE2MDE2NDE2ODE2PDE2QDE2RDE2SDE2TDE2UDE2VDE2WDE2XDE2YDE2ZDE2aDE2bDE2cDE2dDE2eDE2fDE2pDE2qDE2rDE2sDE2tDE2uDE2vDE25DE26DE27DE28DE29DE2+DE2/DE3ADE3BDE3CDE3DDE3EDE3FDE3GDE3HDE3IDE3JDE3KDE3LDE3MDE3NDE3ODE3PDE3QDE3RDE3SDE3TDE3UDE3VDE3WDE3pDE3qDE3rDE3sDE3tDE3uDE3vDE3wDE3xDE3yDE3zDE30DE31DE32DE33DE34DE35DE36DE37DE38DE39DE3+DE3/DE0ADU0BDU0CDU0DDU0EDU0FDU0GDU0HDU0IDU0JDU0KDU0LDU0MDU0NDU0ODU0YDU0ZDU0aDU0bDU0cDU0dDU0eDU0fDU0gDU0hDU0iDU0jDU0kDU0lDU0mDU0nDU0oDU0pDU0qDU0rDU0sDU0tDU0uDU0vDU0wDU0xDU0yDU0zDU00DU01DU02DU03DU04DU05DU06DU07DU08DU09DU0+DU0/DU1ADU1BDU1CDU1DDU1EDU1FDU1GDU1HDU1IDU1JDU1KDU1LDU1MDU1NDU1ODU1PDU1QDU1RDU1SDU1TDU1UDU1VDU1WDU1XDU1YDU1ZDU1aDU1bDU1cDU1dDU1eDU1fDU1gDU1hDU1iDU1jDU1kDU1lDU1mDU1nDU1oDU1pDU1qDU1rDU11DU12DU13DU14DU15DU16DU17DU2FDU2GDU2HDU2IDU2JDU2KDU2LDWUoTYwNTY0NTZcNTZgNTZkNTZoNTZsNTZwNTZ0NTZ4NTZ8NTaANTaENTaINTaMNTaQNTaUNTaYNTacNTagNTakNTaoNTasNTawNTa0NTa4NTa8NTbANTbENTbINTbMNTbQNTbUNTbYNTbcNTbgNTbkNTboNTbsNTbwNTb0NTb4NTb8NTcANTdMNTdQNTdUNTdYNTdcNTdgNTdkNTdoNTeQNTeUNTeYNTecNTegNTekNTeoNTesNTewNTe0NTe4NTe8NTfANTfENTfINTfMNTfQNTfUNTfYNTfcNTfgNTfkNTfoNTfsNTfwNTf0NTf4NTf8NTQAOTQEOTQIOTQMOTQQOTQUOTQYOTQcOTQgOTQkOTQoOTQsOTQwOTQ0OTQ4OTQ8OTRAOTREOTRIOTRMOTRQOTRUOTRYOTRcOTRgOTRkOTRoOTTYOTTcOTTgOTTkOTToOTTsOTTwOTT0OTT4OTT8OTUAOTUEOTUIOTUMOTUQOTUUOTUYOTUcOTUgOTUkOTUoOTUsOTUwOTU0OTU4OTU8OTVAOTVEOTVIOTVMOTVQOTVUOTVYOTVcOTVgOTVkOTVoOTVsOTVwOTV0OTV4OTV8OTWAOTWEOTWIOTWMOTWQOTWUOTWYOTWcOTWgOTWkOTWoOTWsOTWwOTW0OTW4OTW8OTXAOTXEOTXIOTXMOTXQOTXUOTXYOTXcOTXgOTXkOTXoOTXsOTXwOTX0OTX4OTX8OTYAOTYEOTYIOTYMOTYQOTYUOTYYOTYcOTYgOTYkOTYoOTYsOTYwOTY0OTY4OTY8OTZAOTZEOTZIOTZMOTZQOTZUOTZYOTZcOTZgOTZkOTZoOTZsOTZwOTZ0OTZ4OTZ8OTaAOTaEOTaIOTaMOTaQOTaUOTaYOTacOTagOTakOTaoOTasOTawOTa0OTa4OTa8OTbAOTbEOTbIOTbMOTbQOTbUOTbYOTbcOTbgOTbkOTboOTbsOTbwOTb0OTb4OTcgOTckOTcoOTcsOTcwOTc0OTc4OTc8OTdAOTdEOTdIOTdMOTdQOTdUOTdYOTdcOTdgOTdkOTdoOTdsOTdwOTd0OTd4OTd8OTeAOTeEOTeIOTeMOTeQOTeUOTeYOTecOTegOTekOTeoOTesOTewOTe0OTe4OTe8OTfAOTfEOTfIOTfMOTfQOTfUOTfYOTfcOTfgOTfkOTfoOTfsOTfwOTQYPTQcPTQgPTQkPTQoPTQsPTQwPTQ0PTQ4PTQ8PTRAPTREPTRIPTRMPTRQPTRUPTRYPTRcPTRgPTRkPTRoPTRsPTRwPTR0PTScPTSgPTSkPTSoPTSsPTSwPTS0PTS4PTS8PTTAPTTEPTTIPTTMPTTQPTTUPTTYPTTcPTTgPTTkPTToPTTsPTTwPTT0PTT4PTT8PTUAPTUEPTUIPTUMPTUQPTUUPTUYPTUcPTUgPTUkPTUoPTUsPTUwPTU0PTU4PTU8PTVAPTVEPTVIPTVMPTVQPTVUPTVYPTVcPTVgPTVkPTVoPTVsPTVwPTV0PTV4PTV8PTWAPTWoPTWsPTWwPTW0PTW4PTW8PTXAPTXEPTXIPTXMPTXQPTXUPTXYPTXcPTXgPTXkPTXoPTXsPTXwPTX0PTX4PTX8PTYAPTYEPTYIPTYMPTYQPTYUPTYYPTYcPTYgPTYkPTYoPTYsPTYwPTY0PTY4PTY8PTZAPTZEPTZIPTZMPTZQPTZUPTZYPTZcPTZgPTZkPTZoPTZsPTZwPTZ0PTZ4PTZ8PTaAPTaEPTaIPTaMPTaQPTaUPTaYPTacPTagPTbIPTbMPTbQPTbUPTbYPTbcPTbgPTbkPTboPTbsPTbwPTb0PTb4PTb8PTcAPTcEPTcIPTcMPTcQPTcUPTcYPTccPTcgPTckPTcoPTcsPTcwPTc0PTc4PTc8PTdAPTdEPTdIPTdMPTdQPTd4PTd8PTeAPTeEPTeIPTeMPTeQPTeUPTeYPTecPTegPTekPTeoPTesPTewPTe0PTe4PTe8PTfAPTfEPTfIPTfMPTfQPTfUPTfYPTfcPTfgPTfkPTfoPTfsPTfwPTf0PTf4PTf8PTQAQTQEQTQIQTQMQTQQQTQUQTQYQTQcQTQgQTQkQTQoQTQsQTQwQTRYQTRcQTRgQTRkQTRoQTRsQTRwQTR0QTR4QTR8QTSAQTSEQTSIQTSMQTSQQTSUQTSYQTScQTSgQTSkQTSoQTSsQTSwQTS0QTS4QTS8QTTAQTTEQTTIQTTMQTTQQTTUQTTYQTTcQTTgQTTkQTToQTTsQTTwQTT0QTT4QTT8QTUAQTUEQTUIQTUMQTUQQTUUQTUYQTUcQTUgQTUkQTUoQTUsQTUwQTU0QTU4QTU8QTVAQTVEQTVIQTVMQTVQQTVUQTVYQTVcQTVgQTVkQTVoQTVsQTVwQTV0QTV4QTV8QTWAQTWEQTWIQTWMQTWQQTWUQTWYQTWcQTWgQTWkQTWoQTWsQTWwQTW0QTW4QTW8QTYIQTYMQTYQQTYUQTYYQTYcQTYgQTYkQTYoQTYsQTYwQTY0QTY4QTY8QTZAQTZEQTZIQTZMQTZQQTZUQTZYQTZcQTZgQTZkQTZoQTaQQTaUQTaYQTacQTagQTakQTaoQTasQTawQTa0QTa4QTa8QTbAQTbEQTbIQTbMQTbQQTbUQTbYQTbcQTbgQTcIQTcMQTcQQTcUQTcYQTccQTcgQTckQTcoQTcsQTcwQTc0QTc4QTc8QTdAQTdEQTdIQTdMQTdQQTdUQTdYQTdcQTdgQTdkQTdoQTdsQTdwQTd0QTd4QTd8QTeAQTeEQTeIQTeMQTeQQTeUQTeYQTecQTegQTekQTeoQTesQTewQTe0QTe4QTe8QTfAQTfEQTfIQTfMQTfQQTfUQTfYQTfcQTfgQTfkQTfoQTfsQTfwQTf0QTf4QTf8QTQARTQERTQIRTQMRTQQRTQURTQYRTQcRTQgRTQkRTQoRTQsRTQwRTQ0RTQ4RTRgRTRkRTRoRTRsRTRwRTR0RTR4RTR8RTSARTSERTSIRTSMRTSQRTSURTSYRTScRTSgRTSkRTSoRTSsRTSwRTS0RTS4RTS8RTTARTTERTTIRTTMRTTQRTTURTTYRTTcRTTgRTTkRTToRTTsRTTwRTT0RTT4RTT8RTUARTUERTUIRTUMRTUQRTUURTUYRTUcRTUgRTUkRTUoRTUsRTUwRTU0RTU4RTU8RTVARTVERTVIRTVMRTVQRTVURTVYRTVcRTVgRTVkRTVoRTVsRTVwRTV0RTV4RTV8RTWARTWERTWIRTWMRTWQRTWURTWYRTWcRTWgRTWkRTWoRTWsRTWwRTW0RTW4RTW8RTXARTXERTXIRTXMRTXQRTXURTXYRTXcRTXgRTXkRTXoRTYQRTYURTYYRTYcRTYgRTYkRTYoRTYsRTYwRTY0RTY4RTY8RTZARTZERTZIRTZMRTZQRTZURTZYRTZcRTZgRTZkRTZoRTZsRTZwRTZ0RTZ4RTZ8RTaARTaERTaIRTaMRTaQRTaURTaYRTacRTagRTakRTaoRTasRTawRTa0RTa4RTa8RTbARTbERTbIRTbMRTbQRTbURTbYRTbcRTbgRTbkRTboRTbsRTbwRTb0RTb4RTb8RTcARTcERTcIRTcMRTcQRTcURTcYRTccRTcgRTckRTcoRTcsRTcwRTc0RTc4RTc8RTdARTdERTdIRTdMRTdQRTdURTdYRTdcRTdgRTdkRTdoRTdsRTdwRTd0RTd4RTd8RTeARTeERTeIRTeMRTeQRTeURTeYRTecRTegRTekRTeoRTesRTewRTe0RTe4RTe8RTfARTfERTfIRTfMRTfQRTfURTfYRTfcRTfgRTfkRTfoRTfsRTfwRTf0RTf4RTf8RTQASTQESTQISTQMSTQQSTQUSTQYSTQcSTQgSTQkSTQoSTQsSTQwSTQ0STQ4STQ8STRASTRESTRISTRMSTRQSTRUSTRYSTRcSTRgSTRkSTRoSTRsSTRwSTR0STR4STR8STSASTSESTSISTSMSTSQSTSUSTSYSTScSZShNKBJNKRJNKhJNKxJNLBJNLRJNLhJNLxJNMBJNMRJNMhJNMxJNNBJNNRJNPxJNQBJNQRJNQhJNQxJNRBJNRRJNRhJNRxJNSBJNSRJNShJNSxJNTBJNTRJNThJNTxJNUBJNURJNUhJNUxJNVBJNVRJNVhJNVxJNWBJNWRJNWhJNWxJNXBJNXRJNXhJNXxJNYBJNYRJNYhJNYxJNZBJNZRJNZhJNZxJNaBJNaRJNahJNaxJNbBJNbRJNbhJNbxJNcBJNcRJNchJNcxJNdBJNdRJNdhJNdxJNeBJNeRJNehJNexJNfBJNfRJNfhJNfxJNgBJNgRJNghJNgxJNhBJNhRJNhhJNhxJNiBJNiRJNihJNixJNjBJNjRJNjhJNjxJNkBJNkRJNkhJNkxJNlBJNlRJNlhJNlxJNmBJNmRJNmhJNmxJNnBJNnRJNnhJNnxJNoBJNoRJNohJNoxJNpBJNpRJNphJNpxJNqBJNqRJNqhJNqxJNrBJNrRJNrhJNrxJNsBJNsRJNshJNsxJNtBJNtRJNthJNtxJNuBJNuRJNuhJNuxJNvBJNvRJNvhJNvxJNwBJNwRJNwhJN1RJN1hJN1xJN2BJN2RJN2hJN2xJN3BJN3RJN3hJN3xJN4BJN4RJN4hJN4xJN5BJN5RJN5hJN5xJN6BJN6RJN6hJN6xJN7BJN7RJN7hJN7xJN8BJN8RJN8hJN8xJN9BJN9RJN/xJNABNNARNNAhNNAxNNBBNNBRNNBhNNBxNNCBNNCRNNChNNCxNNDBNNDRNNDhNNDxNNEBNNERNNEhNNExNNFBNNFRNNFhNNFxNNGBNNGRNNGhNNGxNNHBNNHRNNHhNNHxNNIBNNIRNNIhNNIxNNJBNNLhNNLxNNMBNNMRNNMhNNMxNNNBNNNRNNNhNNNxNNOBNNORNNOhNNOxNNPBNNPRNNPhNNPxNNQBNNQRNNQhNNQxNNRBNNRRNNRhNNRxNNSBNNSRNNShNNSxNNTBNNTRNNThNNTxNNUBNNURNNUhNNUxNNVBNNVRNNVhNNVxNNWBNNWRNNWhNNWxNNXBNNXRNNXhNNXxNNYBNNYRNNYhNNYxNNZBNNZRNNZhNNZxNNaBNNaRNNahNNaxNNbBNNbRNNbhNNbxNNcBNNcRNNchNNcxNNdBNNdRNNdhNNdxNNeBNNeRNNehNNexNNfBNNfRNNfhNNfxNNgBNNgRNNghNNgxNNhBNNhRNNhhNNhxNNiBNNiRNNihNNixNNjBNNjRNNjhNNjxNNkBNNkRNNkhNNkxNNlBNNlRNNlhNNlxNNmBNNmRNNmhNNmxNNnBNNnRNNnhNNnxNNoBNNoRNNohNNoxNNpBNNpRNNphNNpxNNqBNNqRNNqhNNqxNNrBNNrRNNrhNNrxNNsBNNsRNNshNNsxNNtBNNtRNNthNNtxNNuBNNwhNNwxNNxBNNxRNNxhNNxxNNyBNNyRNNyhNNyxNNzBNNzRNNzhNNzxNN0BNN0RNN0hNN0xNN1BNN1RNN1hNN1xNN2BNN2RNN2hNN2xNN3BNN3RNN3hNN3xNN4BNN4RNN4hNN4xNN5BNN5RNN5hNN5xNN6BNN6RNN6hNN6xNN7BNN7RNN7hNN7xNN8BNN8RNN8hNN8xNN9BNN9RNN9hNN9xNN+BNN+RNN+hNN+xNN/BNN/RNN/hNN/xNNABRNARRNAhRNAxRNBBRNBRRNBhRNBxRNCBRNCRRNChRNFBRNFRRNFhRNFxRNGBRNGRRNGhRNGxRNJRRNJhRNJxRNKBRNKRRNKhRNKxRNLBRNLRRNLhRNLxRNMBRNMRRNMhRNMxRNNBRNNRRNNhRNNxRNOBRNORRNOhRNOxRNPBRNPRRNPhRNPxRNQBRNQRRNQhRNQxRNRBRNRRRNRhRNRxRNSBRNSRRNShRNSxRNTBRNTRRNThRNTxRNUBRNURRNUhRNUxRNVBRNVRRNVhRNVxRNWBRNWRRNWhRNWxRNXBRNXRRNXhRNXxRNYBRNahRNaxRNbBRNbRRNbhRNbxRNcBRNcRRNchRNcxRNdBRNdRRNdhRNdxRNeBRNeRRNehRNexRNfBRNfRRNfhRNfxRNgBRNgRRNghRNgxRNhBRNhRRNhhRNhxRNiBRNiRRNihRNixRNjBRNjRRNjhRNjxRNmRRNmhRNmxRNnBRNnRRNnhRNnxRNoBRNoRRNohRNoxRNpBRNpRRNphRNpxRNqBRNqRRNqhRNqxRNrBRNrRRNrhRNrxRNsBRNsRRNshRNsxRNtBRNtRRNthRNwBRNwRRNwhRNwxRNxBRNxRRNxhRNxxRNyBRNyRRNyhRNyxRNzBRNzRRNzhRNzxRN0BRN0RRN0hRN0xRN1BRN1RRN1hRN1xRN2BRN2RRN2hRN2xRN3BRN3RRN3hRN3xRN4BRN4RRN4hRN4xRN5BRN5RRN5hRN8BRN8RRN8hRN8xRN9BRN9RRN9hRN9xRN+BRN+RRN+hRN+xRN/BRN/RRN/hRN/xRNABVNARVNAhVNAxVNBBVNBRVNBhVNBxVNCBVNCRVNChVNCxVNDBVNDRVNDhVNDxVNEBVNERVNEhVNExVNFBVNFRVNFhVNFxVNGBVNGRVNGhVNGxVNHBVNHRVNHhVNHxVNIBVNKhVNKxVNLBVNLRVNLhVNLxVNMBVNMRVNMhVNMxVNNBVNNRVNNhVNNxVNOBVNORVNOhVNOxVNPBVNPRVNPhVNPxVNQBVNQRVNQhVNQxVNRBVNRRVNRhVNRxVNSBVNSRVNShVNSxVNTBVNTRVNThVNTxVNUBVNURVNUhVNUxVNVBVNVRVNVhVNVxVNWBVNWRVNWhVNWxVNXBVNXRVNXhVNXxVNYBVNYRVNYhVNYxVNZBVNZRVNZhVNZxVNaBVNaRVNahVNaxVNbBVNbRVNbhVNbxVNeRVNehVNexVNfBVNfRVNfhVNfxVNgBVNgRVNghVNgxVNhBVNhRVNhhVNhxVNiBVNiRVNihVNixVNjBVNjRVNjhVNjxVNkBVNkRVNkhVNkxVNlBVNlRVNlhVNlxVNmBVNmRVNmhVNmxVNnBVNnRVNnhVNnxVNoBVNoRVNohVNoxVNpBVNpRVNphVNpxVNqBVNqRVNqhVNqxVNrBVNrRVNrhVNrxVNsBVNsRVNshVNsxVNtBVNtRVNthVNtxVNuBVNuRVNuhVNuxVNvBVNvRVNvhVNvxVNwBVNwRVNwhVNwxVNxBVNxRVNxhVNxxVNyBVN2xVN3BVN3RVN3hVN3xVN4BVN4RVN4hVN4xVN5BVN5RVN5hVN5xVN6BVN6RVN6hVN6xVN7BVN7RVN7hVN7xVN8BVN8RVN8hVN8xVN9BVN9RVN9hVN9xVN+BVN+RVN+hVN+xVN/BVN/RVN/hVN/xVNABZNARZNAhZNAxZNBBZNBRZNBhZNBxZNCBZNCRZNChZNCxZNDBZNDRZNDhZNDxZNEBZNERZNEhZNExZNFBZNFRZNFhZNFxZNGBZNGRZNGhZNGxZNHBZNHRZNHhZNMRZNMhZNMxZNNBZNNRZNNhZNNxZNOBZNORZNOhZNOxZNPBZNPRZNPhZNPxZNQBZNQRZNQhZNQxZNRBZNRRZNRhZNRxZNSBZNSRZNShZNSxZNTBZNTRZNThZNTxZNUBZNURZNUhZNUxZNVBZNVRZNVhZNVxZNWBZNWRZNWhZNWxZNXBZNXRZNXhZNXxZNYBZNYRZNYhZNYxZNbRZNbhZNbxZNcBZNcRZNchZNcxZNdBZNdRZNdhZNdxZNeBZNeRZNehZNexZNfBZNfRZNfhZNfxZNgBZNgRZNghZNgxZNhBZNhRZNhhZNhxZNiBZNiRZNihZNixZNjBZNjRZNjhZNjxZNkBZNkRZNkhZNkxZNlBZNlRZNlhZNlxZNmBZNohZNoxZNpBZNpRZNphZNpxZNqBZNqRZNqhZNqxZNrBZNrRZNrhZNrxZNsBZNsRZNshZNsxZNtBZNtRZNthZNtxZNuBZNuRZNuhZNuxZNvBZNvRZNvhZNvxZNyRZNyhZNyxZNzBZlKE3NFk3OFk3PFk3QFk3aFk3bFk3cFk3dFk3eFk3fFk3gFk3hFk3iFk3jFk3kFk3lFk3mFk3nFk3oFk3pFk3qFk3rFk3sFk3tFk3uFk3vFk3wFk3xFk3yFk3zFk30Fk31Fk32Fk33Fk34Fk35Fk36Fk37Fk38Fk39Fk0HF00IF00JF00KF00LF00MF00NF00OF00PF00QF00RF00SF00TF00UF00VF00WF00XF00YF00ZF00aF00bF00cF00dF00eF00fF00gF00hF00iF00jF00kF00lF00vF00wF00xF00yF00zF000F001F002F003F004F005F006F007F008F009F00+F00/F01AF01BF01CF01DF01EF01FF01GF01HF01IF01JF01lF01mF01nF01oF01pF01qF01rF01sF01tF01uF01vF01wF01xF01yF01zF010F011F012F013F014F015F016F017F018F019F01+F01/F02AF02BF02CF02DF02EF02FF02GF02HF02IF02JF02KF02LF02MF02NF02OF02PF02QF02aF02bF02cF02dF02eF02fF02gF02hF02rF02sF02tF02uF02vF02wF02xF02yF02zF029F02+F02/F03AF03BF03CF03DF03EF03FF03GF03HF03IF03JF03KF03LF03MF03NF03OF03PF03QF03RF03SF03TF03UF03VF03WF03XF03YF03ZF03aF03bF03cF03dF03eF03fF03gF03hF03iF03jF03kF03lF03mF03nF03oF03pF03qF03rF03sF03tF03uF03vF03wF03xF03yF03zF030F031F032F033F034F035F036F037F038F039F03+F03/F00AGE0BGE0CGE0DGE0EGE0FGE0GGE0HGE0IGE0JGE0KGE0LGE0MGE0NGE0OGE0PGE0QGE0RGE0SGE0TGE0UGE0VGE0WGE0XGE0YGE0ZGE0aGE0bGE0cGE0dGE0eGE0fGE0gGE0hGE0iGE0jGE0kGE0lGE0mGE0nGE0oGE0pGE0qGE0rGE0sGE0tGE0uGE04GE05GE06GE07GE08GE09GE0+GE0/GE1AGE1BGE1CGE1DGE1EGE1FGE1GGE1HGE1IGE1JGE1KGE1LGE1MGE1NGE1OGE1PGE1QGE1RGE1SGE1TGE1UGE1VGE1WGE1XGE1YGE1ZGE1aGE1bGE1cGE1dGE1eGE1fGE1gGE1hGE1iGE1jGE1kGE1lGE1mGE1nGE1oGE1pGE1zGE10GE11GE12GE13GE14GE15GE16GE17GE18GE19GE1+GE1/GE2AGE2BGE2CGE2DGE2EGE2FGE2GGE2HGE2IGE2JGE2KGE2LGE2MGE2NGE2OGE2PGE2QGE2RGE2SGE2TGE2UGE2VGE2WGE2XGE2YGE2ZGE2aGE2bGE2cGE2dGE2eGE2fGE2gGE2hGE2iGE2jGE2kGE2lGE2mGE2nGE2oGE2pGE2qGE2rGE2sGE2tGE2uGE2vGE2wGE2xGE2yGE2zGE20GE21GE22GE23GE24GE25GE26GE27GE28GE29GE2+GE2/GE3AGE3BGE3CGE3DGE3EGE3FGE3GGE3HGE3IGE3JGE3KGE3LGE3MGE3NGE3OGE3PGE3ZGE3aGE3bGE3cGE3dGE3eGE3fGE3gGE3hGE3iGE3jGE3kGE3lGE3mGE3nGE3oGE3pGE3qGE3rGE3sGE3tGE3uGE3vGE3wGE3xGE3yGE3zGE30GE31GE32GE33GE34GE35GE36GE37GE38GE39GE3+GE3/GE0AGU0BGU0CGU0DGU0EGU0FGU0GGU0HGU0IGU0JGU0KGU0LGU0MGU0NGU0OGU0PGU0QGU0RGU0SGU0TGU0UGU0VGU0WGU0XGU0YGU0ZGU0aGU0bGU0cGU0dGU0eGU0fGU0gGU0hGU0iGU0jGU0kGU0lGU0mGU0nGU0xGU0yGU0zGU00GU01GU02GU03GU04GU05GU06GU07GU08GU09GU0+GU0/GU1AGU1BGU1CGU1DGU1EGU1FGU1GGU1HGU1IGU1JGU1KGU1LGU1MGU1NGU1OGU1PGU1QGU1RGU1SGU1TGU1UGU1VGU1WGU1XGU1YGU1ZGU1jGU1kGU1lGU1mGU1nGU1oGU1pGU1qGU1rGU1sGU1tGU1uGU1vGU1wGU1xGU1yGU1zGU10GU11GU12GU13GU14GU15GU16GU17GU18GU19GU1+GU1/GU2AGU2BGU2CGU2DGU2EGU2FGU2GGU2HGU2IGU2JGU2KGU2LGU2MGU2NGU2OGU2PGU2QGU2RGU2SGU2TGU2UGU2VGU2WGU2XGU2YGU2ZGU2aGU2bGU2cGU2dGU2eGU2fGU2gGU2hGU2iGU2jGU2kGU2lGU2mGU2wGU2xGU2yGU2zGU20GU21GU22GU23GU24GU25GU26GU27GU28GU29GU2+GU2/GU3AGU3BGU3CGU3DGU3EGU3FGU3GGU3HGU3IGU3JGU3KGU3LGU3MGU3NGU3OGU3PGU3QGU3RGU3SGU3TGU3UGU3VGU3WGU3XGU3YGU3ZGU3aGU3bGU3cGU3dGU3eGU3fGU3gGU3hGU3iGU3jGU3kGU3lGU3mGU3nGU3xGU3yGU3zGU30GU31GU32GU33GU34GU35GU36GU37GU38GU39GU3+GU3/GU0AGk0KGk0LGk0MGk0NGk0OGk0YGk0ZGk0aGk0bGk0cGk0dGk0eGk0fGk0gGk0hGk0iGk0sGk0tGk0uGk0vGk0wGk0xGk0yGk0zGk00Gk01Gk02Gk03Gk04Gk05Gk06Gk07Gk08Gk09Gk0+Gk0/Gk1AGk1BGk1CGk1DGk1EGk1FGk1GGk1HGk1IGk1JGk1KGk1LGk1MGk1NGk1OGk1PGk1QGk1RGk1SGk1TGk1UGk1VGk1WGk1XGk1YGk1ZGk1aGk1bGk1cGk1dGk1eGk1fGk1gGk1hGk1iGk1jGk1kGk1lGk1mGk1nGk1oGk1pGk1qGk1rGk1sGk1tGk1uGk1vGk1wGk1xGk1yGk1zGk10Gk11Gk12Gk13Gk14Gk15Gk16Gk17Gk18Gk19Gk1+Gk1/Gk2AGk2BGk2CGk2DGk2EGk2FGk2GGk2HGk2IGk2JGk2KGk2LGk2MGk2NGk2OGk2PGk2QGk2RGk2SGk2cGk2dGk2eGk2fGk2gGk2hGk2iGk2jGk2kGk2lGk2mGk2nGk2oGk2pGk2qGk2rGk2sGk2tGk2uGk2vGk2wGk2xGk2yGk2zGk20Gk21Gk22Gk23Gk24Gk25Gk26Gk27Gk28Gk29Gk2+Gk2/Gk3AGk3BGk3CGk3DGk3EGk3FGk3GGk3HGk3IGk3JGk3KGk3LGk3MGk3NGk3OGk3PGk3QGk3RGk3SGk3TGk3UGk3VGk3WGk3XGk3YGk3ZGk3aGk3bGk3cGk3dGk3eGk3fGk3gGk3hGk3iGk3jGk3kGk3lGk3mGk3nGk3oGk3pGk3qGk3rGk3sGk3tGk3uGk3vGk3wGk3xGk3yGk3zGk30Gk31Gk32Gk33Gk34Gk35Gk36Gk37Gk38Gk39Gk3+Gk0IG00JG00KG00LG00MG00NG00OG00PG00QG00RG00SG00TG00UG00VG00WG00XG00hG00iG00jG00kG00lG00mG00nG00oG00pG00qG00rG00sG00tG00uG00vG00wG00xG00yG00zG000G001G00/G01AG01BG01CG01DG01EG01FG01GG01HG01IG01JG01KG01LG01MG01NG01OG01PG01QG01RG01SG01TG01UG01VG01WG01XG01YG01ZG01aG01bG01cG01dG01eG01fG01gG01hG01iG01jG01kG01lG01mG01nG01oG01yG01zG010G011G012G013G014G015G016G017G018G019G01+G01/G02AG02BG02CG02DG02EG02FG02GG02HG02IG02JG02KG02LG02MG2UoTY0bTY4bTY8bTZAbTZEbTZIbTZMbTZQbTZUbTZYbTZcbTZgbTZkbTZobTZsbTZwbTZ0bTZ4bTZ8bTaAbTaEbTasbTawbTa0bTa4bTa8bTbAbTbEbTbIbTbMbTbQbTbUbTbYbTbcbTbgbTbkbTbobTbsbTcUbTcYbTccbTcgbTckbTcobTcsbTcwbTc0bTc4bTc8bTdAbTdEbTdIbTdMbTdQbTdUbTdYbTdcbTdgbTdkbTdobTdsbTe4bTe8bTfAbTfEbTfIbTfMbTfQbTfUbTfYbTQAcTQEcTQIcTQMcTQQcTQUcTQYcTQccTQgcTQkcTQocTQscTQwcTQ0cTQ4cTQ8cTRAcTRocTRscTRwcTR0cTR4cTR8cTSAcTSEcTSIcTSMcTSQcTSUcTSYcTSccTSgcTSkcTSocTSscTSwcTS0cTS4cTS8cTTAcTTEcTTIcTTMcTTQcTTUcTTYcTTccTTgcTTkcTTocTTscTTwcTT0cTT4cTT8cTUAcTUEcTUIcTUMcTUQcTUUcTUYcTUccTUgcTUkcTUocTUscTUwcTU0cTU4cTU8cTVAcTVEcTVIcTVMcTVQcTVUcTVYcTVccTVgcTVkcTVocTVscTVwcTV0cTV4cTV8cTWAcTWEcTWIcTWMcTWQcTWUcTWYcTWccTWgcTWkcTWocTWscTWwcTW0cTW4cTW8cTXAcTXEcTXIcTXMcTXQcTXUcTXYcTXccTXgcTXkcTXocTXscTXwcTX0cTX4cTX8cTYAcTYEcTYIcTYMcTYQcTYUcTYYcTYccTYgcTYkcTYocTYscTYwcTY0cTY4cTY8cTZAcTZEcTZIcTZMcTZQcTZUcTZYcTZccTZgcTZkcTZocTZscTZwcTZ0cTZ4cTZ8cTaAcTaEcTaIcTaMcTaQcTaUcTaYcTaccTagcTakcTaocTascTawcTa0cTa4cTa8cTbAcTbEcTbIcTbMcTbQcTbUcTbYcTbccTbgcTbkcTbocTbscTbwcTb0cTb4cTb8cTcAcTcEcTcIcTcMcTcQcTeAcTeEcTeIcTeMcTeQcTeUcTeYcTeccTegcTekcTeocTescTewcTe0cTe4cTe8cTfAcTfEcTfIcTfMcTfQcTfUcTfYcTfccTfgcTfkcTfocTfscTfwcTf0cTf4cTf8cTQAdTQEdTQIdTQMdTQQdTQUdTQYdTQcdTQgdTQkdTQodTQsdTQwdTQ0dTQ4dTQ8dTRAdTREdTRIdTRwdTR0dTR4dTR8dTSAdTSEdTSIdTSMdTS0dTS4dTS8dTTAdTTEdTTIdTTMdTTQdTTUdTTYdTTcdTTgdTTkdTTodTTsdTTwdTT0dTT4dTT8dTUAdTUEdTUIdTUMdTUQdTUUdTUYdTUcdTUgdTUkdTUodTUsdTUwdTU0dTU4dTU8dTVAdTVEdTVIdTVMdTVQdTVUdTVYdTVcdTVgdTVkdTVodTVsdTVwdTV0dTV4dTV8dTWAdTWEdTWIdTWMdTWQdTWUdTWYdTWcdTWgdTWkdTWodTWsdTWwdTW0dTW4dTW8dTXAdTXEdTXIdTXMdTXQdTXUdTXYdTXcdTXgdTXkdTXodTXsdTXwdTX0dTYcdTYgdTYkdTYodTYsdTYwdTY0dTY4dTY8dTZAdTZEdTZIdTZMdTZQdTZUdTZYdTZcdTZgdTZkdTZodTZsdTZwdTZ0dTZ4dTZ8dTaAdTaEdTaIdTaMdTaQdTaUdTaYdTacdTagdTakdTaodTasdTawdTa0dTa4dTa8dTbAdTbEdTbIdTbMdTbQdTbUdTbYdTbcdTbgdTbkdTbodTbsdTbwdTcYdTccdTcgdTckdTcodTcsdTcwdTc0dTc4dTc8dTdAdTdEdTdIdTdMdTdQdTd4dTd8dTeAdTeEdTeIdTeMdTeQdTeUdTeYdTecdTegdTekdTeodTesdTewdTe0dTe4dTe8dTfAdTfEdTfIdTfMdTfQdTfUdTfYdTfcdTfgdTfkdTfodTfsdTfwdTf0dTf4dTf8dTQAeTQEeTQIeTQMeTQQeTQUeTQYeTQceTQgeTQkeTQoeTQseTQweTQ0eTQ4eTQ8eTRAeTREeTRIeTRMeTRQeTRUeTRYeTRceTRgeTRkeTRoeTRseTRweTR0eTR4eTR8eTSAeTSEeTSIeTSMeTSQeTSUeTSYeTSceTSgeTSkeTSoeTSseTSweTS0eTS4eTS8eTTAeTTEeTTIeTTMeTTQeTTUeTTYeTTceTTgeTTkeTToeTTseTUUeTUYeTUceTUgeTUkeTUoeTUseTUweTU0eTU4eTU8eTVAeTVEeTVIeTVMeTVQeTVUeTVYeTVceTVgeTVkeTVoeTVseTVweTV0eTV4eTV8eTWAeTWEeTWIeTWMeTWQeTWUeTWYeTWceTWgeTWkeTWoeTWseTWweTW0eTYAeTYEeTYIeTYMeTYQeTYUeTYYeTYceTYgeTYkeTYoeTYseTYweTY0eTY4eTY8eTZAeTZEeTZIeTZMeTZQeTZUeTZYeTZceTZgeTZkeTZoeTZseTZweTZ0eTZ4eTZ8eTaAeTaEeTaIeTaMeTaQeTaUeTaYeTaceTageTakeTaoeTaseTaweTa0eTa4eTa8eTbAeTbEeTbIeTbMeTbQeTbUeTbYeTbceTbgeTbkeTboeTbseTbweTb0eTb4eTb8eTcAeTcEeTcIeTcMeTcQeTcUeTcYeTcceTcgeTckeTcoeTcseTcweTc0eTc4eTc8eTdAeTdEeTdIeTdMeTdQeTdUeTdYeTdceTdgeTdkeTdoeTdseTdweTd0eTd4eTd8eTeAeTeEeTeIeTeMeTeQeTeUeTeYeTeceTegeTekeTeoeTeseTeweTe0eTe4eTe8eTfAeTfEeTfIeTfMeTfQeTfUeTfYeTfceTfgeTfkeTfoeTfseTfweTf0eTf4eTf8eTQAfTQEfTQIfTQMfTQQfTQUfTQYfTQcfTQgfTRIfTRMfTRQfTRUfTRYfTRcfTRgfTRkfTRofTRsfTRwfTR0fTR4fTR8fTSAfTSEfTSIfTSMfTSQfTSUfTSYfTScfTSgfTSkfTSofTSsfTSwfTS0fTS4fTS8fTTAfTTEfTTIfTTMfTTQfTTUfTTYfTTcfTTgfTTkfTTofTTsfTTwfTT0fTT4fTT8fTUAfTUEfTUIfTUMfTUQfTUUfTUYfTUcfTUgfTUkfTUofTUsfTUwfTU0fTU4fTU8fTVAfTVEfTVIfTVMfTVQfTVUfTVYfTVcfTVgfTVkfTVofTVsfTVwfTV0fTV4fTV8fTWAfTWEfTWIfTWMfTWQfTWUfTWYfTWcfTWgfTWkfTWofTWsfTWwfTW0fTW4fTW8fTXAfTXEfTXIfTXMfTXQfTXUfTXYfTXcfTXgfTXkfTXofTXsfTXwfTX0fTX4fTX8fTYAfTYEfTYIfTYMfTYQfTYUfTYYfTYcfTYgfTYkfTYofTYsfTYwfTY0fTY4fTY8fTZAfTZEfTZIfTZMfTZQfTZUfTZYfTZcfTZgfTZkfTZofTZsfTZwfTZ0fTZ4fTZ8fTaAfTaEfTaIfTaMfTaQfTaUfTaYfTacfTagfTakfTaofTasfTawfTa0fTa4fTa8fTbAfTbEfTbIfTbMfTbQfTbUfTbYfTbcfTbgfTbkfTbofTbsfTbwfTb0fTb4fTb8fTcAfTcEfTcIfTcMfTcQfTcUfTcYfTccfTcgfTckfTcofTdQfTdUfTdYfTdcfTdgfTdkfTdofTdsfTdwfTd0fTd4fTd8fTeAfTeEfTeIfTeMfTeQfTeUfTeYfTecfTegfTekfTeofTesfTewfTe0fTe4fTe8fTfAfTfEfTfIfTfMfTfQfTfUfTfYfTfcfTfgfTfkfTfofTfsfTfwfTf0fTf4fTf8fTQAgTQEgTQIgTQMgTQQgTQUgTQYgTQcgTQggTQkgTQogTQsgTQwgTQ0gTQ4gTQ8gTRAgTREgTRIgTRMgTRQgTRUgTRYgTRcgTRggTRkgTRogTRsgTRwgTR0gTR4gTR8gZShNICBNISBNIiBNIyBNJCBNJSBNJiBNJyBNKCBNKSBNKiBNKyBNLCBNLSBNLiBNLyBNMCBNMSBNMiBNMyBNNCBNNSBNNiBNNyBNOCBNOSBNOiBNOyBNPCBNPSBNPiBNPyBNQCBNQSBNQiBNQyBNRCBNRSBNRiBNRyBNSCBNSSBNSiBNSyBNTCBNTSBNTiBNTyBNUCBNUSBNUiBNUyBNVCBNVSBNViBNVyBNWCBNWSBNWiBNWyBNXCBNXSBNXiBNXyBNYCBNYSBNYiBNYyBNZCBNZSBNZiBNZyBNaCBNaSBNaiBNayBNbCBNbSBNbiBNbyBNcCBNcSBNciBNcyBNdCBNdSBNdiBNdyBNeCBNeSBNeiBNeyBNfCBNfSBNfiBNfyBNgCBNgSBNgiBNgyBNhCBNhSBNhiBNhyBNiCBNiSBNiiBNiyBNjCBNjSBNjiBNjyBNkCBNkSBNkiBNkyBNlCBNlSBNliBNlyBNmCBNmSBNmiBNmyBNnCBNnSBNniBNnyBNoCBNoSBNoiBNoyBNpCBNpSBNpiBNpyBNqCBNqSBNqiBNqyBNrCBNrSBNriBNryBNsCBNsSBNsiBNsyBNtCBNtSBNtiBNtyBNuCBNuSBNuiBNuyBNvCBNvSBNxyBNyCBNySBNyiBNyyBNzCBNzSBNziBNzyBN0CBN0SBN0iBN0yBN1CBN1SBN1iBN1yBN2CBN2SBN2iBN2yBN3CBN3SBN3iBN3yBN4CBN4SBN4iBN4yBN5CBN5SBN5iBN5yBN6CBN6SBN6iBN6yBN7CBN7SBN7iBN7yBN8CBN8SBN8iBN8yBN9CBN9SBN9iBN9yBN+CBN+SBN+iBN+yBN/CBN/SBN/iBN/yBNACFNASFNAiFNAyFNBCFNBSFNBiFNByFNCCFNCSFNCiFNCyFNDCFNDSFNFyFNGCFNGSFNGiFNGyFNHCFNHSFNHiFNHyFNICFNISFNIiFNIyFNJCFNJSFNJiFNJyFNKCFNKSFNKiFNKyFNLCFNLSFNLiFNLyFNMCFNMSFNMiFNMyFNNCFNNSFNNiFNNyFNOCFNOSFNOiFNOyFNPCFNPSFNPiFNPyFNQCFNQSFNQiFNQyFNRCFNRSFNRiFNRyFNSCFNSSFNSiFNSyFNTCFNTSFNTiFNTyFNUCFNUSFNUiFNUyFNVCFNVSFNViFNVyFNWCFNWSFNWiFNWyFNXCFNXSFNXiFNXyFNYCFNYSFNYiFNYyFNZCFNZSFNZiFNZyFNaCFNaSFNaiFNayFNbCFNbSFNbiFNbyFNcCFNcSFNciFNcyFNdCFNdSFNdiFNdyFNeCFNeSFNeiFNeyFNfCFNfSFNfiFNfyFNiSFNiiFNiyFNjCFNjSFNjiFNjyFNkCFNkSFNkiFNkyFNlCFNlSFNliFNlyFNmCFNmSFNmiFNmyFNnCFNnSFNniFNnyFNoCFNoSFNoiFNoyFNpCFNpSFNpiFNpyFNqCFNqSFNqiFNqyFNrCFNrSFNriFNryFNsCFNsSFNsiFNsyFNtCFNtSFNtiFNtyFNuCFNuSFNuiFNuyFNvCFNvSFNviFNvyFNwCFNwSFNwiFNwyFNxCFNxSFNxiFNxyFNyCFNySFNyiFNyyFNzCFNzSFNziFNzyFN0CFN0SFN0iFN0yFN1CFN1SFN1iFN1yFN2CFN2SFN2iFN2yFN3CFN3SFN3iFN3yFN4CFN4SFN4iFN4yFN5CFN5SFN5iFN5yFN6CFN6SFN6iFN6yFN7CFN7SFN7iFN7yFN8CFN8SFN8iFN8yFN9CFlSwJdcoURAAAoSxxLHUseSx9LIEshSyJLI0skS1pLW0tcS11LXktfS2BLYUtiTSQBTSUBTSYBTScBTSgBTSkBTSoBTSsBTSwBTQoCTQsCTQwCTQ0CTQ4CTQ8CTRACTRECTRICTUACTUECTUICTUMCTUQCTUUCTUYCTUcCTUgCTZoCTZsCTZwCTZ0CTZ4CTZ8CTaACTaECTaICTaMCTaQCTaUCTaYCTacCTagCTakCTaoCTasCTWUDTWYDTWcDTWgDTWkDTWoDTWsDTWwDTW0DTYwETY0ETY4ETY8ETZAETZEETZIETZMETZQETbQETbUETbYETbcETbgETbkETboETbsETbwETUkFTUoFTUsFTUwFTU0FTU4FTU8FTVAFTVEFTUgGTUkGTUoGTUsGTUwGTU0GTU4GTU8GTVAGTdYHTdcHTdgHTdkHTdoHTdsHTdwHTd0HTd4HTd8HTeAHTeEHTeIHTeMHTeQHTeUHTeYHTecHTUMITUQITUUITUYITUcITUgITUkITUoITUsITa4ITa8ITbAITbEITbIITbMITbQITbUITbYITZIKTZMKTZQKTZUKTZYKTZcKTZgKTZkKTZoKTf8KTQALTQELTQILTQMLTQQLTQULTQYLTQcLTQgLTQkLTQoLTQsLTQwLTQ0LTQ4LTQ8LTRALTdoLTdsLTdwLTd0LTd4LTd8LTeALTeELTeILTQIMTQMMTQQMTQUMTQYMTQcMTQgMTQkMTQoMTVIMTVMMTVQMTVUMTVYMTVcMTVgMTVkMTVoMTbAMTbEMTbIMTbMMTbQMTbUMTbYMTbcMTbgMTWwNTW0NTW4NTW8NTXANTXENTXINTXMNTXQNTXwNTX0NTX4NTX8NTYANTYENTYINTYMNTYQNTY4NTY8NTZANTZENTZINTZMNTZQNTZUNTZYNTcENTcINTcMNTcQNTcUNTcYNTccNTcgNTckNTcoNTcsNTcwNTc0NTc4NTc8NTdANTdENTdINTSQOTSUOTSYOTScOTSgOTSkOTSoOTSsOTSwOTb8OTcAOTcEOTcIOTcMOTcQOTcUOTcYOTccOTWEPTWIPTWMPTWQPTWUPTWYPTWcPTWgPTWkPTakPTaoPTasPTawPTa0PTa4PTa8PTbAPTbEPTdUPTdYPTdcPTdgPTdkPTdoPTdsPTdwPTd0PTQ0QTQ4QTQ8QTRAQTREQTRIQTRMQTRQQTRUQTQ8RTRARTRERTRIRTRMRTRQRTRURTRYRTRcRTXsRTXwRTX0RTX4RTX8RTYARTYERTYIRTYMRTTYSTTcSTTgSTTkSTToSTTsSTTwSTT0STT4STcMSTcQSTcUSTcYSTccSTcgSTckSTcoSTcsSTcwSTc0STc4STc8STdASTdESTdISTdMSTdQSTSUTTSYTTScTTSgTTSkTTSoTTSsTTSwTTS0TTbkTTboTTbsTTbwTTb0TTb4TTb8TTcATTcETTbcUTbgUTbkUTboUTbsUTbwUTb0UTb4UTb8UTecUTegUTekUTeoUTesUTewUTe0UTe4UTe8UTSEVTSIVTSMVTSQVTSUVTSYVTScVTSgVTSkVTXAVTXEVTXIVTXMVTXQVTXUVTXYVTXcVTXgVTdIVTdMVTdQVTdUVTdYVTdcVTdgVTdkVTdoVTVMXTVQXTVUXTVYXTVcXTVgXTVkXTVoXTVsXTVwXTV0XTV4XTV8XTWAXTWEXTWIXTWMXTWQXTZEXTZIXTZMXTZQXTZUXTZYXTZcXTZgXTZkXTaIXTaMXTaQXTaUXTaYXTacXTagXTakXTaoXTbQXTbUXTbYXTbcXTbgXTbkXTboXTbsXTbwXTS8YTTAYTTEYTTIYTTMYTTQYTTUYTTYYTTcYTWoYTWsYTWwYTW0YTW4YTW8YTXAYTXEYTXIYTdAYTdEYTdIYTdMYTdQYTdUYTdYYTdcYTdgYTacZTagZTakZTaoZTasZTawZTa0ZTa4ZTa8ZTQ8aTRAaTREaTRIaTRMaTRQaTRUaTRYaTRcaTZMaTZQaTZUaTZYaTZcaTZgaTZkaTZoaTZsaTf8aTQAbTQEbTQIbTQMbTQQbTQUbTQYbTQcbTWkbTWobTWsbTWwbTW0bTW4bTW8bTXAbTXEbTbwbTb0bTb4bTb8bTcAbTcEbTcIbTcMbTcQbTdwbTd0bTd4bTd8bTeAbTeEbTeIbTeMbTeQbTeUbTeYbTecbTegbTekbTeobTesbTewbTe0bTREcTRIcTRMcTRQcTRUcTRYcTRccTRgcTRkcTc4cTc8cTdAcTdEcTdIcTdMcTdQcTdUcTdYcTdccTdgcTdkcTdocTdscTdwcTd0cTd4cTd8cTRMdTRQdTRUdTRYdTRcdTRgdTRkdTRodTRsdTSQdTSUdTSYdTScdTSgdTSkdTSodTSsdTSwdTX4dTX8dTYAdTYEdTYIdTYMdTYQdTYUdTYYdTb0dTb4dTb8dTcAdTcEdTcIdTcMdTcQdTcUdTdUdTdYdTdcdTdgdTdkdTdodTdsdTdwdTd0dTTweTT0eTT4eTT8eTUAeTUEeTUIeTUMeTUQeTW4eTW8eTXAeTXEeTXIeTXMeTXQeTXUeTXYeTXceTXgeTXkeTXoeTXseTXweTX0eTX4eTX8eTQkfTQofTQsfTQwfTQ0fTQ4fTQ8fTRAfTREfTcsfTcwfTc0fTc4fTc8fTdAfTdEfTdIfTdMfTb4gTb8gTcAgTcEgTcIgTcMgTcQgTcUgTcYgTQ4hTQ8hTRAhTREhTRIhTRMhTRQhTRUhTRYhTYAhTYEhTYIhTYMhTYQhTYUhTYYhTYchTYghTWwiTW0iTW4iTW8iTXAiTXEiTXIiTXMiTXQiTdEiTdIiTdMiTdQiTdUiTdYiTdciTdgiTdkiTS0jTS4jTS8jTTAjTTEjTTIjTTMjTTQjTTUjTdgjTdkjTdojTdsjTdwjTd0jTd4jTd8jTeAjTeEjTeIjTeMjTeQjTeUjTeYjTecjTegjTekjTaokTaskTawkTa0kTa4kTa8kTbAkTbEkTbIkTcskTcwkTc0kTc4kTc8kTdAkTdEkTdIkTdMkTcslTcwlTc0lTc4lTc8lTdAlTdElTdIlTdMlTfUlTfYlTfclTfglTfklTfolTfslTfwlTf0lTfQmTfUmTfYmTfcmTfgmTfkmTfomTfsmTfwmTQQnTQUnTQYnTQcnTQgnTQknTQonTQsnTQwnTXwoTX0oTX4oTX8oTYAoTYEoTYIoTYMoTYQoTa8oTbAoTbEoTbIoTbMoTbQoTbUoTbYoTbcoTcAoTcEoTcIoTcMoTcQoTcUoTcYoTccoTcgoTREpTRIpTRMpTRQpTRUpTRYpTRcpTRgpTRkpTS0pTS4pTS8pTTApTTEpTTIpTTMpTTQpTTUpTT8pTUApTUEpTUIpTUMpTUQpTUUpTUYpTUcpTYcpTYgpTYkpTYopTYspTYwpTY0pTY4pTY8pTf8pTQAqTQEqTQIqTQMqTQQqTQUqTQYqTQcqTeUqTeYqTecqTegqTekqTeoqTesqTewqTe0qTUcrTUgrTUkrTUorTUsrTUwrTU0rTU4rTU8rTVgrTVkrTVorTVsrTVwrTV0rTV4rTV8rTWArTQgsTQksTQosTQssTQwsTQ0sTQ4sTQ8sTRAsTRYsTRcsTRgsTRksTRosTRssTRwsTR0sTR4sTR8sTSAsTSEsTSIsTSMsTSQsTSUsTSYsTScsTVwsTV0sTV4sTV8sTWAsTWEsTWIsTWMsTWQsTX8sTYAsTYEsTYIsTYMsTYQsTYUsTYYsTYcsTZ0sTZ4sTZ8sTaAsTaEsTaIsTaMsTaQsTaUsTd8sTeAsTeEsTeIsTeMsTeQsTeUsTeYsTecsTSktTSotTSstTSwtTS0tTS4tTS8tTTAtTTEtTewtTe0tTe4tTe8tTfAtTfEtTfItTfMtTfQtTVIvTVMvTVQvTVUvTVYvTVcvTVgvTVkvTVovTVQwTVUwTVYwTVcwTVgwTVkwTVowTVswTVwwTQMxZShNBDFNBTFNBjFNBzFNCDFNCTFNCjFNCzFNQzFNRDFNRTFNRjFNRzFNSDFNSTFNSjFNSzFNizFNjDFNjTFNjjFNjzFNkDFNkTFNkjFNkzFNIDJNITJNIjJNIzJNJDJNJTJNJjJNJzJNKDJNDDNNDTNNDjNNDzNNEDNNETNNEjNNEzNNFDNNFTNNFjNNFzNNGDNNGTNNGjNNGzNNHDNNHTNNczNNdDNNdTNNdjNNdzNNeDNNeTNNejNNezNNnjNNnzNNoDNNoTNNojNNozNNpDNNpTNNpjNNXzRNYDRNYTRNYjRNYzRNZDRNZTRNZjRNZzRNXzVNYDVNYTVNYjVNYzVNZDVNZTVNZjVNZzVNqTVNqjVNqzVNrDVNrTVNrjVNrzVNsDVNsTVNKTZNKjZNKzZNLDZNLTZNLjZNLzZNMDZNMTZNGjdNGzdNHDdNHTdNHjdNHzdNIDdNITdNIjdN4TdN4jdN4zdN5DdN5TdN5jdN5zdN6DdN6TdNgzhNhDhNhThNhjhNhzhNiDhNiThNijhNizhNEjlNEzlNFDlNFTlNFjlNFzlNGDlNGTlNGjlNpDlNpTlNpjlNpzlNqDlNqTlNqjlNqzlNrDlNGDpNGTpNGjpNGzpNHDpNHTpNHjpNHzpNIDpNKTpNKjpNKzpNLDpNLTpNLjpNLzpNMDpNMTpNazpNbDpNbTpNbjpNbzpNcDpNcTpNcjpNczpNRDtNRTtNRjtNRztNSDtNSTtNSjtNSztNTDtNtztNuDtNuTtNujtNuztNvDtNvTtNvjtNvztNMjxNMzxNNDxNNTxNNjxNNzxNODxNOTxNOjxNxT1Nxj1Nxz1NyD1NyT1Nyj1Nyz1NzD1NzT1NNj5NNz5NOD5NOT5NOj5NOz5NPD5NPT5NPj5NRz5NSD5NST5NSj5NSz5NTD5NTT5NTj5NTz5Ncz5NdD5NdT5Ndj5Ndz5NeD5NeT5Nej5Nez5N+T5N+j5N+z5N/D5N/T5N/j5N/z5NAD9NAT9NkT9Nkj9Nkz9NlD9NlT9Nlj9Nlz9NmD9NmT9NvkBNv0BNwEBNwUBNwkBNw0BNxEBNxUBNxkBNz0BN0EBN0UBN0kBN00BN1EBN1UBN1kBN10BN30FN4EFN4UFN4kFN40FN5EFN5UFN5kFN50FN6EFN6UFN6kFN60FN7EFN7UFN7kFN70FN8EFNBUJNBkJNB0JNCEJNCUJNCkJNC0JNDEJNDUJNDkJND0JNEEJNEUJNEkJNE0JNFEJNFUJNFkJNUUJNUkJNU0JNVEJNVUJNVkJNV0JNWEJNWUJNyUJNykJNy0JNzEJNzUJNzkJNz0JN0EJN0UJNVENNVUNNVkNNV0NNWENNWUNNWkNNW0NNXENNykNNy0NNzENNzUNNzkNNz0NN0ENN0UNN0kNNmURNmkRNm0RNnERNnURNnkRNn0RNoERNoURNyURNykRNy0RNzERNzURNzkRNz0RN0ERN0URN+kRN+0RN/ERN/URN/kRN/0RNAEVNAUVNAkVlSwNdcoYRAAAoTUAFTUEFTUIFTUMFTUQFTUUFTUYFTUcFTUgFTXAFTXEFTXIFTXMFTXQFTXUFTXYFTXcFTXgFTZEFTZIFTZMFTZQFTZUFTZYFTZcFTZgFTZkFTZoFTZsFTZwFTZ0FTZ4FTZ8FTaAFTaEFTaIFTbIFTbMFTbQFTbUFTbYFTbcFTbgFTbkFTboFTVkGTVoGTVsGTVwGTV0GTV4GTV8GTWAGTWEGTbgGTbkGTboGTbsGTbwGTb0GTb4GTb8GTcAGTWsHTWwHTW0HTW4HTW8HTXAHTXEHTXIHTXMHTakHTaoHTasHTawHTa0HTa4HTa8HTbAHTbEHTegHTekHTeoHTesHTewHTe0HTe4HTe8HTfAHTToITTsITTwITT0ITT4ITT8ITUAITUEITUIITUAKTUEKTUIKTUMKTUQKTUUKTUYKTUcKTUgKTXgKTXkKTXoKTXsKTXwKTX0KTX4KTX8KTYAKTZsKTZwKTZ0KTZ4KTZ8KTaAKTaEKTaIKTaMKTawKTa0KTa4KTa8KTbAKTbEKTbIKTbMKTbQKTaAMTaEMTaIMTaMMTaQMTaUMTaYMTacMTagMTdcMTdgMTdkMTdoMTdsMTdwMTd0MTd4MTd8MTeAMTeEMTeIMTeMMTeQMTeUMTeYMTecMTegMTQ8NTRANTRENTRINTRMNTRQNTRUNTRYNTRcNTRsOTRwOTR0OTR4OTR8OTSAOTSEOTSIOTSMOTf0OTf4OTf8OTQAPTQEPTQIPTQMPTQQPTQUPTR4PTR8PTSAPTSEPTSIPTSMPTSQPTSUPTSYPTXAQTXEQTXIQTXMQTXQQTXUQTXYQTXcQTXgQTXkQTXoQTXsQTXwQTX0QTX4QTX8QTYAQTYEQTQsUTQwUTQ0UTQ4UTQ8UTRAUTREUTRIUTRMUTRwUTR0UTR4UTR8UTSAUTSEUTSIUTSMUTSQUTWEUTWIUTWMUTWQUTWUUTWYUTWcUTWgUTWkUTckVTcoVTcsVTcwVTc0VTc4VTc8VTdAVTdEVTR8WTSAWTSEWTSIWTSMWTSQWTSUWTSYWTScWTSgWTSkWTSoWTSsWTSwWTS0WTS4WTS8WTTAWTWQWTWUWTWYWTWcWTWgWTWkWTWoWTWsWTWwWTZkWTZoWTZsWTZwWTZ0WTZ4WTZ8WTaAWTaEWTcAWTcEWTcIWTcMWTcQWTcUWTcYWTccWTcgWTSYXTScXTSgXTSkXTSoXTSsXTSwXTS0XTS4XTSgZTSkZTSoZTSsZTSwZTS0ZTS4ZTS8ZTTAZTSMaTSQaTSUaTSYaTScaTSgaTSkaTSoaTSsaTRgbTRkbTRobTRsbTRwbTR0bTR4bTR8bTSAbTTYbTTcbTTgbTTkbTTobTTsbTTwbTT0bTT4bTaIbTaMbTaQbTaUbTaYbTacbTagbTakbTaobTfcbTfgbTfkbTfobTfsbTfwbTf0bTf4bTf8bTfUhTfYhTfchTfghTfkhTfohTfshTfwhTf0hTf4hTf8hTQAiTQEiTQIiTQMiTQQiTQUiTQYiTQciTQgiTQkiTQoiTQsiTQwiTQ0iTQ4iTQ8iTbYjTbcjTbgjTbkjTbojTbsjTbwjTb0jTb4jTdQlTdUlTdYlTdclTdglTdklTdolTdslTdwlTdQpTdUpTdYpTdcpTdgpTdkpTdopTdspTdwpTRgqTRkqTRoqTRsqTRwqTR0qTR4qTR8qTSAqTUIqTUMqTUQqTUUqTUYqTUcqTUgqTUkqTUoqTVcqTVgqTVkqTVoqTVsqTVwqTV0qTV4qTV8qTYYqTYcqTYgqTYkqTYoqTYsqTYwqTY0qTY4qTZUqTZYqTZcqTZgqTZkqTZoqTZsqTZwqTZ0qTaQqTaUqTaYqTacqTagqTakqTaoqTasqTawqTdwqTd0qTd4qTd8qTeAqTeEqTeIqTeMqTeQqTf4qTf8qTQArTQErTQIrTQMrTQQrTQUrTQYrTTksTTosTTssTTwsTT0sTT4sTT8sTUAsTUEsTW0sTW4sTW8sTXAsTXEsTXIsTXMsTXQsTXUsTdYsTdcsTdgsTdksTdosTdssTdwsTd0sTd4sTQotTQstTQwtTQ0tTQ4tTQ8tTRAtTREtTRItTRgtTRktTRotTRstTRwtTR0tTR4tTR8tTSAtTU0tTU4tTU8tTVAtTVEtTVItTVMtTVQtTVUtTdotTdstTdwtTd0tTd4tTd8tTeAtTeEtTeItTaUvTaYvTacvTagvTakvTaovTasvTawvTa0vTcIvTcMvTcQvTcUvTcYvTccvTcgvTckvTcovTd0vTd4vTd8vTeAvTeEvTeIvTeMvTeQvTeUvTQYwTQcwTQgwTQkwTQowTQswTQwwTQ0wTQ4wTQ8wTRAwTREwTRIwTRMwTRQwTRUwTRYwTRcwTSkwTSowTSswTSwwTS0wTS4wTS8wTTAwTTEwTUMwTUQwTUUwTUYwTUcwTUgwTUkwTUowTUswTV0wTV4wTV8wTWAwTWEwTWIwTWMwTWQwTWUwTckzTcozTcszTcwzTc0zTc4zTc8zTdAzTdEzTT40TT80TUA0TUE0TUI0TUM0TUQ0TUU0TUY0TRE2TRI2TRM2TRQ2TRU2TRY2TRc2TRg2TRk2TWg3TWk3TWo3TWs3TWw3TW03TW43TW83TXA3TWY4TWc4TWg4TWk4TWo4TWs4TWw4TW04TW44TeA4TeE4TeI4TeM4TeQ4TeU4TeY4Tec4Teg4TRs5TRw5TR05TR45TR85TSA5TSE5TSI5TSM5TXQ5TXU5TXY5TXc5TXg5TXk5TXo5TXs5TXw5TVM6TVQ6TVU6TVY6TVc6TVg6TVk6TVo6TVs6TdY6Tdc6Tdg6Tdk6Tdo6Tds6Tdw6Td06Td46TTs7TTw7TT07TT47TT87TUA7TUE7TUI7TUM7TdE7TdI7TdM7TdQ7TdU7TdY7Tdc7Tdg7Tdk7TbE9TbI9TbM9TbQ9TbU9TbY9Tbc9Tbg9Tbk9TVo/TVs/TVw/TV0/TV4/TV8/TWA/TWE/TWI/ZUsEXXKHEQAAKE1TCE1UCE1VCE1WCE1XCE1YCE1ZCE1aCE1bCE00CU01CU02CU03CU04CU05CU06CU07CU08CU2CCU2DCU2ECU2FCU2GCU2HCU2ICU2JCU2KCU3fCU3gCU3hCU3iCU3jCU3kCU3lCU3mCU3nCU0BCk0CCk0DCk0ECk0FCk0GCk0HCk0ICk0JCk1mCk1nCk1oCk1pCk1qCk1rCk1sCk1tCk1uCk0qDE0rDE0sDE0tDE0uDE0vDE0wDE0xDE0yDE1jDE1kDE1lDE1mDE1nDE1oDE1pDE1qDE1rDE3bDU3cDU3dDU3eDU3fDU3gDU3hDU3iDU3jDU0tDk0uDk0vDk0wDk0xDk0yDk0zDk00Dk01Dk2bEE2cEE2dEE2eEE2fEE2gEE2hEE2iEE2jEE25EE26EE27EE28EE29EE2+EE2/EE3AEE3BEE32Ek33Ek34Ek35Ek36Ek37Ek38Ek39Ek3+Ek2QFE2RFE2SFE2TFE2UFE2VFE2WFE2XFE2YFE3RFk3SFk3TFk3UFk3VFk3WFk3XFk3YFk3ZFk3+Fk3/Fk0AF00BF00CF00DF00EF00FF00GF01KF01LF01MF01NF01OF01PF01QF01RF01SF01aGU1bGU1cGU1dGU1eGU1fGU1gGU1hGU1iGU3oGU3pGU3qGU3rGU3sGU3tGU3uGU3vGU3wGU0BGk0CGk0DGk0EGk0FGk0GGk0HGk0IGk0JGk3FHE3GHE3HHE3IHE3JHE3KHE3LHE3MHE3NHE0eKE0fKE0gKE0hKE0iKE0jKE0kKE0lKE0mKE1JKE1KKE1LKE1MKE1NKE1OKE1PKE1QKE1RKE1qKE1rKE1sKE1tKE1uKE1vKE1wKE1xKE1yKE26Kk27Kk28Kk29Kk2+Kk2/Kk3AKk3BKk3CKk2sK02tK02uK02vK02wK02xK02yK02zK020K03QK03RK03SK03TK03UK03VK03WK03XK03YK03hK03iK03jK03kK03lK03mK03nK03oK03pK035K036K037K038K039K03+K03/K00ALE0BLE1eLU1fLU1gLU1hLU1iLU1jLU1kLU1lLU1mLU0LLk0MLk0NLk0OLk0PLk0QLk0RLk0SLk0TLk1HLk1ILk1JLk1KLk1LLk1MLk1NLk1OLk1PLk2ELk2FLk2GLk2HLk2ILk2JLk2KLk2LLk2MLk3cME3dME3eME3fME3gME3hME3iME3jME3kME2nM02oM02pM02qM02rM02sM02tM02uM02vM03qNE3rNE3sNE3tNE3uNE3vNE3wNE3xNE3yNE2CN02DN02EN02FN02GN02HN02IN02JN02KN00BO00CO00DO00EO00FO00GO00HO00IO00JO02UO02VO02WO02XO02YO02ZO02aO02bO02cO02CPU2DPU2EPU2FPU2GPU2HPU2IPU2JPU2KPWV1h1UPc3VyZmFjZUNhdGVnb3J5cogRAABNF0VYBAAAAG1haW59h1UGcmFkaXVzcokRAABNF0VHP/4UeuAAAAB9cooRAAAoRz/6PXCgAAAAXXKLEQAAKEsASwhLFEscSyJLJUsrSzNLOktCS0tLT0taS2BLY0tpS3VLekuAS4NLiEuKS4tLjkuVS55LpkurS61LrkuxS7lLxEvMS9NL20vmS+tL7kvzS/tNAgFNBgFNDgFNEwFNFgFNGgFNIAFNJAFNKgFNLQFNMwFNOAFNOwFNQwFNSwFNUwFNWQFNYQFNZwFNcgFNegFNggFNhgFNjgFNlAFNmQFNnAFNpAFNqgFNsAFNswFNugFNvwFNwQFNwgFNxQFNygFN0AFN1gFN3gFN5AFN5wFN7wFN9wFN/gFNCgJNEAJNEwJNGAJNGwJNHwJNJQJNKAJNLQJNMQJNOAJNPQJNQAJNRgJNSQJNTgJNVQJNXAJNYgJNagJNcQJNfAJNhAJNiQJNjAJNkgJNmgJNoAJNowJNqQJNrAJNsQJNtAJNugJNwQJNyQJNzQJN2AJN4QJN5gJN6QJN7gJN8QJN+QJNAgNNCgNNEQNNGQNNIANNJQNNJwNNKANNKwNNMQNNNANNOwNNQwNNSgNNTgNNUgNNVwNNWQNNWgNNXQNNYgNNZQNNawNNbgNNegNNggNNigNNjwNNkgNNlgNNngNNowNNpgNNqwNNsQNNtgNNuQNNvgNNwQNNxgNNyANNyQNNzANN0wNN2QNN3ANN5ANN7ANN9wNN+wNNAQRNCARNDARNFARNGgRNHARNIwRNKARNKwRNMARNMwRNOgRNPARNPwRNRARNTwRNVwRNXwRNZwRNbQRNcARNdARNegRNfQRNhQRNjARNkgRNlQRNnARNpARNqQRNrARNtARNugRNvQRNxARNywRN1ARN3ARN5ARN6QRN8QRN+QRNAgVNCwVNEgVNGQVNGwVNHAVNHQVNJQVNMQVNOgVNQAVNRgVNSQVNUQVNUgVNWgVNYQVNZgVNaAVNawVNcAVNdgVNeQVNgAVNiAVNkQVNlwVNmgVNoAVNowVNrAVNsgVNuAVNuwVNwwVNywVN1AVN3AVN4QVN4wVN5AVN5wVN7AVN7gVN7wVN8gVN+gVNAgZNCQZNEgZNGwZNIwZNKQZNMAZNNwZNPwZNSAZNTgZNUQZNWQZNXwZNYgZNawZNcAZNdQZNdwZNeAZNewZNgAZNhgZNkgZNmgZNowZNrwZNtQZNuAZNvgZNwQZNyQZN0AZN1wZN2QZN2gZN2wZN5AZN6wZN9AZN+QZN/AZNBAdNCQdNCwdNDAdNDwdNFgdNGAdNGQdNGgdNJQdNKwdNLgdNOgdNQQdNRgdNSAdNSQdNTAdNUQdNWgdNYwdNawdNcQdNdAdNfAdNgQdNgwdNhAdNhwdNjQdNlAdNmQdNnAdNoQdNqQdNrwdNsgdNuwdNwAdNxgdNyQdNzgdN0wdN1gdN3AdN3wdN5wdN6AdN7gdN8QdN+QdNBAhNDQhNEwhNGwhNIAhNKQhNLghNMQhNOghNQghNQwhNSQhNTAhNUwhNWQhNXAhNZQhNbQhNcghNeAhNewhNgQhNhAhNjAhNlQhNnghNpQhNqQhNrghNtghNtwhNvwhNwQhNxAhNyQhNzwhN1whN4AhN5QhN6ghN9QhN+whNBAlNDAlNEglNFQlNGglNHAlNHQlNIAlNJwlNLwlNNAlNOglNPQlNRAlNSQlNSwlNTAlNTwlNVQlNXQlNZQlNbQlNcwlNdQlNdwlNfAlNfglNfwlNgglNiAlNiwlNkglNlAlNmwlNnAlNpAlNqQlNrAlNsglNuwlNxAlNyQlNzAlN0QlN0wlN1AlN1wlN3wlN5QlN6AlN8QlN+QlNAQpNBwpNCgpNEgpNGgpNIApNIwpNLApNNQpNQApNRgpNSQpNTgpNWQpNYApNZgpNbApNbwpNeApNfgpNgQpNigpNkgpNmApNmwpNoQpNpApNrApNsgpNtQpNvgpNwgpNygpNzwpN0gpN1gpN3gpN5ApN5wpN8ApN+QpN/wpNBQtNCAtNDgtNEQtNGQtNHgtNJwtNLAtNNAtNOQtNPwtNRAtNSgtNTQtNUwtNVgtNWAtNWwtNYAtNawtNcAtNcwtNeAtNfwtNhQtNigtNjgtNkgtNmQtNnwtNpwtNrAtNtAtNugtNvQtNxQtNzQtN1AtN2gtN4AtN4wtN6AtN6wtN9AtN/AtNAgxNCAxNCwxNEAxNFQxNHAxNJQxNKgxNMAxNMwxNOQxNPAxNQQxNRwxNSgxNUgxNWAxNWwxNYwxNaQxNbAxNeAxNfQxNgwxNhgxNjAxNjwxNmAxNoAxNpgxNqQxNsAxNtgxNuQxNvwxNwgxNxwxN0AxN1wxN3QxN4AxN5gxN6QxN8QxN+QxN/QxNAw1NDw1NFQ1NGA1NIQ1NKQ1NMQ1NMg1NOw1NQA1NSw1NVA1NWQ1NYQ1NaA1Nag1Naw1NbA1Ncg1NdQ1NfA1Ngg1NhQ1Njg1NlA1Nlw1Nnw1NpQ1NqA1NsA1NuQ1NwQ1Nxw1Nyg1N0A1N0w1N2w1N4Q1N5A1N7Q1N8w1N9g1N/w1NBA5NBg5NCQ5NDg5NFg5NGw5NIQ5NJA5NKg5NLQ5NMw5NNg5NPA5NPw5NRw5NTQ5NUw5NXA5NZA5Nag5NcA5NeA5NfQ5Nfw5NgA5Ngw5NjA5NlA5Nmg5Now5NqQ5NsQ5Nug5Nvw5Nxw5NyA5Nzg5N0A5N0g5N1w5N2Q5N2g5N3Q5N6A5N8Q5N/Q5NAw9NBg9NCw9NDg9NFQ9NHg9NJA9NJw9NLA9NLw9NNQ9NPQ9NQg9NRQ9NTA9NUQ9NVA9NWg9NYQ9NZw9Nag9Nbg9Ndg9NfQ9NhA9Niw9Nkw9Nmw9Nog9NqQ9Nrw9Nsg9Nug9Nwg9NyA9Nzw9N1Q9N2w9N3g9N4w9N6w9N9A9N+Q9NABBNBRBNCRBNDRBNExBNFhBNHhBNKhBNLxBNMhBNOhBNQRBNSBBNUBBNVxBNYBBNZRBNbBBNcBBNdhBNeRBNfxBNghBNihBNkhBNmxBNoRBNpBBNqBBNrhBNsRBNuRBNvxBNwhBNxBBNxxBNzBBN0RBN0xBN1BBN1xBN4xBN6hBN8hBN+hBNARFNCRFNDxFNFRFNGBFNIBFNJhFNKxFNMBFNMxFNORFNQRFNRRFNRxFNShFNTxFNWBFNYBFNaBFNbhFNdhFNexFNgRFNhBFNiRFNjBFNlBFNnBFNoBFNohFNpRFNqhFNrxFNsRFNshFNtRFNvhFNxRFNxxFNyhFNzxFN1xFN3BFN5BFN6hFN8hFN+hFNAhJNDhJNExJNFhJNHBJNJRJNLRJNMxJNNhJNPBJNPxJNRBJNTBJNVRJNYRJNaBJNcxJNdxJNfhJNhRJNjRJNlBJNmhJNoBJNphJNrhJNthJNuxJNvhJNwxJNyRJNzBJN0hJN1RJN3BJN4xJN7hJN9hJN/BJN/xJNBBNNBhNNBxNNChNNEhNNGhNNHxNNIRNNIhNNJRNNKxNNLhNNNRNNPBNNQxNNSxNNURNNVBNNWBNNYBNNaBNNcxNNexNNghNNiBNNixNNjxNNlhNNnhNNpBNNqBNNrBNNsRNNuRNNvxNNwhNNyRNN0RNN1hNN2BNN2RNN3BNN5BNN6RNN8hNN+hNNAxRNCxRNERRNFBRNHBRNIhRNJRRNLBRNMhRNOBRNOxRNQxRNTBRNURRNWBRNYRRNZxRNahRNcxRNexRNgBRNhRRNiBRNkBRNlhRNmRRNnhRNoRRNqRRNrhRNtxRNvRRNwBRNzBRN0hRN1RRN1xRN2hRN3xRN5xRN7RRN8BRN9hRN+RRN/xRNAhVNCBVNEBVNGRVNIRVNJxVNKhVNMBVNORVNQhVNRxVNUBVNWBVNYBVNZhVNaRVNcBVNeBVNeRVNgRVNhxVNihVNkhVNkxVNmRVNnhVNqhVNrBVNrxVNtBVNvBVNwRVNyRVN0RVN0hVN2BVN2xVN4hVN6hVN7xVN+BVN/hVNBxZNEBZNFxZNHxZNJRZNKBZNMBZNMRZNOBZNQRZNShZNUBZNVhZlKE1ZFk1eFk1gFk1hFk1kFk1sFk1tFk1yFk17Fk2EFk2NFk2ZFk2fFk2iFk2nFk2vFk24Fk29Fk3AFk3GFk3JFk3RFk3XFk3aFk3fFk3iFk3nFk3wFk31Fk3+Fk0EF00HF00NF00PF00UF00aF00dF00jF00mF00sF00vF003F008F00/F01FF01KF01QF01TF01ZF01cF01iF01lF01qF01yF016F02AF02GF02LF02NF02OF02RF02XF02aF02iF02oF02rF020F026F029F03DF03GF03MF03PF03YF03fF03oF03tF031F038F00EGE0NGE0VGE0eGE0kGE0nGE0vGE03GE04GE0+GE1BGE1KGE1QGE1TGE1YGE1eGE1qGE1wGE1zGE15GE18GE2CGE2FGE2LGE2UGE2ZGE2eGE2kGE2nGE2tGE2wGE21GE29GE3CGE3IGE3QGE3WGE3ZGE3iGE3oGE3rGE3yGE34GE39GE0FGU0OGU0TGU0cGU0hGU0oGU0wGU0xGU04GU09GU0/GU1AGU1DGU1MGU1SGU1aGU1gGU1jGU1oGU1rGU1wGU15GU1+GU2BGU2KGU2SGU2YGU2eGU2nGU2tGU2wGU20GU28GU3EGU3NGU3WGU3bGU3dGU3eGU3hGU3oGU3uGU3xGU35GU0BGk0HGk0KGk0PGk0VGk0YGk0eGk0jGk0pGk0sGk00Gk06Gk09Gk1FGk1LGk1TGk1YGk1bGk1gGk1oGk1xGk1zGk12Gk17Gk2DGk2LGk2QGk2TGk2ZGk2cGk2oGk2uGk2xGk23Gk26Gk3DGk3KGk3PGk3XGk3cGk3iGk3oGk3vGk33Gk3/Gk0FG00IG00QG00YG00eG00hG00qG002G008G00/G01FG01NG01VG01aG01gG01pG01vG01yG017G02DG02OG02VG02ZG02fG02iG02oG02rG02zG025G028G03CG03FG03NG03VG03cG03iG03lG03rG03uG033G039G00AHE0IHE0RHE0XHE0aHE0gHE0oHE0tHE0wHE04HE09HE0/HE1AHE1DHE1IHE1QHE1VHE1YHE1gHE1oHE1uHE13HE18HE2FHE2OHE2THE2VHE2WHE2ZHE2lHE2qHE2tHE21HE29HE3FHE3LHE3OHE3UHE3XHE3dHE3gHE3lHE3nHE3oHE3rHE3zHE36HE0DHU0IHU0LHU0THU0ZHU0cHU0kHU0qHU0tHU01HU09HU1CHU1JHU1RHU1aHU1jHU1rHU1zHU14HU16HU17HU1+HU2GHU2HHU2PHU2RHU2UHU2ZHU2hHU2mHU2sHU20HU29HU3DHU3GHU3NHU3SHU3VHU3bHU3eHU3mHU3xHU31HU37HU0DHk0OHk0UHk0cHk0kHk0sHk0zHk03Hk08Hk1CHk1FHk1KHk1SHk1aHk1hHk1oHk1uHk10Hk13Hk19Hk2AHk2GHk2JHk2OHk2RHk2ZHk2hHk2pHk2tHk21Hk2+Hk3JHk3OHk3QHk3RHk3UHk3bHk3fHk3nHk3rHk3zHk37Hk0BH00JH00PH00SH00bH00gH00jH00rH00yH007H01DH01JH01NH01RH01XH01aH01fH01hH01iH01lH01rH01zH014H019H02FH02LH02TH02bH02jH02oH02wH024H03AH03LH03RH03UH03bH03gH03nH03vH037H00DIE0LIE0TIE0cIE0jIE0rIE0wIE01IE09IE1FIE1NIE1TIE1VIE1YIE1dIE1kIE1qIE1tIE1yIE11IE19IE2BIE2HIE2KIE2SIE2aIE2cIE2fIE2kIE2pIE2rIE2uIE2zIE2+IE3EIE3HIE3NIE3QIE3WIE3cIE3fIE3qIE3yIE35IE0AIU0GIU0OIU0UIU0XIU0fIU0jIU0rIU02IU07IU0+IU1DIU1GIU1LIU1QIU1TIU1aIU1iIU1uIU1zIU11IU12IU15IU2AIU2GIU2JIU2UIU2bIU2jIU2nIU2vIU21IU28IU3DIU3JIU3OIU3QIU3RIU3UIU3WIU3ZIU3eIU3kIU3qIU3tIU31IU37IU3+IU0EIk0HIk0NIk0QIk0YIk0gIk0oIk0vIk0xIk00Ik05Ik1BIk1IIk1NIk1QIk1WIk1ZIk1eIk1hIk1sIk1yIk11Ik17Ik2HIk2MIk2QIk2ZIk2fIk2iIk2pIk2xIk21Ik28Ik3HIk3JIk3MIk3RIk3XIk3aIk3fIk3hIk3iIk3lIk3wIk32Ik38Ik0EI00MI00QI00XI00cI00fI00jI00pI00tI00zI002I008I01BI01EI01LI01TI01bI01gI01oI01wI017I02CI02NI02RI02dI02iI02kI02lI02oI02tI02zI022I028I02/I03HI03MI03OI03PI03SI03YI03eI03hI03nI03qI03yI034I03/I00HJE0PJE0RJE0UJE0ZJE0eJE0hJE0nJE0wJE05JE07JE0+JE1DJE1KJE1SJE1aJE1gJE1jJE1pJE1vJE11JE18JE2FJE2MJE2OJE2RJE2WJE2hJE2nJE2qJE2wJE2zJE27JE3DJE3LJE3RJE3UJE3dJE3hJE3pJE3xJE39JE0GJU0NJU0VJU0cJU0hJU0kJU0qJU0vJU0yJU09JU1DJU1KJU1QJU1VJU1XJU1YJU1bJU1iJU1nJU1zJU14JU16JU17JU1+JU2GJU2LJU2OJU2UJU2aJU2hJU2tJU2vJU2yJU23JU2/JU3EJU3HJU3LJU3RJU3UJU3aJU3dJU3jJU3qJU31JU39JU3+JU0GJk0NJk0RJk0ZJk0hJk0pJk0wJk0yJk0zJk00Jk06Jk08Jk0/Jk1EJk1IJk1QJk1YJk1gJk1oJk1qJk1tJk1yJk13Jk16Jk1/Jk2BJk2CJk2FJk2QJk2YJk2gJk2oJk2uJk2xJk21Jk2+Jk3FJk3OJk3UJk3XJk3fJk3kJk3sJk30Jk36Jk39Jk0EJ00KJ00NJ00RJ00XJ00aJ00hJ00qJ00sJ00vJ000J008J01FJ01JJ01RJ01ZJ01iJ01nJ01sJ01uJ01vJ01yJ016J02BJ02DJ02EJ02FJ02KJ02RJ02ZJ02fJ02iJ02pJ02xJ023J02+J03AJ03BJ03CJ03HJ03JJ03KJ03NJ03UJ03dJ03kJ03sJ03xJ030J039J00FKE0GKE0LKE0NKE0OKE0RKE0VKE0eKE0kKE0nKE0vKE00KE03KE08KE0+KE0/KE1CKE1JKE1PKE1SKE1aKE1hKE1qKE1wKE1zKE18KE2CKE2FKE2NKE2SKE2aKE2jKE2nKE2vKE21KE24KE29KE3AKE3GKE3JKE3OKE3WKE3fKE3qKE3yKE34KE0AKU0JKU0OKU0RKU0XKU0aKU0iKU0tKU0zKU02KU0/KU1FKU1IKU1NKU1QKU1SKU1VKU1aKU1iKU1uKU12KU1+KU2EKU2HKU2NKU2QKU2VKU2XKU2YKU2bKU2jKU2oKU2rKU2zKU27KU3EKU3LKU3RKU3UKU3aKU3dKU3mKU3rKU3uKU32KU38KU3/KU0FKk0IKk0RKk0YKk0gKk0hKk0pKk0xKk03Kk05Kk1CKk1IKk1LKk1RKk1XKk1dKk1gKk1oKk1tKk11Kk1+Kk2GKk2OKk2PKk2VKk2bKk2eKk2kKk2sKk2tKk2yKk26Kk3AKk3DKk3LKk3TKk3cKk3iKk3lKk3rKk3uKk32Kk3+Kk0GK00HK00PK00WK00dK00lK00tK002K00/K01EK01HK01NK01QK01VK01YK01eK01hK01sK01zK015K018K02EK02MK02UK02aK02dK02lK02sK02yK021K028K03BK03DK03EK03HK03QK03YK03ZK03hK03nK03qK03wK03yK030K035K03/K00CLE0ILE0QLE0RLE0WLE0cLE0fLE0nLE0oLE0wLE05LE0/LE1CLE1JLE1LLE1TLE1ZLE1cLE1iLE1lLE1tLGUoTXMsTXYsTX8sTYUsTYgsTY4sTZQsTZ0sTaMsTaYsTassTa4sTbYsTbwsTcQsTcksTdAsTdYsTdwsTd8sTeUsTegsTfEsTfksTQEtTQotTRAtTRMtTRgtTR4tTSEtTSktTS8tTTItTTstTUQtTU0tTVMtTVYtTV4tTWQtTWctTW0tTXAtTXctTX8tTYUtTYstTZMtTZktTZwtTaUtTa4tTbUtTbwtTb4tTb8tTcAtTcktTdEtTdctTdotTeItTeMtTewtTfItTfUtTf4tTQIuTQsuTREuTRQuTR0uTSUuTS0uTTYuTUEuTUcuTU0uTVAuTVcuTV4uTWMuTWYuTW4uTXMuTXguTXouTXsuTX4uTYQuTYouTY0uTZUuTZ0uTaQuTakuTa8uTbIuTbcuTcAuTcguTdAuTdguTeQuTewuTfMuTfouTfwuTf0uTf4uTQovTQ8vTRIvTRkvTR4vTSUvTSsvTTEvTTQvTTwvTUQvTU0vTVIvTVgvTVsvTWQvTWkvTXEvTXkvTYAvTYcvTY0vTZYvTZ0vTaUvTasvTa4vTbQvTbcvTbwvTb4vTb8vTcIvTcgvTcsvTdAvTdUvTd0vTeMvTeYvTe4vTfYvTf4vTQYwTQwwTQ8wTRcwTRgwTSEwTSYwTSkwTTEwTTIwTTowTUMwTUkwTUwwTVQwTVowTV0wTWMwTWYwTW8wTXgwTYAwTYUwTYgwTY0wTZMwTZYwTZ4wTaYwTa0wTbIwTbQwTbUwTbgwTb0wTcAwTcgwTc0wTc8wTdAwTdMwTdkwTdwwTeIwTeUwTewwTfUwTf4wTQMxTQkxTQwxTRIxTRgxTSAxTSUxTS0xTS4xTTQxTTkxTTsxTTwxTT8xTUMxTUkxTUwxTVMxTVsxTWQxTWkxTXExTXkxTYIxTYgxTYsxTZExTZQxTZkxTZsxTZwxTZ8xTaUxTakxTa8xTbcxTb0xTcExTckxTcsxTc4xTdMxTdcxTdwxTd4xTd8xTeIxTeoxTe4xTfYxTf4xTQIyTQcyTQ8yTRcyTSAyTSYyTSkyTTUyTT0yTUQyTUkyTVEyTVcyTV0yTWMyTWkyTW4yTXMyTXsyTYMyTY8yTZcyTZ4yTaUyTa0yTbQyTbwyTcQyTcwyTdEyTdcyTdoyTeAyTeMyTekyTfAyTfkyTQQzTQwzTRIzTRUzTRszTR4zTSUzTS4zTTYzTTozTT8zTUQzTUszTVYzTV4zTWMzTWszTXMzTXkzTXwzTYQzTYkzTZAzTZYzTZ4zTaQzTaczTa0zTbAzTbUzTbgzTcAzTcYzTckzTc8zTdIzTdozTeEzTegzTe8zTfgzTf0zTQA0TQU0TQw0TRE0TRM0TRQ0TRc0TR80TSc0TS80TTc0TT40TUQ0TUc0TU40TVc0TV80TWU0TWg0TW40TXk0TX80TYY0TYs0TZY0TaI0Ta00TbI0Tbo0Tb80TcE0TcI0TcU0Tc00TdQ0Tdw0TeM0Teo0TfA0TfM0Tfs0TQM1TQw1TRQ1TRk1TSA1TSU1TSc1TSg1TSs1TTM1TTg1TUM1TUk1TUw1TVE1TVM1TVQ1TVc1TV81TWU1TWg1TW01TW81TXA1TXM1TXk1TYE1TYY1TYg1TYk1TYw1TZM1TZo1TaE1Tak1Ta81TbI1TbY1Tb81Tcc1Tc81Tdg1Td41TeE1Tec1Tes1TfI1Tfo1TQE2TQU2TQk2TQ02TRE2TRc2TRo2TSE2TSk2TS82TTI2TTY2TT02TT82TUA2TUE2TUk2TU02TVM2TVo2TWM2TWw2TXM2TXo2TXs2TYI2TYQ2TYU2TYY2TY42TZc2TZ02TaY2Ta42TbQ2Tbc2Tbw2Tb42Tb82TcI2Tco2TdA2TdY2Tdk2Td42TeA2TeE2TeQ2Tek2TfA2TfY2Tfk2Tf82TQg3TRE3TRo3TSA3TSM3TS43TTQ3TTc3TT83TUg3TVE3TVk3TWE3TWg3TW43TXE3TXk3TX83TYI3TYg3TYs3TZA3TZM3TZo3TZ83TaE3TaI3TaU3Ta43TbY3Tbs3Tb03Tb43TcE3TcY3Tck3TdA3Tdg3TeE3Tec3Teo3TfY3Tf03TQI4TQg4TRA4TRY4TRk4TR84TSo4TTA4TTk4TT84TUI4TUs4TVM4TVg4TVo4TVs4TV44TWY4TWw4TW84TXM4TXk4TXw4TYM4TYk4TYw4TZU4TZ04TaY4Tas4TbA4TbM4Tbo4TcE4TcY4Tc84Tdc4TeA4TeY4Tek4TfA4Tfg4Tf04TQA5TQY5TRI5TRg5TRs5TSE5TSQ5TSw5TTg5TUE5TUY5TUg5TUk5TUw5TVM5TVk5TWI5TWg5TWs5TXA5TXQ5TXo5TX05TYU5TY45TZQ5TZ05TaQ5Tao5Ta05TbI5TbQ5TbU5Tbg5TcA5TcI5TcU5Tco5Tc85TdI5Tdo5TeI5Teo5TfI5Tf05TQI6TQU6TQo6TQ06TRI6TRQ6TRU6TRg6TR46TSE6TSk6TS86TTI6TTk6TT86TUI6TUg6TUs6TVM6TVk6TVw6TWM6TWs6TXE6TXQ6TXw6TYE6TYQ6TYo6TY06TZY6TZ46TaY6Ta86TbU6Tbw6TcI6Tcc6Tc86TdY6Tdw6Td86TeQ6Teo6Te06TfQ6Tfk6TQE7TQc7TQo7TRE7TRY7TRg7TRs7TSA7TSU7TSc7TSg7TSs7TTA7TTM7TTs7TUE7TUQ7TUo7TU07TVM7TVw7TWQ7TWo7TXE7TXk7TYA7TYI7TYM7TYQ7TYs7TZQ7TZw7TZ07TaY7Ta47Tbc7Tb87TcA7Tck7TdE7Tdc7Tdo7TeI7Teo7TfE7Tfo7TQM8TQs8TRI8TRk8TSE8TSo8TTI8TTg8TTs8TUA8TUc8TVA8TVc8TV88TWQ8TWc8TW88TXU8TXo8TXw8TX08TYA8TYY8TYk8TY48TZc8TaA8TaU8Ta08TbQ8Tbk8TcA8TcY8Tck8TdI8Tds8Td08TeA8TeU8Teo8Tew8Te08TfA8TfU8Tfg8TQA9TQg9TQ49TRE9TRo9TSI9TSc9TSk9TSo9TS09TTI9TTo9TUA9TUM9TUs9TVM9TVw9TV49TWE9TWY9TW89TXc9TXw9TX49TX89TYI9TYg9TYs9TZQ9TZk9TaE9TaY9Tak9TbE9Tbc9Tbo9TcU9Tcs9Tc49TdY9Td89TeU9Teg9TfA9Tfg9Tf49TQA+TQM+TQg+TRA+TRY+TR0+TR8+TSI+TSc+TS0+TTA+TTY+TTw+TT8+TUc+TU8+TVA+TVw+TWI+TWo+TXA+TXM+TXs+TXw+TYQ+TYw+TZM+TZg+TZs+TaE+TaQ+Taw+TbE+Tbk+TcE+Tco+Tc8+TdU+Tdg+Td4+TeA+TeM+Teg+TfE+Tfk+Tf8+TQI/TQk/TQ4/TRE/TRk/TR0/TSI/TSo/TS8/TTg/TUQ/TUk/TUs/TUw/TU8/TVQ/TVY/TVc/TVo/TWA/TWM/TWw/TXU/TX0/TYk/TZE/TZc/TZo/TZ8/TaE/TaI/TaU/Taw/TbE/Tbo/TcI/Tco/TdI/Tdo/TeE/TeY/Tek/TfI/Tfc/Tfk/Tfo/Tf0/TQVATQpATQxATQ1ATRBATRtATSBATSJATSNATSZATSxATS9ATTRATT9ATUhATVBATVhATWBATWVATWhATXFATXxATYRATYlATY1ATZhATZ1ATaBATadATa9ATbZATbtATb5ATcRATcdATc9ATdVATdhATeFATeZATelATfVATftATf5ATQZBTQ5BTRVBTR1BTSFBTSVBTS1BTTJBTTtBTUNBTUxBTVRBTVtBTWNBTWlBTXFBTXlBTYBBTYtBTZFBTZpBTZ5BTaZBTa5BTblBTb9BTcZBTctBTc1BTc5BTdFBTdhBTd9BTeVBTehBTe5BTfFBTfdBTf1BTQVCTQtCTQ5CTRRCTRdCTR9CTSpCTS9CTTJCTTpCTUBCTURCTUhCTVFCTVdCTVpCTWFCTWlCTW9CTXVCTX1CTYJCTYpCTZFCTZxCTaFCTalCTatCTa5CTbNCTbVCTbhCTb1CTclCTc9CZShN0kJN2UJN4EJN50JN70JN+0JNBkNNDkNNFkNNH0NNJ0NNL0NNNENNOUNNQUNNSUNNVENNWkNNXUNNYkNNZUNNbENNckNNekNNgUNNhkNNkUNNnUNNpUNNsUNNukNNwENNw0NNykNN0ENN00NN2ENN20NN4ENN5kNN6UNN9ENN/ENNBERNDERNEkRNGkRNH0RNIURNIkRNJURNKkRNLURNMkRNNURNPURNSERNUURNWURNXkRNZkRNa0RNbURNbkRNcURNeURNgURNhURNjURNmURNn0RNokRNqURNq0RNrkRNs0RNuERNu0RNwkRNyURNz0RN0kRN2ERN30RN5ERN60RN8ERN80RN+kRNAEVNA0VNCkVNEkVlRz/2uFHgAAAAXXKMEQAAKEsHSxNLG0skSypLMks5S0FLR0tIS0pLTktZS2JLaEt0S3lLf0uCS41LlEuaS5tLnUulS7BLtUu2S7hLw0vIS8lLy0vSS9pL5UvqS+1L8kv6TQEBTQUBTQ0BTRIBTRUBTRkBTR8BTSMBTSwBTTIBTTcBTToBTUIBTUoBTU8BTVABTVIBTVgBTWABTWYBTXEBTXkBTYEBTYUBTY0BTZMBTZgBTZsBTaMBTakBTa8BTbIBTbkBTcQBTckBTc8BTdUBTd0BTeMBTeYBTesBTewBTe4BTfYBTf0BTQkCTRICTRcCTRoCTR4CTSQCTScCTSwCTTACTTcCTTwCTT8CTUgCTU0CTVQCTVsCTWECTWkCTXACTXsCTYACTYECTYMCTYgCTYsCTZECTZYCTZcCTZkCTaICTasCTbACTbMCTbkCTcACTcgCTcwCTdcCTd0CTd4CTeACTeUCTegCTe0CTfACTfUCTfYCTfgCTf4CTf8CTQEDTQkDTRADTRgDTR8DTSoDTTADTTMDTToDTUIDTUkDTU0DTVEDTVwDTWEDTWQDTW0DTXkDTYEDTYkDTY4DTZEDTZUDTZ0DTaIDTaUDTaoDTbADTbUDTbgDTb0DTcADTcsDTdIDTdgDTdsDTeADTeEDTeMDTesDTfYDTfoDTQAETQcETQsETRMETRcETRsETSIETScETSoETS8ETTIETTkETUMETU4ETVYETV4ETWYETWwETW8ETXMETXkETXwETYQETYsETZQETZsETaMETagETasETbMETbwETcMETcoETdAETdEETdMETdsETeMETegETfAETfgETf4ETf8ETQEFTQUFTQkFTQoFTREFTRUFTSQFTTAFTTQFTTgFTTkFTT8FTUgFTUwFTVkFTWAFTWUFTW8FTXgFTX8FTYcFTY0FTY4FTZAFTZkFTaIFTagFTakFTasFTbEFTboFTcIFTccFTcgFTcoFTdAFTdEFTdMFTdsFTeYFTfEFTfkFTQEGTQgGTQ4GTQ8GTREGTRcGTRgGTRoGTSIGTSgGTS8GTTYGTT4GTUQGTUUGTUcGTVAGTVgGTWEGTWcGTWgGTWoGTW8GTXoGTX8GTYUGTZEGTZkGTZ8GTaAGTaIGTa4GTbQGTbcGTcAGTcgGTc8GTdMGTeAGTeEGTeMGTeoGTfAGTfEGTfMGTfgGTfsGTQMHTQ4HTRIHTSQHTSoHTS0HTTkHTUAHTUsHTVAHTVYHTVcHTVkHTV8HTWAHTWIHTWoHTXMHTXgHTXkHTXsHTYYHTYwHTZMHTZgHTZsHTaAHTagHTbEHTbcHTbgHTboHTb8HTcUHTcgHTc0HTdIHTdUHTd4HTeIHTfAHTfgHTQMITQcITQsITQwITRIITRoITR8ITSUITSYITSgITS0ITTAITTYITTcITTkITT0ITUsITVIITVsITV8ITWMITWQITWwITXEITXcITXoITYAITYMITYsITZEITZIITZQITZoITZsITZ0ITaEITagITa0ITbEITb4ITcgITc4ITdYITdwITd0ITd8ITeQITekITfQITfoITQAJTQEJTQMJTQsJTREJTRQJTR8JTSYJTSsJTSwJTS4JTTMJTTwJTUMJTU4JTVQJTVgJTVsJTVwJTWQJTWkJTWoJTWwJTXAJTYEJTYoJTY4JTZMJTZcJTZoJTaMJTagJTasJTa8JTbcJTbgJTboJTcAJTcEJTcMJTcgJTcsJTdYJTd4JTecJTe0JTe4JTfAJTfgJTQAKTQkKTREKTRkKTR8KTSIKTSgKTSkKTSsKTTEKTTIKTTQKTT8KTUgKTU0KTVgKTV8KTWUKTW4KTXQKTXUKTXcKTYAKTYYKTYcKTYkKTZEKTZoKTaMKTasKTbQKTboKTbsKTb0KTcEKTckKTc4KTdEKTdUKTd0KTeMKTeYKTewKTe0KTe8KTfUKTfYKTfgKTf4KTQcLTRALTRULTRYLTRgLTR0LTSMLTSQLTSYLTSsLTTMLTTgLTT4LTUMLTUkLTUwLTVILTVULTV8LTWoLTW8LTXILTXcLTX4LTYQLTYkLTY0LTZELTZgLTZ4LTaYLTasLTa8LTbILTbMLTbkLTbwLTcQLTcgLTdMLTdkLTeILTecLTeoLTfALTfELTfMLTfsLTQEMTQoMTQ8MTRQMTRsMTSEMTSIMTSQMTSkMTTIMTTgMTTsMTUAMTUYMTUkMTVEMTVoMTWIMTWsMTXcMTXwMTYIMTYUMTYsMTY4MTZQMTZUMTZcMTZ8MTagMTa8MTbgMTb4MTcEMTcYMTcwMTc0MTc8MTdYMTd8MTegMTfAMTfUMTfYMTfgMTfwMTQINTQYNTRcNTR0NTR4NTSANTSQNTScNTSgNTSwNTTANTTcNTTgNTToNTT8NTUMNTVANTVENTVMNTVgNTWANTWQNTXQNTXsNTYQNTYoNTYsNTY0NTZYNTZ4NTaQNTacNTawNTa0NTa8NTbUNTbYNTbgNTcANTckNTdINTdoNTeMNTekNTeoNTewNTfINTfUNTfsNTfwNTf4NTQMOTQ0OTRUOTRoOTSMOTSwOTTUOTTsOTT4OTUYOTUwOTVIOTVgOTVkOTVsOTWMOTWkOTW8OTXcOTYIOTYgOTYkOTYsOTZMOTZkOTZ8OTaAOTaIOTagOTbAOTbYOTbcOTbkOTb4OTcIOTcsOTdwOTecOTe0OTe4OTfAOTfwOTQUPTQoPTQ0PTRQPTRoPTRsPTR0PTSYPTSsPTS4PTTwPTUEPTUQPTUsPTVAPTVMPTVkPTWAPTWkPTW0PTXUPTXwPTYMPTYoPTZIPTZoPTaEPTagPTbEPTbYPTbcPTbkPTcEPTccPTc4PTdQPTd0PTeIPTeoPTfAPTfEPTfMPTfgPTf8PTQQQTQgQTQwQTRUQTR0QTSkQTS4QTTEQTTkQTUAQTUcQTUwQTU0QTU8QTVYQTVwQTV0QTV8QTWQQTWsQTW8QTXgQTYEQTYkQTZEQTZcQTZgQTZoQTaMQTacQTa0QTbAQTbgQTcEQTcsQTdYQTeIQTekQTfEQTfkQTQARTQgRTQ4RTRcRTR8RTSURTSoRTS8RTTIRTTgRTUARTUQRTU4RTVQRTVURTVcRTV8RTWcRTW0RTXURTXoRTYMRTYgRTYsRTZMRTZsRTZ8RTakRTbQRTboRTbsRTb0RTcQRTc4RTdYRTdsRTeMRTekRTfERTfkRTf4RTf8RTQESTQ0STRISTRUSTRsSTSESTSISTSQSTSwSTTISTTUSTT4STUMSTUsSTVESTVISTVQSTWASTWcSTXISTXYSTX0STYQSTYwSTZMSTZkSTZ8STaUSTa0STbISTbMSTbUSTboSTb0STcISTcsSTdQSTdsSTeISTe0STfISTfMSTfUSTf4STQkTTRETTRkTTSQTTS0TTTQTTTsTTUITTUoTTVATTVMTTVcTTVwTTV0TTV8TTWcTTXITTXcTTXgTTXoTTYETTYcTTYoTTY4TTZUTTZ0TTaMTTacTTasTTbATTbgTTcETTcgTTdATTdsTTeATTeETTeMTTegTTe4TTe8TTfETTfYTTfcTTfkTTf8TTQAUTQIUTQoUTRMUTRsUTSQUTSsUTTEUTTcUTToUTUIUTUgUTUkUTUsUTVAUTVcUTV0UTV4UTWAUTWkUTW8UTXAUTXIUTXoUTX8UTYQUTYcUTY8UTZgUTZ0UTaAUTagUTa0UTbEUTbUUTbYUTb8UTcsUTdEUTdQUTd4UTeYUTe8UTfUUTfgUTf4UTQEVTQ8VTRUVTRYVTRgVTRwVTSkVTS8VTTUVTTYVTTgVTT4VTT8VTUEVTUYVTUwVTU0VTU8VTVMVTV8VTWUVTWgVTW8VTXMVTYAVTYYVTYkVTY0VTZEVTZgVTZ0VTaEVTbMVTbcVTcAVTcgVTcwVTdoVTeEVTekVTe4VTfIVTfYVTfcVTf0VTQMWTQQWTQYWTQwWTQ0WTQ8WTRYWZShNHhZNJxZNKxZNNxZNPRZNPhZNQBZNRhZNRxZNSRZNTxZNVRZNWBZNYxZNZxZNcRZNdxZNeBZNehZNfhZNghZNgxZNhxZNixZNjBZNmBZNoRZNphZNrhZNtBZNtRZNtxZNvBZNvxZNyBZN0BZN2RZN3hZN4RZN5hZN7BZN7RZN7xZN9BZN+BZN/BZN/RZNBhdNChdNDhdNExdNGRdNHBdNIhdNJRdNLhdNNhdNOxdNPhdNRBdNSRdNUhdNWxdNZBdNaRdNbhdNbxdNcRdNdhdNdxdNeRdNfxdNhRdNkBdNmRdNoRdNqhdNsBdNsRdNsxdNvBdNwhdNxRdNyxdNzhdN1BdN1RdN1xdN3hdN5BdN5RdN5xdN7BdN9BdN+xdNAxhNCRhNChhNDBhNFBhNGhhNGxhNHRhNIxhNJhhNLhhNMhhNPRhNQBhNRhhNRxhNSRhNTxhNUhhNVxhNXRhNaRhNchhNeBhNexhNgRhNhBhNihhNkBhNkRhNkxhNmBhNnRhNoxhNphhNrBhNrxhNtBhNvBhNwRhNxxhNzxhN2BhN3hhN3xhN4RhN5xhN6hhN8RhN9xhN/BhNBBlNChlNCxlNDRlNEhlNFhlNGhlNGxlNIBlNJxlNKxlNNxlNQhlNSBlNSRlNSxlNURlNWRlNYhlNZxlNahlNbxlNdRlNdhlNeBlNfRlNgBlNhBlNiBlNiRlNkRlNlxlNnRlNoxlNpBlNphlNrxlNsxlNuxlNwxlNyRlNyhlNzBlN0hlN0xlN1RlN4BlN5xlN8BlN9RlN9hlN+BlNABpNCRpNDhpNFxpNHRpNIhpNKxpNMxpNORpNPBpNRBpNShpNUhpNVxpNWhpNXxpNZxpNbRpNbhpNcBpNehpNfxpNgBpNghpNihpNjxpNkhpNmxpNpxpNrRpNsBpNthpNuRpNvxpNwBpNwhpNyRpNzhpN0xpN1BpN1hpN2xpN4RpN5xpN7hpN9hpN+xpN/BpN/hpNBxtNDxtNFxtNIBtNJhtNJxtNKRtNNRtNPhtNTBtNVBtNWRtNXxtNZRtNZhtNaBtNcRtNdxtNeBtNehtNghtNjRtNlBtNmBtNnhtNoRtNqhtNshtNuBtNuxtNxBtNzBtN1BtN2xtN5BtN7RtN8xtN9BtN9htN/xtNBxxNDRxNDhxNEBxNGRxNHxxNJxxNLBxNLxxNNxxNQhxNRxxNTxxNVBxNVxxNXxxNZxxNbRxNcxxNdBxNdhxNexxNgRxNghxNhBxNihxNixxNjRxNmBxNpBxNqRxNrBxNsRxNshxNtBxNvBxNxBxNzRxN1hxN3xxN6hxN8hxN+RxN/xxNAB1NAh1NBx1NCh1NDx1NEB1NEh1NGx1NIx1NLB1NNB1NPB1NQR1NSB1NUB1NVh1NVx1NWR1NXx1NYB1NYh1Nah1Nbx1NcB1Nch1NfR1NgR1Nih1NmB1NoB1NpR1Nsx1NuR1Nuh1NvB1NxR1NzB1N0R1N1B1N3R1N4h1N4x1N5R1N8B1N9B1N+h1NAh5NDR5NEx5NGx5NIx5NKx5NMh5NNh5NOx5NRB5NSR5NUR5NWR5NYB5NZx5NbR5Ndh5Nfx5NhR5NiB5NjR5NkB5NmB5NoB5NpR5Nph5NqB5NrB5NtB5Nuh5Nux5NvR5NyB5N0x5N2h5N3h5N5h5N6h5N7x5N8B5N8h5N+h5NCB9NER9NFx9NGB9NGh9NHx9NIh9NKh9NMR9NNx9NOB9NOh9NQh9NSB9NTB9NUB9NVh9NWR9NZB9Nah9Nch9Ndx9NfB9NhB9Nih9Nkh9Nmh9Noh9Npx9Nrx9Ntx9Nvx9Nyh9N0x9N2h9N3x9N5h9N7h9N+h9NAiBNCiBNDyBNECBNEiBNGCBNGSBNGyBNIiBNJyBNKCBNKiBNLyBNNCBNPCBNQSBNQiBNRCBNTCBNUiBNXCBNYyBNaSBNbCBNcSBNdCBNfCBNgCBNhiBNiSBNkSBNmSBNoyBNqCBNsiBNvSBNxiBNzCBNzyBN1SBN2yBN3iBN6SBN8SBN+CBN/yBNBSFNDSFNFiFNGyFNHCFNHiFNIiFNKiFNNSFNOiFNPSFNQiFNRSFNSiFNTyFNUiFNWSFNYSFNbSFNeCFNfyFNiCFNkyFNmiFNnyFNoCFNoiFNpiFNriFNtCFNuyFNwiFNyCFN0yFN3SFN4yFN6SFN7CFN9CFN/SFNBiJNDyJNFyJNHyJNJyJNLiJNOCJNQCJNRyJNTCJNTyJNVSJNWCJNXSJNYCJNayJNdCJNeiJNhiJNiyJNjyJNlSJNliJNmCJNniJNoSJNqCJNsCJNtCJNuyJNxiJN0CJN2SJN5CJN7yJN9SJN+yJNAyNNCyNNDyNNFiNNGyNNHiNNIiNNKCNNLCNNNSNNOyNNQCNNQyNNSiNNUiNNVyNNWCNNWiNNXyNNZyNNbyNNeiNNgSNNjCNNkCNNnCNNpyNNrCNNsiNNtSNNviNNxiNN0SNN1yNN4CNN6SNN8SNN9yNN/iNNBiRNDiRNGCRNHSRNICRNJiRNLCRNLSRNLyRNNSRNNiRNOCRNQiRNSSRNTiRNTyRNUSRNWSRNXyRNYiRNaCRNbiRNdCRNeyRNgSRNgiRNhCRNiyRNlSRNoCRNpiRNqSRNsiRNuiRNwiRNxyRNyCRNyiRN0yRN2SRN2iRN3CRN4CRN5SRN5iRN6CRN7SRN7iRN8CRN/CRNAiVNAyVNBSVNDCVNFCVNGyVNICVNIyVNKSVNLiVNMSVNPCVNQiVNSSVNTyVNWiVNYSVNZiVNciVNfSVNgiVNgyVNhSVNiiVNjSVNkyVNmSVNoCVNrCVNtiVNviVNwyVNxiVNyiVN0yVN3CVN4iVN6SVN9CVN+CVNAiZNAyZNBSZNDCZNECZNGCZNICZNKCZNLCZNOSZNQyZNRyZNTyZNVCZNVSZNVyZNXyZNZCZNZSZNZyZNcSZNdiZNeSZNhCZNjyZNlyZNnyZNpyZNrSZNsCZNtCZNuiZNuyZNvSZNxCZNyiZNyyZNzSZN0yZN1iZN3iZN4yZN6yZN8yZN/CZNAydNDCdNECdNFidNGSdNICdNJidNJydNKSdNMydNOCdNOSdNOydNPydNQydNRCdNSCdNUCdNWCdNXCdNYCdNYSdNZidNcSdNeSdNfSdNiSdNkCdNmCdNnidNoSdNqCdNsCdNtidNuidNzCdN0ydN2SdN2idN3CdN4ydN6ydN8CdN8ydN+SdN+idN/CdNAChNBChNEChNFChNGihNGyhNHShNJihNLihNMyhNNihNQShNSChNUShNWShNYChNZihNZyhNaShNcihNeChNeShNeyhNhChNiShNiihNjChNkShNmShNnyhNoChNoihNpihNqyhNrChNrihNtyhNvChNvyhNyChNzShN1ShN2yhN3ChN3ihN6ShN8ShN9yhN/yhNBSlNBilNCClNDSlNEClNGSlNISlNLClNNSlNOylNPClNPilNRylNTClNTylNWSlNYSlNZSlNcilNcylNdSlNfSlNgylNhilNjylNmilNoilNpylNqilNrylNsClNsilNuilNwClNwSlNwylNyilN0ClN0ylN3ClN4ilN4ylN5SlN6ilN7SlN9SlN+ylN/ilNBypNDSpNDipNECpNFypNGypNJSpNJipNKCpNMCpNNCpNOCpNPipNPypNQSpNSipNUCpNVCpNXypNZypNbCpNcSpNcipNdCpNeipNeypNfSpNhSpNiSpNkipNnSpNoypNpypNsSpNuSpNwipNxypNyCpNyipN0ipN2CpN2SpN2ypN5CpN7SpN9SpN+ipN+ypN/SpNAStNDitNFStNHCtNJCtNLCtNMitNMytNNStNOytNPCtNPitNQytNRitNTytNVCtNVytNYCtNaytNcitNeCtNeytNgytNiCtNiStNiytNkytNmStNnCtNoStNoitNpCtNqytNtCtNuytNxitNzCtNzStNzytN0ytN4CtN6StN7StN+CtNASxNBSxNCyxNFSxNHixNIixNLyxNNSxlKE02LE04LE1BLE1FLE1KLE1OLE1YLE1bLE1kLE1pLE1qLE1sLE11LE17LE18LE1+LE2HLE2NLE2TLE2ZLE2aLE2cLE2lLE2qLE2tLE21LE27LE3ALE3BLE3DLE3ILE3PLE3VLE3eLE3nLE3tLE3uLE3wLE34LE0ALU0GLU0HLU0JLU0SLU0XLU0gLU0lLU0mLU0oLU0xLU03LU04LU06LU1ALU1BLU1DLU1JLU1KLU1MLU1VLU1dLU1mLU1sLU1vLU12LU1+LU2ELU2KLU2SLU2YLU2bLU2hLU2iLU2kLU2qLU2rLU2tLU20LU24LU3FLU3GLU3ILU3QLU3WLU3ZLU3dLU3oLU3pLU3rLU30LU36LU37LU39LU0BLk0HLk0ILk0KLk0TLk0ZLk0aLk0cLk0kLk0sLk0wLk00Lk01Lk1ALk1GLk1PLk1WLk1dLk1iLk1lLk1pLk1sLk1tLk1yLk19Lk2DLk2MLk2ULk2ZLk2aLk2cLk2gLk2oLk2uLk2xLk22Lk28Lk29Lk2/Lk3DLk3MLk3NLk3PLk3TLk3jLk3rLk3yLk32Lk0JL00OL00RL00YL00dL00kL00qL00wL00zL007L01AL01BL01DL01JL01KL01ML01RL01aL01gL01hL01jL01oL01wL014L01/L02GL02ML02SL02TL02VL02cL02kL02tL02zL022L03BL03KL03PL03UL03cL03lL03qL03rL03tL031L036L037L039L00FME0OME0SME0dME0eME0gME0lME0oME0sME05ME0/ME1AME1CME1LME1PME1cME1lME1rME1sME1uME10ME11ME13ME1/ME2EME2HME2MME2SME2VME2aME2bME2dME2lME2sME23ME28ME2/ME3HME3SME3YME3bME3kME3rME3xME3yME30ME36ME37ME39ME0CMU0LMU0RMU0XMU0fMU0kMU0oMU0sMU0zMU0+MU1CMU1LMU1SMU1aMU1gMU1hMU1jMU1oMU1wMU14MU1+MU1/MU2BMU2HMU2KMU2TMU2eMU2kMU2oMU2uMU22MU28MU3AMU3IMU3SMU3WMU3hMU3pMU3tMU3yMU3zMU31MU39MU0BMk0GMk0OMk0TMk0UMk0WMk0cMk0dMk0fMk0oMk00Mk05Mk06Mk08Mk1DMk1IMk1QMk1WMk1cMk1iMk1oMk1tMk1yMk16Mk1/Mk2AMk2CMk2OMk2WMk2dMk2kMk2pMk2qMk2sMk2zMk27Mk3AMk3BMk3DMk3LMk3QMk3WMk3ZMk3fMk3iMk3oMk3vMk31Mk32Mk34Mk0DM00LM00UM00dM00kM00qM00rM00tM001M005M00+M01DM01KM01VM01dM01iM01qM01vM01wM01yM017M02DM02IM02PM02dM02mM02vM020M023M02/M03FM03IM03RM03ZM03gM03nM03uM030M031M033M038M03/M00ENE0LNE0WNE0eNE0mNE0rNE0sNE0uNE02NE09NE1GNE1NNE1TNE1UNE1WNE1bNE1cNE1eNE1nNE1tNE14NE1+NE2FNE2KNE2VNE2hNE2sNE2xNE25NE3ENE3JNE3KNE3MNE3TNE3bNE3iNE3pNE3yNE33NE34NE36NE0CNU0INU0JNU0LNU0QNU0RNU0TNU0YNU0fNU0qNU0yNU03NU1CNU1INU1LNU1WNU1bNU1cNU1eNU1nNU1yNU2ANU2LNU2SNU2ZNU2gNU2oNU2xNU21NU27NU28NU2+NU3GNU3ONU3UNU3VNU3XNU3dNU3gNU3mNU3qNU3xNU35NU0ANk0ENk0INk0MNk0QNk0ZNk0gNk0oNk0xNk01Nk05Nk1INk1MNk1SNk1ZNk1dNk1hNk1iNk1oNk1pNk1rNk1yNk12Nk15Nk1+Nk2NNk2TNk2UNk2WNk2cNk2iNk2jNk2lNk2tNk2zNk22Nk3BNk3GNk3HNk3JNk3PNk3VNk3YNk3jNk3oNk3vNk31Nk34Nk38Nk0EN00FN00HN00LN00PN00QN00UN00YN00ZN00iN00tN00zN002N00+N01EN01FN01HN01NN01ON01QN01UN01XN01YN01gN01nN01wN014N01+N02BN02KN02PN02SN02ZN02kN02qN02rN02tN021N03AN03FN03IN03PN03XN03dN03eN03gN03pN031N038N00BOE0HOE0POE0VOE0YOE0eOE0pOE0vOE01OE02OE04OE0+OE1BOE1HOE1IOE1KOE1SOE1dOE1lOE1uOE1yOE14OE17OE2COE2LOE2ROE2SOE2UOE2cOE2iOE2jOE2lOE2qOE2vOE2yOE25OE3AOE3FOE3JOE3NOE3OOE3WOE3cOE3dOE3fOE3oOE3vOE33OE38OE3/OE0FOU0ROU0aOU0jOU0oOU0pOU0rOU03OU09OU0+OU1AOU1LOU1SOU1YOU1eOU1fOU1hOU1nOU1qOU1vOU1zOU18OU2EOU2KOU2LOU2NOU2TOU2ZOU2aOU2cOU2jOU2sOU23OU2/OU3JOU3OOU3ROU3ZOU3hOU3pOU3uOU3vOU3xOU38OU0BOk0EOk0JOk0MOk0XOk0gOk0oOk0xOk04Ok0+Ok1BOk1HOk1KOk1POk1QOk1SOk1bOk1iOk1nOk1oOk1qOk1zOk17Ok2AOk2DOk2JOk2MOk2SOk2TOk2VOk2dOk2iOk2jOk2lOk2rOk2sOk2uOk20Ok27Ok3BOk3GOk3OOk3VOk3eOk3jOk3pOk3sOk3zOk34Ok0AO00JO00QO00VO00fO00qO00vO00yO006O01DO01MO01SO01YO01ZO01bO01gO01hO01jO01pO01wO014O018O02KO02QO02RO02TO02XO02iO02jO02lO02tO02xO021O022O026O03DO03HO03IO03QO03ZO03dO03gO03hO03lO03wO032O033O035O039O00BPE0CPE0KPE0RPE0YPE0gPE0mPE0nPE0pPE0uPE0vPE0xPE06PE0/PE1GPE1MPE1NPE1PPE1WPE1ePE1jPE1mPE1rPE1sPE1uPE10PE1/PE2FPE2IPE2NPE2TPE2UPE2WPE2cPE2dPE2fPE2kPE2sPE2zPE24PE2/PE3FPE3IPE3OPE3PPE3RPE3XPE3YPE3aPE3kPE3vPE30PE33PE3/PE0HPU0NPU0QPU0WPU0XPU0ZPU0hPU0sPU0xPU05PU0/PU1CPU1HPU1IPU1KPU1PPU1QPU1SPU1YPU1ZPU1bPU1lPU1rPU1sPU1uPU12PU2BPU2KPU2QPU2RPU2TPU2YPU2gPU2lPU2oPU2wPU25PU3EPU3NPU3VPU3bPU3cPU3ePU3kPU3nPU3vPU30PU31PU33PU39PU0HPk0PPk0VPk0cPk0mPk0sPk0vPk01Pk0+Pk1GPk1KPk1bPk1pPk1vPk1yPk12Pk2DPk2LPk2SPk2XPk2aPk2gPk2jPk2rPk2wPk24Pk3APk3GPk3HPk3JPk3OPk3UPk3XPk3dPk3nPk3tPk3uPk3wPk34Pk0BP00IP00NP00QP00YP00cP00hP00pP00uP000P001P003P01DP01OP01ZP01iP01oP01pP01rP01xP01yP010P018P02IP02QP02ZP02kP02rP02wP022P023P025P03BP03GP03HP03JP03OP03PP03RP03ZP03gP03lP03oP03uP03vP03xP038P00BQE0CQE0EQE0PQE0aQE0lQE0rQE0uQE0zQE03QE1EQE1FQE1HQE1MQE1NQE1PQE1XQE1fQE1kQE1nQE1tQE1uQE1wQE17QE2DQE2IQE2MQE2XQE2cQE2fQE2mQE2uQE21QE26QE29QE3GQE3OQE3XQE3dQE3eQE3gQE3lQE3oQE30QE36QE39QE0FQU0NQU0UQU0cQU0gQU0kQU0pQU0qQU0sQU0xQU03QU04QU06QU1CQU1IQU1JQU1LQWUoTVNBTVpBTV9BTWBBTWJBTWhBTXBBTXVBTXZBTXhBTX9BTYNBTZBBTZZBTZdBTZlBTZ1BTaVBTa1BTbhBTb5BTcVBTdBBTddBTd5BTedBTfBBTfZBTQRCTQ1CTRZCTR5CTSlCTS5CTTFCTTlCTT9CTUNCTUdCTU1CTU5CTVBCTVlCTWBCTWhCTW5CTXRCTXxCTYFCTYlCTZBCTZtCTaBCTahCTbJCTbxCTchCTdFCTdhCTd9CTeZCTe5CTfpCTQVDTQ1DTRJDTRNDTRVDTRtDTRxDTR5DTSZDTStDTSxDTS5DTTNDTThDTUBDTUVDTUZDTUhDTVNDTVxDTWFDTWRDTWtDTXFDTXlDTYBDTYVDTZBDTZxDTaRDTbBDTbZDTbdDTblDTb9DTcJDTclDTdJDTddDTdpDTd9DTeVDTehDTfNDTftDTQNETQtETRFETRlETSRETSlETSxETTFETTRETTxETUdETU1ETU5ETVBETVhETV1ETWJETWNETWVETXBETXhETYBETYRETYxETZhETaFETahETbJETbdETbpETcFETchETdFETddETd5ETeNETepETe9ETfJETflETQJFTQlFTRFFTRZFZUc/91wpAAAAAF1yjREAAChLEUsoS2ZLckuRS/5NHQFNMAFNVgFNkQFNpwFNzQFN0wFNBwJNUQJNXwJNbQJNjwJNtwJNDQNNHANNdwNNrgNN/gNNiARNxwRNDgVNLgVNXQVNfAVNrwVNBQZNJgZNMwZNgwZNjwZNrAZNzAZNNwdNigdNkAdNEAhNowhNzAhN+AhNUglNsQlNXApNYwpN/ApNPAtNggtNlQtNnAtN0AtN/wtNGAxNdQxNrAxNAA1NDg1NeA1NSg5NUA5NZw5NbQ5Npg5N+g5Nhw9Nng9NxQ9Nyw9N0g9NJxBNUxBNaBBN4BBN5hBNDBFNIxFNNhFNaxFN5xFNCxJNGRJNXhJNehJNgRJNnRJNoxJN3xJNMRNNPxNNkhNNoRNNxRNNKBRNLxRNVBRNyRRNLRVNbBVNlhVNqBVN3hVNExZNNBZNTRZNlhZNQhdNfRdNgxdNWxhNZxhNiBhNxRhN9RhNNBlNTxlNlRlNmxlN5BlNGxpNSBpNpRpNxhpN3xpN5RpN6xpNMxtNXRtNkRtN2BtNHRxNaxxNohxNRR1N+B1NER5Nax5NLh9NRh9NaB9NiB9N+B9NUCBNYCBN0yBNAyFNayFNfCFNsiFNuCFNxiFNKyJNeCJNhCJNpSJN8yJNJiNNOSNNmiNN1SNN9SNNJCRNRiRNZiRNciRN+iRNJyVNTSVNXiVNcCVNkSVNlyVNqiVN4CVN5iVNNyZNHSdNpSdN4CdN9ShNbSlNxylNFCpNTipNVipNlCpNoSpNEitNbytNByxNiyxNkSxNuSxNzCxN0yxNgi1NiC1NsS1NUy5NgS5N4S5N7y5NBy9NFS9NKC9NfC9Ngy9Nii9NmS9NDzFNFTFNMTFNojFNrDFNujFNMjJNVDJNWjJNYDJNjDJNsDJNITNNRzNN5DNNazRNfDRNnzRN0DRNHDVNnTVN5DVN7jVN/TVNUDZNmjZNzTZNZDdNzDdN8zdN+TdNBThNHDhNLThNvThNAzlNDzlNNTlNVjlNkTlNNTpNuDpNvzpN0jpNDTtNUDtNZztNhztN7TtNDjxNFTxNQzxN+z1NEz5NGT5NMz5NWT5Njz5NQT9Nhj9N3T9NskBN8kBNEUFNZkFNjkFNvEFN9EFNPUJNXUJNbEJNckJNxkJN3EJN+EJNb0NNmkNNrkNNxkNND0RNlkRNpURNvkRNxURN1URN50RlRz/5wo9gAAAAXXKOEQAAKEsGSwtLEEsSSxpLI0spSzFLOEtAS0lLTUtSS1hLYUtnS2xLcUtzS3hLfkuBS4lLjEuTS5xLpEusS69Lt0u8S8JLykvRS9lL3kvkS+lL7EvxS/lNAAFNBAFNDAFNEQFNFAFNGAFNHgFNIgFNKwFNMQFNNgFNOQFNQQFNSQFNUQFNVwFNXwFNZQFNagFNcAFNeAFNgAFNhAFNjAFNkgFNlwFNmgFNogFNqAFNrgFNsQFNuAFNwAFNwwFNyAFNzgFN1AFN3AFN4gFN5QFN7QFN9QFN/AFNAQJNBgJNCAJNEQJNFgJNGQJNHQJNIwJNJgJNKwJNLwJNNgJNOwJNPgJNRwJNTAJNUwJNWgJNYAJNaAJNbwJNdAJNegJNggJNhwJNigJNkAJNmAJNoQJNqgJNrwJNsgJNuAJNvwJNxwJNywJN0AJN1gJN3wJN5AJN5wJN7AJN7wJN9wJNAANNCANNDwNNFwNNHgNNJgNNKQNNLwNNMgNNOQNNQQNNSANNTANNUANNWANNWwNNYANNYwNNbANNcQNNdgNNeANNgANNiANNjQNNkANNlANNnANNoQNNpANNqQNNrwNNtANNtwNNvANNvwNNxwNNygNN0QNN1wNN2gNN4gNN6gNN7wNN9QNN+QNN/wNNBgRNCgRNEgRNFgRNGQRNIQRNJgRNKQRNLgRNMQRNOARNPQRNQgRNRwRNTQRNVQRNXQRNZQRNawRNbgRNcgRNeARNewRNgwRNigRNkwRNmgRNogRNpwRNqgRNsgRNuwRNwgRNyQRN0gRN2gRN4gRN5wRN7wRN9wRNAAVNEAVNFAVNGgVNIwVNKAVNLQVNLwVNMwVNPgVNRwVNSwVNWAVNXwVNZAVNaQVNbgVNdwVNfgVNhgVNjwVNmAVNoQVNqgVNsAVNuQVNwQVNyQVN0gVN2gVN4gVN5QVN7QVN8AVN+AVNAAZNBwZNEAZNGQZNIQZNJwZNLgZNNQZNPQZNRgZNTwZNVwZNYAZNaQZNbgZNdgZNeQZNfgZNhAZNiQZNjgZNkAZNmAZNoQZNpgZNqwZNrQZNswZNtgZNvwZNxwZNzgZN0gZN2AZN4gZN6QZN8gZN9wZN+gZNAgdNCgdNDQdNFwdNHQdNIwdNKQdNLAdNMQdNNgdNOAdNPwdNRwdNSgdNTwdNWAdNYQdNaQdNcgdNegdNggdNhQdNiwdNkgdNlwdNmgdNnwdNpwdNsAdNuQdNvgdNxAdNxwdNzAdN0QdN1AdN3QdN4QdN7wdN9wdN/AdNAghNBghNEQhNGQhNHghNJwhNLAhNLwhNOAhNPAhNSghNUQhNWghNXghNawhNcAhNdghNeQhNfwhNgghNighNkwhNnAhNpwhNrAhNsAhNvQhNwghNxwhNzQhN1QhN3ghN4whN6AhN7QhN8whN+QhNAglNCglNEAlNEwlNGwlNHglNJQlNLQlNMglNOwlNQglNSglNTQlNUwlNVwlNYwlNawlNbwlNcglNfQlNgAlNiQlNjQlNkQlNlglNmQlNoglNpwlNqglNrglNuQlNwglNxwlNyglN0glN1QlN3QlN5glN7wlN9wlN/wlNCApNEApNGApNHgpNIQpNKgpNMwpNOApNPgpNRwpNTApNUQpNVwpNXgpNZApNbQpNdgpNfwpNiApNkApNmQpNogpNqgpNswpNvApNwApNyApNzQpN0ApN1ApN3ApN4gpN5QpN7gpN9wpN/QpNBgtNDwtNFwtNHAtNJQtNKgtNMgtNNwtNPQtNQgtNSAtNSwtNUQtNVAtNWQtNXgtNYwtNaQtNbgtNcQtNdgtNfQtNgwtNiAtNkAtNlwtNnQtNpQtNqgtNrgtNuAtNuwtNwwtNxwtN0gtN2AtN4QtN5gtN6QtN8gtN+gtNAAxNCQxNDgxNEwxNGgxNIwxNKAxNMQxNNwxNOgxNPwxNRQxNSAxNUAxNWQxNYQxNagxNbwxNdAxNdgxNewxNgQxNhAxNigxNjQxNlgxNngxNpwxNrgxNtwxNvQxNwAxNxQxNzgxN1QxN3gxN5wxN7wxN9wxN+wxNAQ1NBQ1NCA1NDA1NFg1NHw1NIw1NKw1NLw1NOQ1NPg1NQg1NRQ1NUg1NVw1NXw1NYw1NaQ1Ncw1Neg1Ngw1NjA1NlQ1NnQ1Now1Npg1Nrg1Ntw1Nvw1NyA1N0Q1N2Q1N6w1N8Q1N9A1N/Q1NAg5NBw5NDA5NFA5NGQ5NIg5NKw5NNA5NOg5NPQ5NRQ5NSw5NUQ5NWg5NYg5NaA5Nbg5Ndg5Nfg5NgQ5Nig5Nkg5NmA5NoQ5Npw5Nrw5NuA5NvQ5NwQ5NzQ5N2A5N2w5N4A5N5g5N7w5N9A5N+Q5N+w5NBA9NCQ9NDA9NEw9NHA9NJQ9NKg9NLQ9NMg9NMw9NNg9NOw9NQA9NQw9NSg9NTw9NUg9NWA9NXw9NaA9NbA9NdA9New9Ngg9NiQ9NkQ9NmQ9NoA9Npw9NsA9NuA9NwA9Nxg9NzQ9N0w9N3A9N4Q9N6Q9N8g9N9w9N/g9NAxBNBxBNCxBNFBBNHBBNIRBNJhBNKBBNLRBNMBBNOBBNPxBNRhBNThBNVRBNXhBNYxBNahBNbhBNdxBNgBBNiBBNkBBNmRBNohBNphBNrBBNrxBNtxBNwBBNxRBNyhBN0hBN1RBN2hBN3xBN4RBN6BBN8BBN+BBN/xBNBxFNDRFNFhFNHhFNJBFNKRFNLhFNMRFNNxFNPxFNQxFNSBFNTRFNVhFNXhFNZhFNbBFNdBFNeRFNghFNhxFNihFNkhFNmhFNnhFNoxFNqBFNsBFNsxFNvBFNwxFNyBFNzRFN1RFN2hFN4hFN6BFN8BFN+BFNABJNBRJNChJNDBJNERJNFBJNGhJNIxJNKxJNMRJNNBJNPRJNQhJNShJNUxJNWBJNXRJNXxJNZhJNaxJNcRJNdRJNfBJNgxJNixJNkhJNmBJNnhJNpBJNrBJNtBJNuRJNvBJNwRJNyhJN0xJN2hJN4RJN5hJN7BJN9BJN/RJNBRNNCBNNEBNNGBNNIBNNIxNNLBNNMxNNOhNNQRNNSRNNTxNNUhNNVhNNXhNNZhNNaxNNcRNNeRNNgBNNhhNNiRNNjRNNlBNNnBNNohNNphNNqhNNtxNNwBNNxxNNzxNN1xNN2hNN4hNN5xNN8BNN+BNNARRNCRRNEhRNGhRNIxRNKhRNMBRNNhRNORRNQRRNShRNTxRNVhRNXxRNaBRNcRRNeRRNfhRNgxRNhhRNjhRNlxRNnBRNnxRNpxRNrBRNsBRNvhRNwxRNyBRNyhRN0BRN0xRN2BRN3RRN5RRN7hRN9BRN9xRN/RRNABVNBRVNBhVNCRVNDhVNFxVNGxVNKBVNLhVNNxVNQBVNRRVNThVNUhVNXhVNZBVNZxVNbhVNchVNfxVNhRVNiBVNjBVNkBVNlxVNnBVNoBVNoxVNpxVNrRVNthVNvxVNxxVNyxVN2RVN4BVN6BVN7RVN8RVN/BVNBRZNDhZNFRZNHRZNJhZNKhZNNhZNPxZNSBZNThZNVBZNVxZNXxZNYhZNZhZNcBZNeRZNfRZNhhZNkBZNlRZNlxZNoBZNpRZNrRZNthZNuxZNvhZNxxZNzxZN2BZN3RZN4BZN5RZN7hZN8xZNBRdNCRdNDBdNEhdNGBdNGxdNIRdNJBdNLRdNNRdNOhdNPRdNQxdNSBdNURdNWhdNYxdNaBdNcBdNeBdNfhdNhBdNjBdNjxdNmBdNoBdNqRdNshdNuxdNwRdNxBdNyhdNzRdN1hdN3RdN5hdN6xdN8xdN+hdNAhhNCxhNExhNHBhNIhhNJRhNLRhNMRhNPBhNPxhNSBhNThhNURhNVhhNXBhNYRhNZhhNaBhNcRhNdxhNehhNgBhNgxhNiRhNkhhNlxhNnBhNohhNpRhNqxhNrhhNsxhNuxhNwBhNxhhNzhhN1xhN4BhN5hhN6RhN8BhN9hhN+xhNAxlNDBllKE0RGU0VGU0fGU0mGU0qGU02GU0+GU1BGU1KGU1QGU1YGU1hGU1mGU1pGU1uGU13GU18GU1/GU2DGU2QGU2WGU2cGU2lGU2uGU2yGU26GU3CGU3LGU3UGU3cGU3fGU3mGU3vGU33GU3/GU0IGk0NGk0WGk0cGk0hGk0yGk04Gk07Gk1DGk1JGk1RGk1WGk1ZGk1eGk1mGk1vGk10Gk15Gk2BGk2JGk2OGk2RGk2aGk2fGk2kGk2mGk2sGk2vGk21Gk24Gk3BGk3IGk3NGk3VGk3aGk3gGk3mGk3tGk31Gk39Gk0GG00OG00WG00fG00oG00tG00yG000G009G01CG01DG01GG01LG01TG01YG01eG01nG01wG015G02BG02GG02TG02XG02dG02gG02pG02xG023G026G03DG03LG03TG03aG03jG03sG031G03+G00GHE0PHE0YHE0eHE0mHE0rHE0uHE02HE0+HE1BHE1GHE1OHE1THE1WHE1eHE1mHE1sHE11HE16HE2DHE2MHE2UHE2XHE2cHE2hHE2jHE2oHE2rHE2zHE27HE3DHE3MHE3VHE3eHE3mHE3pHE3xHE34HE0BHU0GHU0JHU0RHU0aHU0iHU0rHU0zHU07HU1AHU1HHU1PHU1YHU1hHU1pHU1xHU15HU18HU2JHU2SHU2XHU2fHU2kHU2pHU2qHU2tHU2yHU27HU3EHU3LHU3QHU3THU3cHU3kHU3pHU3vHU3zHU35HU0BHk0GHk0MHk0SHk0aHk0iHk0qHk0xHk01Hk06Hk1DHk1IHk1QHk1YHk1fHk1mHk1sHk11Hk1+Hk2EHk2HHk2MHk2PHk2XHk2fHk2nHk2rHk2zHk28Hk3BHk3HHk3PHk3SHk3ZHk3dHk3lHk3pHk3xHk35Hk3+Hk3/Hk0CH00HH00QH00ZH00eH00hH00pH00wH005H01BH01HH01LH01PH01VH01YH01gH01jH01pH01xH012H017H02DH02JH02RH02ZH02hH02mH02uH022H02+H03DH03JH03SH03ZH03eH03lH03tH03yH033H035H00BIE0JIE0RIE0aIE0hIE0pIE0uIE0zIE07IE1DIE1LIE1RIE1WIE1bIE1iIE1oIE1rIE1wIE1zIE17IE1/IE2FIE2IIE2QIE2YIE2dIE2iIE2nIE2sIE2xIE22IE28IE3FIE3LIE3OIE3UIE3aIE3dIE3iIE3oIE3wIE33IE3+IE0EIU0MIU0VIU0dIU0hIU0pIU0uIU00IU05IU08IU1BIU1EIU1JIU1OIU1RIU1YIU1gIU1lIU1qIU1sIU10IU13IU1+IU2HIU2MIU2SIU2ZIU2hIU2lIU2tIU2zIU26IU3BIU3HIU3PIU3SIU3XIU3cIU3iIU3oIU3rIU3zIU38IU0FIk0WIk0eIk0mIk0tIk0yIk03Ik0/Ik1GIk1LIk1OIk1UIk1XIk1cIk1fIk1kIk1qIk1zIk15Ik1+Ik2DIk2FIk2KIk2OIk2XIk2dIk2gIk2nIk2vIk2zIk26Ik2/Ik3FIk3KIk3PIk3YIk3gIk3jIk3oIk3uIk30Ik36Ik0CI00KI00OI00VI00aI00dI00hI00nI00rI000I006I00/I01CI01JI01RI01ZI01eI01mI01uI01zI015I02AI02FI02LI02PI02UI02ZI02bI02jI02mI02rI02xI020I029I03FI03NI03QI03WI03fI03oI03wI032I039I00FJE0NJE0SJE0XJE0cJE0fJE0lJE0uJE03JE08JE1BJE1IJE1QJE1YJE1eJE1hJE1nJE1tJE1zJE16JE2DJE2KJE2PJE2UJE2ZJE2fJE2lJE2oJE2xJE25JE3BJE3JJE3SJE3bJE3fJE3nJE3vJE30JE35JE37JE0EJU0LJU0TJU0aJU0fJU0iJU0oJU0tJU0wJU01JU07JU1BJU1IJU1OJU1WJU1ZJU1gJU1lJU1qJU1vJU1xJU15JU18JU2EJU2JJU2MJU2SJU2YJU2fJU2kJU2pJU2rJU2wJU21JU29JU3CJU3FJU3JJU3SJU3bJU3hJU3oJU3tJU3zJU33JU0EJk0LJk0PJk0XJk0fJk0nJk0rJk0xJk04Jk09Jk1CJk1GJk1OJk1WJk1eJk1mJk1rJk1wJk11Jk14Jk2AJk2DJk2IJk2OJk2WJk2eJk2mJk2sJk2vJk2zJk28Jk3DJk3MJk3SJk3VJk3dJk3iJk3qJk3yJk37Jk0CJ00LJ00PJ00VJ00YJ00fJ00oJ00tJ00yJ006J00+J01HJ01PJ01XJ01lJ01tJ01wJ014J018J02CJ02IJ02PJ02XJ02dJ02gJ02nJ02vJ021J025J02/J03IJ03LJ03SJ03bJ03iJ03qJ03vJ03yJ037J03/J00DKE0MKE0PKE0TKE0cKE0lKE0tKE0yKE01KE09KE1AKE1HKE1QKE1YKE1fKE1oKE1xKE16KE2DKE2LKE2QKE2YKE2hKE2lKE2tKE22KE27KE2+KE3HKE3MKE3UKE3dKE3iKE3oKE3wKE32KE3+KE0HKU0MKU0PKU0YKU0gKU0lKU0rKU00KU09KU1GKU1LKU1OKU1TKU1gKU1kKU1nKU1rKU10KU18KU2CKU2FKU2OKU2WKU2ZKU2hKU2mKU2pKU2xKU25KU3CKU3JKU3PKU3SKU3bKU3kKU3pKU3sKU30KU36KU39KU0GKk0PKk0WKk0aKk0nKk0vKk0zKk02Kk1AKk1JKk1PKk1TKk1eKk1mKk1rKk1zKk18Kk2EKk2IKk2RKk2cKk2iKk2mKk2wKk24Kk3BKk3JKk3RKk3aKk3jKk3sKk30Kk38Kk0AK00NK00UK00bK00jK00rK000K009K01CK01FK01OK01TK01WK01fK01kK01qK01xK013K016K02CK02KK02SK02YK02bK02jK02qK02zK026K03CK03FK03OK03SK03fK03oK03sK03vK033K00ALE0ELE0KLE0ULE0dLE0hLE0uLE03LE1ALE1ELE1ILE1NLE1XLE1aLE1jLE1rLE10LE19LE2MLE2SLE2bLE2kLE2pLE2sLE20LE26LE3CLE3HLE3OLE3ULE3dLE3mLE3vLE33LE3/LE0ILU0RLU0WLU0fLU0nLU0wLU05LU1CLU1LLU1ULU1cLU1lLU1rLU1uLU11LU19LU2DLU2JLU2RLU2XLU2aLU2jLU2sLU2zLU23LU29LU3HLU3PLU3VLU3YLU3cLU3qLU3zLU38LU0JLk0SLk0bLk0jLk0rLk0vLk05Lk0/Lk1FLk1OLk1VLk1cLk1hLk1kLk1oLk1xLk15Lk18Lk2CLk2LLk2TLk2bLk2fLk2nLk2tLk2wLk21Lk2+Lk3CLk3OLk3SLk3bLk3gLk3iLk3qLk3xLk31Lk37Lk0BL00GL00IL00NL00QL00XL00cL00jL00pL00vL00yL006L01CL01LL01QL01ZL01iL01nL01vL013L01+L02FL02LL02UL02bL02jL02sL02yL021L029L03AL03JL03OL03TL03bL03kL03sL030L038L00EME0RME0fME0kME0nME0rME04ME1BME1KME1OME1bME1kME1tME12ME1+ME2DME2GME2LME2RME2UME2cME2kME2rME2zME22ME27ME2+ME3GME3OME3RME3XME3aME3jME3qME3zME38ME0BMU0KMU0QMU0WMU0eMU0jMU0rMU0yMU06MU09MU1BMU1KMU1RMU1ZMU1iMU1nMU1vMU13MU2AMU2GMU2JMU2SMU2aMU2dMU2jMU2nMU2tMU21MU27MU2/MU3HMU3MMU3RMU3VMU3dMU3gMU3oMU3sMU30MU38MU0AMk0FMk0NMk0VMk0eMk0nMk0sMk0xMk0zMk07Mk1CMk1HMk1PMk1VMk1bMk1hMk1nMk1sMk1xMk15Mk2BMk2GMk2LMk2NMk2VMk2cMmUoTaMyTasyTbIyTboyTcIyTcoyTc8yTdUyTdgyTd4yTeEyTecyTe4yTfcyTfwyTQIzTQozTRMzTRwzTSMzTSwzTTQzTTgzTT0zTUIzTUkzTU4zTVQzTVwzTWEzTWkzTXEzTXozTYIzTYczTY4zTZMzTZQzTZczTZwzTaUzTa4zTbMzTbYzTb4zTcQzTcczTdAzTdgzTd8zTeYzTe0zTfYzTfszTf4zTQM0TQo0TRI0TRU0TR00TSU0TS00TTU0TTw0TUU0TUw0TVU0TV00TWY0TWw0TXE0TXc0TX00TYQ0TYk0TY40TZQ0TZk0TZ40TaA0TaU0Tas0TbA0Tbg0TcA0TcM0Tcs0TdI0Tdo0TeE0Teg0TfE0Tfk0TQE1TQo1TRI1TRc1TR41TSY1TSk1TTE1TTY1TTs1TUE1TUc1TUo1TVI1TVU1TV01TWY1TW41TXE1TXY1TXc1TXo1TX81TYc1TYo1TZE1TZg1TZ81Tac1TbA1TbQ1Tb01TcU1Tc01TdY1Tdw1Td81TeU1Tek1TfA1Tfg1Tf81TQM2TQc2TQs2TQ82TRg2TR82TSc2TTA2TTQ2TTg2TT42TUc2TUs2TVg2TVw2TWo2TXE2TXU2TXg2TX02TYM2TYw2TZU2TZs2TaQ2Taw2TbI2TbU2Tb02TcA2Tcg2Tc42TdQ2Tdc2Td82TeI2Tec2Te42TfQ2Tfc2Tfs2TQY3TRM3TSE3TSY3TSw3TTI3TTU3TT03TUY3TU83TVM3TV83TWY3TW83TXc3TX03TYA3TYk3TY43TZE3TZg3TaA3TaM3Taw3TbQ3Tbw3Tb83TcQ3Tcc3Tc43TdY3Td83Teg3Te03TfI3TfQ3Tfs3TQA4TQY4TQ44TRQ4TRc4TR04TSI4TSg4TS44TTc4TT04TUA4TUk4TVE4TVk4TVw4TWQ4TW04TXE4TXc4TXo4TYE4TYo4TZM4TZs4TaQ4Tak4Ta44TbE4Tbg4Tb84Tcg4TdU4Td44Tec4Te44TfY4Tfs4Tf44TQQ5TQk5TQ45TRA5TRk5TSI5TSo5TS85TTQ5TTY5TT85TUc5TUo5TVE5TVc5TWA5TWY5TWk5TW45TXI5TXs5TYM5TYw5TZI5TZs5TaI5Tas5TbM5TbY5Tb45TcM5Tcg5Tc05TdA5Tdg5TeA5Teg5TfA5TfU5Tfs5TQA6TQM6TQg6TQs6TRM6TRY6TR86TSc6TTA6TTc6TT06TUA6TUY6TUk6TVE6TVo6TWE6TWk6TXI6TXo6TX86TYI6TYg6TYs6TZQ6TZw6TaQ6Ta06TbM6Tbo6TcA6TcU6Tc06TdQ6Td06TeI6Teg6Tes6TfI6Tfc6Tf86TQg7TQ87TRQ7TRk7TR47TSY7TSk7TS47TTE7TTk7TUI7TUs7TVE7TVo7TWI7TWg7TW87TXc7TXs7TYE7TYk7TZI7TZY7TaQ7TbA7Tbk7TcI7Tc87Tdg7Tdw7TeQ7Te87Tfg7Tfw7TQk8TRA8TRc8TR88TSg8TTA8TTk8TT48TUU8TU48TVU8TV08TWI8TWU8TW08TXM8TXs8TX48TYQ8TYc8TYw8TZU8TZ48TaM8Tas8TbI8Tbc8Tb48TcQ8Tcc8TdA8Tdk8Td48TeM8Tes8Te48TfM8TfY8Tf48TQY9TQw9TQ89TRg9TSA9TSg9TSs9TTA9TTg9TT49TUE9TUk9TVE9TVo9TV89TWQ9TW09TXU9TX09TYA9TYk9TZI9TZc9TZ89TaQ9Tac9Ta89Tbg9Tb09TcM9Tcw9TdQ9Td09TeM9TeY9Te49TfY9Tfw9TQE+TQY+TQ4+TRQ+TRs+TSA+TSU+TSs+TS4+TTQ+TT0+TUU+TUk+TVM+TVg+TVo+TV8+TWA+TWM+TWg+TW4+TXE+TYI+TYo+TZE+TZY+TZk+TZ8+TaI+Tao+Ta8+Tbc+Tb8+Tcg+Tc0+TdM+TdY+Tdw+TeE+TeY+Te8+Tfc+TQA/TQc/TQw/TQ8/TRc/TRs/TSA/TSg/TS0/TTY/TTs/TUA/TUI/TUo/TU0/TVU/TVg/TWE/TWo/TXM/TXs/TYA/TYU/TYc/TY8/TZg/TaA/TaM/Tao/Ta8/Tbg/TcA/Tcg/TdA/Tdg/Td8/TeQ/Tec/TfA/Tfg/Tfs/TQNATQtATQ5ATRNATRlATSFATSRATSpATS1ATTJATTZATTlATUZATU5ATV5ATWNATWZATW9ATXRATXpATYJATYdATYtATZBATZZATZtATZ5ATaVATa1ATbRATblATbxATcVATc1ATdZATd9ATeRATedATexATfFATfNATflATfxATQRBTQxBTRNBTRtBTR9BTSNBTStBTTBBTTlBTUFBTUpBTVJBTVlBTWFBTWdBTW9BTXdBTX5BTYJBTYVBTY9BTZhBTZxBTaRBTaxBTbFBTbdBTb1BTcRBTcxBTc9BTdZBTd1BTeZBTe9BTfVBTfpBTftBTf5BTQNCTQxCTRVCTR1CTSJCTShCTS1CTTBCTThCTT5CTUJCTUZCTU9CTVhCTV9CTWdCTW1CTXNCTXtCTYBCTYhCTY9CTZRCTZpCTZ9CTadCTaxCTbFCTbZCTbtCTcBCTcVCTcdCTdBCTddCTd5CTeVCTe1CTfJCTfdCTflCTf5CTQRDTQxDTRRDTR1DTSVDTS1DTTJDTTdDTT9DTUdDTUxDTVJDTVtDTWBDTWNDTWpDTXBDTXhDTX9DTYRDTYlDTY9DTZRDTZlDTZtDTaNDTahDTa1DTa9DTbhDTb5DTcFDTchDTdFDTdZDTdlDTd5DTeRDTedDTexDTfJDTfpDTQJETQpETRBETRhETSBETSNETShETStETTBETTNETTtETUBETUZETU9ETVdETVxETWRETWxETW9ETXdETX9ETYNETYtETZBETZVETZdETaBETadETaxETbFETbZETblETcBETcdETdBETdZETd1ETeJETelETe5ETfFETfhETQFFTQhFTRBFZUc//FHrgAAAAF1yjxEAAChLBE1kAU2aA01jBE2wBE3tBE0hBU09BU3FBk0XCE0WCk3BC03LC03XC01ODE3tDE29DU2XDk1XD01IEk2XEk2qEk0WE03NE02lFE0fFU37FU3NFk2eF03AGU00HE1MHE3BHE3vHE0YHk1OHk2OIE0nIU3hIU0cIk35Ik1kI01sJE1AJU3oJk3wJk1NJ020J01WKE0eKU2CKk17LU0pLk1ELk2RLk11L01mMk3mMk2AM032NU0lNk1FNk3+Nk2yN02BOU2yOk1yPE0ePU3bPk31Pk2AQE0CQU2qQU0KQ005RGVHP/wo9cAAAABdcpARAAAoSwxLDUsOSw9LU0tUS1VLVktXS21LbktvS3BLvUu+S79LwEvBS99L4EvhS+JL401rAU1sAU1tAU1uAU1vAU0CAk0DAk0EAk0FAk11Ak12Ak13Ak14Ak15Ak3RAk3SAk3TAk3UAk3VAk1yA01zA010A011A03wA03xA03yA03zA030A01ABE1BBE1IBE1JBE1KBE1LBE1MBE0EBU0pBU0qBU0rBU0sBU1sBU1tBU2KBk2LBk2MBk2NBk2nBk2oBk2pBk2qBk0RB00eB00fB00gB00hB00iB00yB00zB000B001B039B03+B03/B00ACE0BCE2gCE3FCE3GCE3uCE3vCE3wCE3xCE3yCE10CU12CU05Ck06Ck07Ck08Ck09Ck1SCk1TCk1UCk1VCk1WCk1cC01dC01kC01lC01mC01nC01oC02MC01wDE1xDE1yDE1zDE0JDU0KDU0LDU0NDU1GDU1HDU1IDU1JDU1KDU3iDU0KDk0LDk3KDk3PDk3RDk3hDk3iDk3jDk3kDk3lDk31Dk32Dk33Dk34Dk00D003D004D005D006D00iEE0jEE0kEE0lEE3IEE3JEE3bEE3cEE3dEE3eEE1LEU1MEU2mEU2nEU3LEU3MEU0GEk0HEk0IEk0JEk1ZEk1aEk1bEk1cEk1sEk1tEk1uEk1vEk1wEk3nEk3oEk3pEk3qEk3rEk1sE01tE01uE01vE01wE02vE03EFE3FFE3GFE3HFE3bFE3cFE0HFU0KFU0LFU0MFU0NFU2kFU2lFU2mFU2pFU2wFU2xFU2yFU2RFk2SFk2TFk2UFk33Fk1iGE1jGE1kGE1lGE0qGk13Gk14Gk2gGk2hGk2iGk2jGk0uG00vG00wG00xG01EG01HG01IG01JG01KG02HG02IG02JG02KG02LG02MG02dHE2eHE2fHE2gHE2AHU2VHU2WHU2rHU2uHU2vHU2wHU2xHU3qHU3rHU3sHU3tHU3uHU0HHk0IHk0JHk0KHk0LHk3CHk3DHk3EHk3FHk3GHk0AH00DH00EH00FH00GH03EH03FH03GH03HH03IH03zH030H031H032H01ZIE1aIE2gIE2hIE2vIE2wIE23IE24IE25IE26IE27IE3jIE3kIE3lIE3mIE3nIE0vIU0wIU0xIU0yIU0zIU1mIU1nIU1oIU1pIU2NIU2OIU2PIU2QIU2RIU3aIU3bIU0OIk01Ik02Ik1lIk1mIk1nIk1oIk1pIk1/Ik2AIk2BIk2CIk3AIk3BIk3CIk3DIk3EIk3NIk3OIk3pIk3qIk3rIk3sIk3tIk10I011I012I013I014I02GI02HI02II02JI02KI02VI02WI02XI02YI00VJE0WJE0/JE1AJE2SJE2TJE2aJE2bJE2cJE2dJE2eJE31JE32JE33JE34JE02JU03JU04JU05JU06JU1rJU1sJU1tJU1uJU2lJU2mJU2nJU2oJU2zJU20JU3uJU3vJU3wJU3xJU3yJU1AJk1BJk1uJk1vJk2JJk2KJk2LJk2MJk2NJk0wJ00xJ01bJ03jKE3kKE3lKE3mKE3nKE0mKU0nKU0oKU0pKU0qKU1WKU1XKU1YKU1oKU1pKU1qKU1sKU1lK01mK01nK01oK01pK03xK03zK02GLE0ALk06Lk07Lk08Lk09Lk0+Lk3cLk3dLk3eLk3fLk0CL00DL00EL00FL00NME0nMU3PMU3QMU0tMk0uMk0vMk0wMk2HMk2IMk2JMk2KMk39Mk3+Mk3/Mk0AM00BM01PM01QM01RM01SM01TM02VM02YM02ZM02aM02bM01yNE1zNE10NE11NE12NE2PNE2QNE2RNE2SNE2TNE2aNE2bNE2cNE2dNE2mNE2nNE2oNE2pNE2qNE08NU09NU0+NU0/NU1ANU14NU17NU18NU19NU1+NU1RNk0KN00nN00oN00pN00qN00rN03uN03vN03wN03xN00jOE0kOE0lOE0mOE0nOE3EOE0KOU0LOU0MOU0NOU0wOU0xOU0yOU0zOU3GOU3HOU32OU33OU34OU35OU36OU0cO00dO02sO03hPE3iPE1iPU1jPU2+PU2/PU3APU3BPU3CPU0EPk0FPk0jPk0kPk1UPk1VPk1WPk1XPk1hPk1kPk1lPk1mPk1nPk11Pk3kPk3lPk08P009P00+P00/P02BP02CP02DP02EP00UQE0VQE0WQE0XQE0YQE06QE07QE08QE09QE0+QE1WQE11QE12QE13QE14QE15QE2RQE2SQE2TQE2UQE2VQE3tQE3uQE3vQE3wQE2GQU2HQU2IQU2JQU2KQU2yQU2zQU20QU21QU22QU38QU3/QU0AQk0BQk0CQk0jQk0kQk0lQk0mQk0nQk2VQk2WQk2XQk2YQk2ZQk2vQk2wQk25Qk26Qk3BQk3CQk3DQk3EQk3zQk30Qk31Qk32Qk3/Qk0AQ00BQ00CQ00DQ01NQ01OQ01PQ01QQ01RQ02KQ02LQ02MQ02NQ02OQ02VQ02WQ02XQ02YQ02pQ02qQ02rQ02sQ03tQ03uQ03vQ03wQ03xQ01BRE1CRE1DRE1ERE1FRE2RRE2SRE2TRE2URE2vRE2wRE0VRWV1h1UKY29vcmRJbmRleHKREQAAXXKSEQAASwBNF0WGcpMRAABhVQtsYWJlbE9mZnNldHKUEQAATRdFTn2HVRJtaW5pbXVtTGFiZWxSYWRpdXNylREAAE0XRUcAAAAAAAAAAH2HVQhkcmF3TW9kZXKWEQAATRdFSwJ9cpcRAABLA05dcpgRAAAoSx1LAYZymREAAEtbSwGGcpoRAABNJQFLAYZymxEAAE0LAksBhnKcEQAATUECSwGGcp0RAABNmwJLAYZynhEAAE2kAksBhnKfEQAATWYDSwGGcqARAABNjQRLAYZyoREAAE21BEsBhnKiEQAATUEFSwGGcqMRAABNSgVLAYZypBEAAE1xBUsBhnKlEQAATZIFSwGGcqYRAABNmwVLAYZypxEAAE2zBUsBhnKoEQAATUkGSwGGcqkRAABNWgZLAYZyqhEAAE25BksBhnKrEQAATWwHSwGGcqwRAABNqgdLAYZyrREAAE3XB0sBhnKuEQAATeAHSwGGcq8RAABN6QdLAYZysBEAAE07CEsBhnKxEQAATUQISwGGcrIRAABNVAhLAYZysxEAAE2vCEsBhnK0EQAATTUJSwGGcrURAABNgwlLAYZythEAAE3gCUsBhnK3EQAATQIKSwGGcrgRAABNQQpLAYZyuREAAE1nCksBhnK6EQAATXkKSwGGcrsRAABNkwpLAYZyvBEAAE2cCksBhnK9EQAATa0KSwGGcr4RAABNAAtLAYZyvxEAAE0JC0sBhnLAEQAATdsLSwGGcsERAABNAwxLAYZywhEAAE0rDEsBhnLDEQAATVMMSwGGcsQRAABNZAxLAYZyxREAAE2hDEsBhnLGEQAATbEMSwGGcscRAABN2AxLAYZyyBEAAE3hDEsBhnLJEQAATRANSwGGcsoRAABNbQ1LAYZyyxEAAE19DUsBhnLMEQAATY8NSwGGcs0RAABNwg1LAYZyzhEAAE3LDUsBhnLPEQAATdwNSwGGctARAABNHA5LAYZy0REAAE0lDksBhnLSEQAATS4OSwGGctMRAABNwA5LAYZy1BEAAE3+DksBhnLVEQAATR8PSwGGctYRAABNYg9LAYZy1xEAAE2qD0sBhnLYEQAATdYPSwGGctkRAABNDhBLAYZy2hEAAE1xEEsBhnLbEQAATXoQSwGGctwRAABNnBBLAYZy3REAAE26EEsBhnLeEQAATRARSwGGct8RAABNfBFLAYZy4BEAAE03EksBhnLhEQAATcQSSwGGcuIRAABNzRJLAYZy4xEAAE33EksBhnLkEQAATSYTSwGGcuURAABNuhNLAYZy5hEAAE0MFEsBhnLnEQAATR0USwGGcugRAABNYhRLAYZy6REAAE2RFEsBhnLqEQAATbgUSwGGcusRAABN6BRLAYZy7BEAAE0iFUsBhnLtEQAATXEVSwGGcu4RAABNyhVLAYZy7xEAAE3TFUsBhnLwEQAATSAWSwGGcvERAABNKRZLAYZy8hEAAE1lFksBhnLzEQAATZoWSwGGcvQRAABNwRZLAYZy9REAAE3SFksBhnL2EQAATf8WSwGGcvcRAABNJxdLAYZy+BEAAE1LF0sBhnL5EQAATVQXSwGGcvoRAABNXRdLAYZy+xEAAE2SF0sBhnL8EQAATaMXSwGGcv0RAABNtRdLAYZy/hEAAE0wGEsBhnL/EQAATWsYSwGGcgASAABN0RhLAYZyARIAAE0pGUsBhnICEgAATVsZSwGGcgMSAABNqBlLAYZyBBIAAE3pGUsBhnIFEgAATQIaSwGGcgYSAABNEBpLAYZyBxIAAE0kGksBhnIIEgAATZQaSwGGcgkSAABNABtLAYZyChIAAE0ZG0sBhnILEgAATTcbSwGGcgwSAABNahtLAYZyDRIAAE2jG0sBhnIOEgAATb0bSwGGcg8SAABN3RtLAYZyEBIAAE3mG0sBhnIREgAATfgbSwGGchISAABNEhxLAYZyExIAAE3GHEsBhnIUEgAATc8cSwGGchUSAABN2BxLAYZyFhIAAE0UHUsBhnIXEgAATSUdSwGGchgSAABNfx1LAYZyGRIAAE2+HUsBhnIaEgAATdYdSwGGchsSAABNPR5LAYZyHBIAAE1vHksBhnIdEgAATXgeSwGGch4SAABNCh9LAYZyHxIAAE3MH0sBhnIgEgAATb8gSwGGciESAABNDyFLAYZyIhIAAE2BIUsBhnIjEgAATfYhSwGGciQSAABN/yFLAYZyJRIAAE0IIksBhnImEgAATW0iSwGGcicSAABN0iJLAYZyKBIAAE0uI0sBhnIpEgAATbcjSwGGcioSAABN2SNLAYZyKxIAAE3iI0sBhnIsEgAATaskSwGGci0SAABNzCRLAYZyLhIAAE3MJUsBhnIvEgAATdUlSwGGcjASAABN9iVLAYZyMRIAAE31JksBhnIyEgAATQUnSwGGcjMSAABNHyhLAYZyNBIAAE1KKEsBhnI1EgAATWsoSwGGcjYSAABNfShLAYZyNxIAAE2wKEsBhnI4EgAATcEoSwGGcjkSAABNEilLAYZyOhIAAE0uKUsBhnI7EgAATUApSwGGcjwSAABNiClLAYZyPRIAAE3VKUsBhnI+EgAATQAqSwGGcj8SAABNGSpLAYZyQBIAAE1DKksBhnJBEgAATVgqSwGGckISAABNhypLAYZyQxIAAE2WKksBhnJEEgAATaUqSwGGckUSAABNuypLAYZyRhIAAE3dKksBhnJHEgAATeYqSwGGckgSAABN/ypLAYZySRIAAE1IK0sBhnJKEgAATVkrSwGGcksSAABNrStLAYZyTBIAAE3RK0sBhnJNEgAATeIrSwGGck4SAABN+itLAYZyTxIAAE0JLEsBhnJQEgAATRcsSwGGclESAABNICxLAYZyUhIAAE06LEsBhnJTEgAATV0sSwGGclQSAABNbixLAYZyVRIAAE2ALEsBhnJWEgAATZ4sSwGGclcSAABN1yxLAYZyWBIAAE3gLEsBhnJZEgAATQstSwGGcloSAABNGS1LAYZyWxIAAE0qLUsBhnJcEgAATU4tSwGGcl0SAABNXy1LAYZyXhIAAE3bLUsBhnJfEgAATe0tSwGGcmASAABNDC5LAYZyYRIAAE1ILksBhnJiEgAATYUuSwGGcmMSAABNUy9LAYZyZBIAAE2mL0sBhnJlEgAATcMvSwGGcmYSAABN3i9LAYZyZxIAAE0HMEsBhnJoEgAATRAwSwGGcmkSAABNKjBLAYZyahIAAE1EMEsBhnJrEgAATVUwSwGGcmwSAABNXjBLAYZybRIAAE3dMEsBhnJuEgAATQQxSwGGcm8SAABNRDFLAYZycBIAAE2MMUsBhnJxEgAATSEySwGGcnISAABNDTNLAYZycxIAAE0WM0sBhnJ0EgAATXQzSwGGcnUSAABNnzNLAYZydhIAAE2oM0sBhnJ3EgAATcozSwGGcngSAABNPzRLAYZyeRIAAE1gNEsBhnJ6EgAATes0SwGGcnsSAABNYDVLAYZyfBIAAE2qNUsBhnJ9EgAATRI2SwGGcn4SAABNKjZLAYZyfxIAAE0bN0sBhnKAEgAATWk3SwGGcoESAABNgzdLAYZyghIAAE3iN0sBhnKDEgAATWc4SwGGcoQSAABNhDhLAYZyhRIAAE3hOEsBhnKGEgAATRM5SwGGcocSAABNHDlLAYZyiBIAAE11OUsBhnKJEgAATaU5SwGGcooSAABNGTpLAYZyixIAAE0qOksBhnKMEgAATVQ6SwGGco0SAABNbDpLAYZyjhIAAE3XOksBhnKPEgAATQI7SwGGcpASAABNPDtLAYZykRIAAE1FO0sBhnKSEgAATZU7SwGGcpMSAABNuDtLAYZylBIAAE3SO0sBhnKVEgAATTM8SwGGcpYSAABNgz1LAYZylxIAAE2yPUsBhnKYEgAATcY9SwGGcpkSAABNNz5LAYZymhIAAE1IPksBhnKbEgAATXQ+SwGGcpwSAABN+j5LAYZynRIAAE1bP0sBhnKeEgAATZI/SwGGcp8SAABNv0BLAYZyoBIAAE3QQEsBhnKhEgAATeBBSwGGcqISAABN6UFLAYZyoxIAAE0GQksBhnKkEgAATQ9CSwGGcqUSAABNUkJLAYZyphIAAE3KQksBhnKnEgAATVVDSwGGcqgSAABNy0NLAYZyqRIAAE2aREsBhnKqEgAATcpESwGGcqsSAABN+0RLAYZyrBIAAGWGc4dVCG9wdGlvbmFscq0SAAB9cq4SAAAoVQxzZXJpYWxOdW1iZXJyrxIAAIiJTRdFSwF9crASAAAoSwJdcrESAABLAWFLA11yshIAAEsCYUsEXXKzEgAASwNhSwVdcrQSAABLBGFLBl1ytRIAAEsFYUsHXXK2EgAASwZhSwhdcrcSAABLB2FLCV1yuBIAAEsIYUsKXXK5EgAASwlhSwtdcroSAABLCmFLDF1yuxIAAEsLYUsNXXK8EgAASwxhSw5dcr0SAABLDWFLD11yvhIAAEsOYUsQXXK/EgAASw9hSxFdcsASAABLEGFLEl1ywRIAAEsRYUsTXXLCEgAASxJhSxRdcsMSAABLE2FLFV1yxBIAAEsUYUsWXXLFEgAASxVhSxddcsYSAABLFmFLGF1yxxIAAEsXYUsZXXLIEgAASxhhSxpdcskSAABLGWFLG11yyhIAAEsaYUscXXLLEgAASxthSx1dcswSAABLHGFLHl1yzRIAAEsdYUsfXXLOEgAASx5hSyBdcs8SAABLH2FLIV1y0BIAAEsgYUsiXXLREgAASyFhSyNdctISAABLImFLJF1y0xIAAEsjYUslXXLUEgAASyRhSyZdctUSAABLJWFLJ11y1hIAAEsmYUsoXXLXEgAASydhSyldctgSAABLKGFLKl1y2RIAAEspYUsrXXLaEgAASyphSyxdctsSAABLK2FLLV1y3BIAAEssYUsuXXLdEgAASy1hSy9dct4SAABLLmFLMF1y3xIAAEsvYUsxXXLgEgAASzBhSzJdcuESAABLMWFLM11y4hIAAEsyYUs0XXLjEgAASzNhSzVdcuQSAABLNGFLNl1y5RIAAEs1YUs3XXLmEgAASzZhSzhdcucSAABLN2FLOV1y6BIAAEs4YUs6XXLpEgAASzlhSztdcuoSAABLOmFLPF1y6xIAAEs7YUs9XXLsEgAASzxhSz5dcu0SAABLPWFLP11y7hIAAEs+YUtAXXLvEgAASz9hS0FdcvASAABLQGFLQl1y8RIAAEtBYUtDXXLyEgAAS0JhS0RdcvMSAABLQ2FLRV1y9BIAAEtEYUtGXXL1EgAAS0VhS0ddcvYSAABLRmFLSF1y9xIAAEtHYUtJXXL4EgAAS0hhS0pdcvkSAABLSWFLS11y+hIAAEtKYUtMXXL7EgAAS0thS01dcvwSAABLTGFLTl1y/RIAAEtNYUtPXXL+EgAAS05hS1Bdcv8SAABLT2FLUV1yABMAAEtQYUtSXXIBEwAAS1FhS1NdcgITAABLUmFLVF1yAxMAAEtTYUtVXXIEEwAAS1RhS1ZdcgUTAABLVWFLV11yBhMAAEtWYUtYXXIHEwAAS1dhS1ldcggTAABLWGFLWl1yCRMAAEtZYUtbXXIKEwAAS1phS1xdcgsTAABLW2FLXV1yDBMAAEtcYUteXXINEwAAS11hS19dcg4TAABLXmFLYF1yDxMAAEtfYUthXXIQEwAAS2BhS2JdchETAABLYWFLY11yEhMAAEtiYUtkXXITEwAAS2NhS2VdchQTAABLZGFLZl1yFRMAAEtlYUtnXXIWEwAAS2ZhS2hdchcTAABLZ2FLaV1yGBMAAEtoYUtqXXIZEwAAS2lhS2tdchoTAABLamFLbF1yGxMAAEtrYUttXXIcEwAAS2xhS25dch0TAABLbWFLb11yHhMAAEtuYUtwXXIfEwAAS29hS3FdciATAABLcGFLcl1yIRMAAEtxYUtzXXIiEwAAS3JhS3RdciMTAABLc2FLdV1yJBMAAEt0YUt2XXIlEwAAS3VhS3ddciYTAABLdmFLeF1yJxMAAEt3YUt5XXIoEwAAS3hhS3pdcikTAABLeWFLe11yKhMAAEt6YUt8XXIrEwAAS3thS31dciwTAABLfGFLfl1yLRMAAEt9YUt/XXIuEwAAS35hS4Bdci8TAABLf2FLgV1yMBMAAEuAYUuCXXIxEwAAS4FhS4NdcjITAABLgmFLhF1yMxMAAEuDYUuFXXI0EwAAS4RhS4ZdcjUTAABLhWFLh11yNhMAAEuGYUuIXXI3EwAAS4dhS4ldcjgTAABLiGFLil1yORMAAEuJYUuLXXI6EwAAS4phS4xdcjsTAABLi2FLjV1yPBMAAEuMYUuOXXI9EwAAS41hS49dcj4TAABLjmFLkF1yPxMAAEuPYUuRXXJAEwAAS5BhS5JdckETAABLkWFLk11yQhMAAEuSYUuUXXJDEwAAS5NhS5VdckQTAABLlGFLll1yRRMAAEuVYUuXXXJGEwAAS5ZhS5hdckcTAABLl2FLmV1ySBMAAEuYYUuaXXJJEwAAS5lhS5tdckoTAABLmmFLnF1ySxMAAEubYUudXXJMEwAAS5xhS55dck0TAABLnWFLn11yThMAAEueYUugXXJPEwAAS59hS6FdclATAABLoGFLol1yURMAAEuhYUujXXJSEwAAS6JhS6RdclMTAABLo2FLpV1yVBMAAEukYUumXXJVEwAAS6VhS6ddclYTAABLpmFLqF1yVxMAAEunYUupXXJYEwAAS6hhS6pdclkTAABLqWFLq11yWhMAAEuqYUusXXJbEwAAS6thS61dclwTAABLrGFLrl1yXRMAAEutYUuvXXJeEwAAS65hS7Bdcl8TAABLr2FLsV1yYBMAAEuwYUuyXXJhEwAAS7FhS7NdcmITAABLsmFLtF1yYxMAAEuzYUu1XXJkEwAAS7RhS7ZdcmUTAABLtWFLt11yZhMAAEu2YUu4XXJnEwAAS7dhS7ldcmgTAABLuGFLul1yaRMAAEu5YUu7XXJqEwAAS7phS7xdcmsTAABLu2FLvV1ybBMAAEu8YUu+XXJtEwAAS71hS79dcm4TAABLvmFLwF1ybxMAAEu/YUvBXXJwEwAAS8BhS8JdcnETAABLwWFLw11ychMAAEvCYUvEXXJzEwAAS8NhS8VdcnQTAABLxGFLxl1ydRMAAEvFYUvHXXJ2EwAAS8ZhS8hdcncTAABLx2FLyV1yeBMAAEvIYUvKXXJ5EwAAS8lhS8tdcnoTAABLymFLzF1yexMAAEvLYUvNXXJ8EwAAS8xhS85dcn0TAABLzWFLz11yfhMAAEvOYUvQXXJ/EwAAS89hS9FdcoATAABL0GFL0l1ygRMAAEvRYUvTXXKCEwAAS9JhS9RdcoMTAABL02FL1V1yhBMAAEvUYUvWXXKFEwAAS9VhS9ddcoYTAABL1mFL2F1yhxMAAEvXYUvZXXKIEwAAS9hhS9pdcokTAABL2WFL211yihMAAEvaYUvcXXKLEwAAS9thS91dcowTAABL3GFL3l1yjRMAAEvdYUvfXXKOEwAAS95hS+Bdco8TAABL32FL4V1ykBMAAEvgYUviXXKREwAAS+FhS+NdcpITAABL4mFL5F1ykxMAAEvjYUvlXXKUEwAAS+RhS+ZdcpUTAABL5WFL511ylhMAAEvmYUvoXXKXEwAAS+dhS+ldcpgTAABL6GFL6l1ymRMAAEvpYUvrXXKaEwAAS+phS+xdcpsTAABL62FL7V1ynBMAAEvsYUvuXXKdEwAAS+1hS+9dcp4TAABL7mFL8F1ynxMAAEvvYUvxXXKgEwAAS/BhS/JdcqETAABL8WFL811yohMAAEvyYUv0XXKjEwAAS/NhS/VdcqQTAABL9GFL9l1ypRMAAEv1YUv3XXKmEwAAS/ZhS/hdcqcTAABL92FL+V1yqBMAAEv4YUv6XXKpEwAAS/lhS/tdcqoTAABL+mFL/F1yqxMAAEv7YUv9XXKsEwAAS/xhS/5dcq0TAABL/WFL/11yrhMAAEv+YU0AAV1yrxMAAEv/YU0BAV1ysBMAAE0AAWFNAgFdcrETAABNAQFhTQMBXXKyEwAATQIBYU0EAV1ysxMAAE0DAWFNBQFdcrQTAABNBAFhTQYBXXK1EwAATQUBYU0HAV1ythMAAE0GAWFNCAFdcrcTAABNBwFhTQkBXXK4EwAATQgBYU0KAV1yuRMAAE0JAWFNCwFdcroTAABNCgFhTQwBXXK7EwAATQsBYU0NAV1yvBMAAE0MAWFNDgFdcr0TAABNDQFhTQ8BXXK+EwAATQ4BYU0QAV1yvxMAAE0PAWFNEQFdcsATAABNEAFhTRIBXXLBEwAATREBYU0TAV1ywhMAAE0SAWFNFAFdcsMTAABNEwFhTRUBXXLEEwAATRQBYU0WAV1yxRMAAE0VAWFNFwFdcsYTAABNFgFhTRgBXXLHEwAATRcBYU0ZAV1yyBMAAE0YAWFNGgFdcskTAABNGQFhTRsBXXLKEwAATRoBYU0cAV1yyxMAAE0bAWFNHQ
[truncated: 1,663,332 more chars]
